# Supplementary material for: Reproductive Isolation due to Divergent Ecological Selection Is Accompanied by Vast Genomic Instability in Experimentally Evolved Yeast Populations
Source: Mol Ecol. 2025 Sep 17;34(22):e70110. doi: 10.1111/mec.70110 (PMC12617035; doi:10.1111/mec.70110)
Supplement: Supplementary file 2 — Tables S1–S2: mec70110‐sup‐0002‐TablesS1‐S2.xlsx. [file MEC-34-e70110-s001.xlsx]

## Sheet: Table S1
Environment.Number	Group	Population	Cross	Generation	Replicate	Environment	Concentration	Description	Class	Plate	Row	Column	Scanner	GT	GT.norm	GT.norm.abs	Yield	Yield.norm	Yield.norm.abs	PopulationDoublings	BaseLine	Phenotypes.InitialValue	Phenotypes.ExperimentEndAverage	Phenotypes.GenerationTimeWhen	Phenotypes.GenerationTimeStErrOfEstimate	ColonySize48h	ColonySize48h.norm
1	NaCl_R1	NaCl	P1	100	R1	Glucose	0.02	Carbon	source	Carbon	source	2	0	0	Mu10_1	2.14342	-0.155755	1.69747	634329	-0.541037	3.91264e+06	3.07067	85701.3	84755.7	720030	4.34023	0.00190624	5.26498e+06	0.143107
1	H1F2_R1	H1F2	F2	100	R1	Glucose	0.02	Carbon	source	Carbon	source	2	0	1	Mu10_1	NA	NA	NA	NA	NA	NA	NA	NA	NA	NA	NA	NA	NA	NA
1	NaCl_R1	NaCl	P1	100	R1	Glucose	0.02	Carbon	source	Carbon	source	2	0	2	Mu10_1	2.5522	0.0960748	2.02121	897745	-0.039964	5.53742e+06	3.22302	107677	105999	1.00542e+06	4.00586	0.00173749	5.00304e+06	0.0694833
1	H1F2_R1	H1F2	F2	100	R1	Glucose	0.02	Carbon	source	Carbon	source	2	0	3	Mu10_1	2.12711	-0.0282387	1.85434	869249	-0.240464	4.81894e+06	3.50284	84099.4	82384.5	953349	3.34032	0.0024207	4.82519e+06	0.154225
1	NaCl_R2	NaCl	P1	100	R2	Glucose	0.02	Carbon	source	Carbon	source	2	0	4	Mu10_1	1.8808	-0.205791	1.63961	1.11824e+06	0.122927	6.1993e+06	4.28118	60632.2	59375.3	1.17887e+06	3.00509	0.00205168	6.18713e+06	0.512908
1	H1F2_R2	H1F2	F2	100	R2	Glucose	0.02	Carbon	source	Carbon	source	2	0	5	Mu10_1	2.03223	-0.216639	1.62733	1.96581e+06	-0.196792	4.96704e+06	4.80033	73176.2	72148.4	2.03899e+06	4.00586	0.001578	7.99656e+06	0.605712
1	NaCl_R2	NaCl	P1	100	R2	Glucose	0.02	Carbon	source	Carbon	source	2	0	6	Mu10_1	2.13268	-0.147035	1.70776	3.3581e+06	0.57573	8.48497e+06	5.34397	84766.9	83084.5	3.44287e+06	3.34032	0.00159209	8.66081e+06	0.720835
1	H1F2_R2	H1F2	F2	100	R2	Glucose	0.02	Carbon	source	Carbon	source	2	0	7	Mu10_1	2.0464	0.0702746	1.98538	6.82721e+06	0.411925	7.57426e+06	6.59749	71237.7	70053.9	6.89845e+06	3.34032	0.00147751	9.69949e+06	0.7205
1	NaCl_R3	NaCl	P1	100	R3	Glucose	0.02	Carbon	source	Carbon	source	2	0	8	Mu10_1	2.03404	-0.017055	1.86877	8.70007e+06	0.761656	9.65205e+06	6.92179	72352.5	70884.9	8.77243e+06	4.00586	0.00157327	1.06718e+07	0.858327
1	H1F2_R3	H1F2	F2	100	R3	Glucose	0.02	Carbon	source	Carbon	source	2	0	9	Mu10_1	2.35914	0.196858	2.16745	7.00458e+06	0.177289	6.43735e+06	6.4068	83539.3	82101.7	7.08812e+06	3.34032	0.00161656	7.32113e+06	0.321469
1	NaCl_R3	NaCl	P1	100	R3	Glucose	0.02	Carbon	source	Carbon	source	2	0	10	Mu10_1	NA	NA	NA	NA	NA	NA	NA	NA	NA	NA	NA	NA	NA	NA
1	H1F2_R3	H1F2	F2	100	R3	Glucose	0.02	Carbon	source	Carbon	source	2	0	11	Mu10_1	2.09847	0.08635	2.00763	9.05485e+06	0.424402	7.64004e+06	7.19196	62354.4	61226.6	9.1172e+06	3.67313	0.00281751	7.73859e+06	0.457322
1	NaCl_R4	NaCl	P1	100	R4	Glucose	0.02	Carbon	source	Carbon	source	2	0	12	Mu10_1	1.71013	-0.208881	1.6361	5.19387e+06	-0.37748	4.38233e+06	6.57305	55130.3	54575.5	5.249e+06	3.34032	0.00115508	5.06321e+06	-0.154696
1	H1F2_R4	H1F2	F2	100	R4	Glucose	0.02	Carbon	source	Carbon	source	2	0	13	Mu10_1	1.8719	-0.0521107	1.82391	1.11939e+07	0.619894	8.74872e+06	7.50634	61907.5	60617.1	1.12558e+07	3.34032	0.00185145	9.19884e+06	0.643214
1	NaCl_R4	NaCl	P1	100	R4	Glucose	0.02	Carbon	source	Carbon	source	2	0	14	Mu10_1	1.69714	-0.193507	1.65363	4.7541e+06	-0.615571	3.71563e+06	6.68425	46682.2	45768	4.80078e+06	3.67313	0.00273346	4.69314e+06	-0.327684
1	H1F2_R4	H1F2	F2	100	R4	Glucose	0.02	Carbon	source	Carbon	source	2	0	15	Mu10_1	1.84615	-0.166624	1.68473	1.08024e+07	0.575754	8.48511e+06	7.64196	54355.2	53242.7	1.08567e+07	3.00509	0.00182574	8.79023e+06	0.584048
1	NaCl_R1	NaCl	P1	300	R1	Glucose	0.02	Carbon	source	Carbon	source	2	0	16	Mu10_1	1.69277	-0.291752	1.54477	4.82709e+06	-0.586371	3.7916e+06	6.65091	48518.3	48182.4	4.87561e+06	3.67313	0.00243677	4.69033e+06	-0.322164
1	H1F2_R1	H1F2	F2	300	R1	Glucose	0.02	Carbon	source	Carbon	source	2	0	17	Mu10_1	1.86354	-0.14267	1.71294	1.1725e+07	0.652201	8.94685e+06	7.57904	61641.4	60289.7	1.17867e+07	3.00509	0.00291722	9.59136e+06	0.645319
1	NaCl_R1	NaCl	P1	300	R1	Glucose	0.02	Carbon	source	Carbon	source	2	0	18	Mu10_1	1.72152	-0.257034	1.58239	4.5265e+06	-0.720922	3.45397e+06	6.66103	45175.6	44521.2	4.57167e+06	4.00586	0.00350159	4.49559e+06	-0.447907
1	H1F2_R1	H1F2	F2	300	R1	Glucose	0.02	Carbon	source	Carbon	source	2	0	19	Mu10_1	NA	NA	NA	NA	NA	NA	NA	NA	NA	NA	NA	NA	NA	NA
1	NaCl_R2	NaCl	P1	300	R2	Glucose	0.02	Carbon	source	Carbon	source	2	0	20	Mu10_1	1.77904	-0.133441	1.72393	4.25562e+06	-0.84039	3.17947e+06	6.44345	49466.3	49262.9	4.30509e+06	3.67313	0.00290571	4.23506e+06	-0.547029
1	H1F2_R2	H1F2	F2	300	R2	Glucose	0.02	Carbon	source	Carbon	source	2	0	21	Mu10_1	1.95792	0.0414833	1.94616	1.10671e+07	0.538447	8.2685e+06	7.41757	65113.4	64590.8	1.11322e+07	4.00586	0.00279679	9.04769e+06	0.54814
1	NaCl_R2	NaCl	P1	300	R2	Glucose	0.02	Carbon	source	Carbon	source	2	0	22	Mu10_1	1.77384	-0.100961	1.76318	4.30355e+06	-0.824232	3.21529e+06	6.51823	47468.7	47142.3	4.35102e+06	4.00586	0.00245343	4.29486e+06	-0.5268
1	H1F2_R2	H1F2	F2	300	R2	Glucose	0.02	Carbon	source	Carbon	source	2	0	23	Mu10_1	2.69806	0.607215	2.88058	1.1649e+07	0.485239	7.96911e+06	6.17947	162974	162231	1.1812e+07	4.67342	0.00147046	9.64301e+06	0.53447
1	NaCl_R3	NaCl	P1	300	R3	Glucose	0.02	Carbon	source	Carbon	source	2	0	24	Mu10_1	1.77127	7.8395e-05	1.89109	4.48109e+06	-0.893051	3.06551e+06	6.73185	42559.7	42101.8	4.52365e+06	4.00586	0.00131078	4.3132e+06	-0.626257
1	H1F2_R3	H1F2	F2	300	R3	Glucose	0.02	Carbon	source	Carbon	source	2	0	25	Mu10_1	1.67508	-0.363253	1.47008	4.61645e+06	-0.963944	2.91852e+06	6.78409	42271.9	42328	4.65872e+06	4.34023	0.00294215	4.45043e+06	-0.66831
1	NaCl_R3	NaCl	P1	300	R3	Glucose	0.02	Carbon	source	Carbon	source	2	0	26	Mu10_1	1.84057	-0.227331	1.61531	4.81049e+06	-0.904543	3.04119e+06	6.62558	49216.8	48733.5	4.85971e+06	4.00586	0.0026741	4.63149e+06	-0.610778
1	H1F2_R3	H1F2	F2	300	R3	Glucose	0.02	Carbon	source	Carbon	source	2	0	27	Mu10_1	1.50398	-0.245793	1.59477	4.65594e+06	-0.833353	3.19502e+06	7.55579	24877.2	24829.5	4.68082e+06	4.34023	0.00140433	4.45516e+06	-0.562794
1	NaCl_R4	NaCl	P1	300	R4	Glucose	0.02	Carbon	source	Carbon	source	2	0	28	Mu10_1	1.83451	0.0408195	1.94526	4.71887e+06	-0.813984	3.23821e+06	6.35763	58254.5	57932.8	4.77712e+06	3.34032	0.0020568	4.62787e+06	-0.50792
1	H1F2_R4	H1F2	F2	300	R4	Glucose	0.02	Carbon	source	Carbon	source	2	0	29	Mu10_1	1.98072	0.0528413	1.96154	1.15291e+07	0.537862	8.26515e+06	7.55979	61430	60038	1.15905e+07	3.67313	0.00179736	9.25499e+06	0.515983
1	NaCl_R4	NaCl	P1	300	R4	Glucose	0.02	Carbon	source	Carbon	source	2	0	30	Mu10_1	1.79012	-0.0931272	1.77278	4.4865e+06	-0.823755	3.21635e+06	6.35001	55683	55205.5	4.54218e+06	3.34032	0.00203219	4.49483e+06	-0.52598
1	H1F2_R4	H1F2	F2	300	R4	Glucose	0.02	Carbon	source	Carbon	source	2	0	31	Mu10_1	1.89316	0.0823567	2.00208	1.18978e+07	0.585172	8.54068e+06	7.65943	59142.8	58251.5	1.19569e+07	3.34032	0.00457315	9.40915e+06	0.540445
1	NaCl_R1	NaCl	P1	500	R1	Glucose	0.02	Carbon	source	Carbon	source	2	0	32	Mu10_1	1.77415	-0.0113175	1.87622	4.83869e+06	-0.712832	3.4734e+06	6.28979	62647	62479.4	4.90134e+06	3.67313	0.00223538	4.76548e+06	-0.440995
1	H1F2_R1	H1F2	F2	500	R1	Glucose	0.02	Carbon	source	Carbon	source	2	0	33	Mu10_1	1.88697	0.0858721	2.00697	1.29798e+07	0.773737	9.73321e+06	7.70155	62655.8	61688.6	1.30425e+07	3.67313	0.00112175	1.01433e+07	0.733019
1	NaCl_R1	NaCl	P1	500	R1	Glucose	0.02	Carbon	source	Carbon	source	2	0	34	Mu10_1	1.7554	-0.018396	1.86703	4.84104e+06	-0.64914	3.63017e+06	6.43627	56555.4	56208.9	4.8976e+06	3.67313	0.00201961	4.82795e+06	-0.338019
1	H1F2_R1	H1F2	F2	500	R1	Glucose	0.02	Carbon	source	Carbon	source	2	0	35	Mu10_1	NA	NA	NA	NA	NA	NA	NA	NA	NA	NA	NA	NA	NA	NA
1	NaCl_R2	NaCl	P1	500	R2	Glucose	0.02	Carbon	source	Carbon	source	2	0	36	Mu10_1	2.00618	0.133371	2.07414	3.31737e+06	-1.2266	2.43273e+06	6.17155	46670.3	46219.8	3.36404e+06	4.67342	0.000726012	3.31546e+06	-0.893798
1	H1F2_R2	H1F2	F2	500	R2	Glucose	0.02	Carbon	source	Carbon	source	2	0	37	Mu10_1	1.87764	0.0812548	2.00055	1.10498e+07	0.515579	8.13847e+06	7.77369	50725.8	49698.3	1.11005e+07	3.34032	0.00122344	8.79578e+06	0.49506
1	NaCl_R2	NaCl	P1	500	R2	Glucose	0.02	Carbon	source	Carbon	source	2	0	38	Mu10_1	1.93907	0.127696	2.066	3.27283e+06	-1.17632	2.51901e+06	6.2217	44449.2	44149.3	3.31728e+06	4.34023	0.0015283	3.24709e+06	-0.874761
1	H1F2_R2	H1F2	F2	500	R2	Glucose	0.02	Carbon	source	Carbon	source	2	0	39	Mu10_1	1.87806	0.0815719	2.00099	1.01412e+07	0.4553	7.80543e+06	7.68052	49676.1	48812.8	1.01909e+07	3.67313	0.00273263	8.1515e+06	0.453159
1	NaCl_R3	NaCl	P1	500	R3	Glucose	0.02	Carbon	source	Carbon	source	2	0	40	Mu10_1	1.85518	0.0335661	1.9355	1.28909e+07	0.801417	9.92176e+06	7.83708	56622.7	55144.3	1.29475e+07	3.67313	0.00260678	1.02476e+07	0.7833
1	H1F2_R3	H1F2	F2	500	R3	Glucose	0.02	Carbon	source	Carbon	source	2	0	41	Mu10_1	1.87321	0.0475161	1.95431	1.02378e+07	0.547522	8.32068e+06	7.75254	47695.6	46192.3	1.02855e+07	3.34032	0.00306899	7.88544e+06	0.48361
1	NaCl_R3	NaCl	P1	500	R3	Glucose	0.02	Carbon	source	Carbon	source	2	0	42	Mu10_1	1.6577	-0.128817	1.72947	1.34083e+07	0.936744	1.08975e+07	8.37835	40415.5	39244.3	1.34487e+07	3.67313	0.00180442	1.06112e+07	0.911938
1	H1F2_R3	H1F2	F2	500	R3	Glucose	0.02	Carbon	source	Carbon	source	2	0	43	Mu10_1	1.8748	-0.0357955	1.84465	9.70602e+06	0.425357	7.64511e+06	7.71201	46512.7	45363.9	9.75254e+06	3.67313	0.00185233	7.4545e+06	0.379469
1	NaCl_R4	NaCl	P1	500	R4	Glucose	0.02	Carbon	source	Carbon	source	2	0	44	Mu10_1	NA	NA	NA	NA	NA	NA	NA	NA	NA	NA	NA	NA	NA	NA
1	H1F2_R4	H1F2	F2	500	R4	Glucose	0.02	Carbon	source	Carbon	source	2	0	45	Mu10_1	1.67589	-0.083704	1.7844	1.29713e+07	0.611698	8.69917e+06	8.36314	39513.8	38827.8	1.30108e+07	4.00586	0.00188998	9.86054e+06	0.565414
1	NaCl_R4	NaCl	P1	500	R4	Glucose	0.02	Carbon	source	Carbon	source	2	0	46	Mu10_1	NA	NA	NA	NA	NA	NA	NA	NA	NA	NA	NA	NA	NA	NA
1	H1F2_R4	H1F2	F2	500	R4	Glucose	0.02	Carbon	source	Carbon	source	2	0	47	Mu10_1	NA	NA	NA	NA	NA	NA	NA	NA	NA	NA	NA	NA	NA	NA
1	H1F2_R1	H1F2	F2	100	R1	Glucose	0.02	Carbon	source	Carbon	source	2	1	0	Mu10_1	1.91771	-0.316279	1.51873	862537	-0.0976825	5.32026e+06	4.13058	52225.3	50787.5	914762	4.00586	0.000350123	6.10048e+06	0.355602
1	NaCl_R1	NaCl	P1	100	R1	Glucose	0.02	Carbon	source	Carbon	source	2	1	2	Mu10_1	2.08647	-0.092854	1.77312	965597	0.209786	6.584e+06	4.11868	58979.2	58070.5	1.02458e+06	3.67313	0.000901583	4.67259e+06	0.0715713
1	H1F2_R2	H1F2	F2	100	R2	Glucose	0.02	Carbon	source	Carbon	source	2	1	4	Mu10_1	1.94498	-0.233462	1.60846	1.8642e+06	0.332837	7.17022e+06	4.90861	64203.6	64031	1.92841e+06	3.67313	0.0016439	6.18635e+06	0.397285
1	NaCl_R2	NaCl	P1	100	R2	Glucose	0.02	Carbon	source	Carbon	source	2	1	6	Mu10_1	1.76783	-0.295271	1.54101	4.19615e+06	0.187481	6.48299e+06	6.55658	45056.9	44541.1	4.24121e+06	3.00509	0.000780243	6.31249e+06	0.160621
1	H1F2_R3	H1F2	F2	100	R3	Glucose	0.02	Carbon	source	Carbon	source	2	1	8	Mu10_1	2.06404	0.0716145	1.98723	5.47695e+06	-0.100151	5.31116e+06	6.69171	53500.2	53250.5	5.53045e+06	3.34032	0.00121962	5.70018e+06	-0.060758
1	NaCl_R3	NaCl	P1	100	R3	Glucose	0.02	Carbon	source	Carbon	source	2	1	10	Mu10_1	1.80041	-0.181809	1.66709	9.17133e+06	0.503573	8.07103e+06	7.62467	46707.1	45855.4	9.21803e+06	3.00509	0.00200288	8.12424e+06	0.510014
1	H1F2_R4	H1F2	F2	100	R4	Glucose	0.02	Carbon	source	Carbon	source	2	1	12	Mu10_1	1.76972	-0.130166	1.72785	7.90951e+06	0.165185	6.38357e+06	7.59631	41085	40456	7.9506e+06	2.67384	0.00219943	6.77214e+06	0.235157
1	NaCl_R4	NaCl	P1	100	R4	Glucose	0.02	Carbon	source	Carbon	source	2	1	14	Mu10_1	1.67819	-0.257061	1.58237	3.39428e+06	-1.10374	2.64899e+06	6.39385	40851	40263.8	3.43513e+06	3.67313	0.00245089	3.34383e+06	-0.815656
1	H1F2_R1	H1F2	F2	300	R1	Glucose	0.02	Carbon	source	Carbon	source	2	1	16	Mu10_1	2.03385	-0.0357308	1.84473	8.86955e+06	0.2748	6.8875e+06	7.05389	67258.7	67023.3	8.93681e+06	3.67313	0.00181747	7.57846e+06	0.342065
1	NaCl_R1	NaCl	P1	300	R1	Glucose	0.02	Carbon	source	Carbon	source	2	1	18	Mu10_1	1.79794	-0.154314	1.69917	3.3826e+06	-1.15248	2.56098e+06	6.02811	52639.9	51994.7	3.43524e+06	3.67313	0.00117478	3.39218e+06	-0.872766
1	H1F2_R2	H1F2	F2	300	R2	Glucose	0.02	Carbon	source	Carbon	source	2	1	20	Mu10_1	1.7903	-0.118085	1.74238	8.14124e+06	0.113545	6.15912e+06	7.32017	51265.8	50435.4	8.19251e+06	3.34032	0.00187892	6.99899e+06	0.180487
1	NaCl_R2	NaCl	P1	300	R2	Glucose	0.02	Carbon	source	Carbon	source	2	1	22	Mu10_1	1.81626	0.0240314	1.92275	3.03822e+06	-1.37967	2.18784e+06	5.94353	50182.5	50041.3	3.0884e+06	3.34032	0.000383579	3.03892e+06	-1.06774
1	H1F2_R3	H1F2	F2	300	R3	Glucose	0.02	Carbon	source	Carbon	source	2	1	24	Mu10_1	1.57735	-0.33522	1.49892	3.12859e+06	-1.48947	2.0275e+06	6.2484	41700.8	41711.4	3.17029e+06	3.67313	0.00150411	3.14365e+06	-1.14569
1	NaCl_R3	NaCl	P1	300	R3	Glucose	0.02	Carbon	source	Carbon	source	2	1	26	Mu10_1	1.70089	-0.232658	1.60936	3.07442e+06	-1.505	2.0058e+06	6.3341	38585.7	38331.1	3.113e+06	3.67313	0.0038969	3.04483e+06	-1.1719
1	H1F2_R4	H1F2	F2	300	R4	Glucose	0.02	Carbon	source	Carbon	source	2	1	28	Mu10_1	1.82431	0.0135556	1.90884	8.85729e+06	0.138737	6.26761e+06	7.36444	54079	53000.4	8.91137e+06	3.34032	0.00181898	7.3926e+06	0.191165
1	NaCl_R4	NaCl	P1	300	R4	Glucose	0.02	Carbon	source	Carbon	source	2	1	30	Mu10_1	1.76298	-0.0897332	1.77696	3.00923e+06	-1.40232	2.15377e+06	6.24701	40149	39665.2	3.04938e+06	4.00586	0.00171348	2.97668e+06	-1.12813
1	H1F2_R1	H1F2	F2	500	R1	Glucose	0.02	Carbon	source	Carbon	source	2	1	32	Mu10_1	1.8418	0.0650138	1.97816	9.68707e+06	0.324946	7.1311e+06	7.68191	47405.4	46522.7	9.73447e+06	3.67313	0.000455394	7.77297e+06	0.3104
1	NaCl_R1	NaCl	P1	500	R1	Glucose	0.02	Carbon	source	Carbon	source	2	1	34	Mu10_1	1.73357	-0.0606373	1.81316	3.31422e+06	-1.20795	2.46439e+06	6.39177	39945.7	39456.7	3.35417e+06	3.67313	0.00295345	3.27507e+06	-0.89654
1	H1F2_R2	H1F2	F2	500	R2	Glucose	0.02	Carbon	source	Carbon	source	2	1	36	Mu10_1	1.85301	0.0347932	1.93715	7.30063e+06	-0.0938829	5.33429e+06	7.44196	42229	41320.6	7.34286e+06	3.34032	0.00180065	6.1481e+06	-0.0205492
1	NaCl_R2	NaCl	P1	500	R2	Glucose	0.02	Carbon	source	Carbon	source	2	1	38	Mu10_1	1.92764	0.132574	2.073	2.14281e+06	-1.82684	1.60474e+06	6.02411	33440.3	33276.3	2.17625e+06	4.00586	0.00128721	2.17762e+06	-1.49439
1	H1F2_R3	H1F2	F2	500	R3	Glucose	0.02	Carbon	source	Carbon	source	2	1	40	Mu10_1	1.93714	0.127636	2.06591	7.61346e+06	0.0913118	6.06493e+06	7.87174	32644.6	31872.3	7.64611e+06	3.34032	0.00207773	6.00086e+06	0.0592939
1	NaCl_R3	NaCl	P1	500	R3	Glucose	0.02	Carbon	source	Carbon	source	2	1	42	Mu10_1	1.75653	-0.0984256	1.76628	1.03463e+07	0.550523	8.338e+06	7.82105	45955.7	44760.3	1.03923e+07	4.00586	0.000826776	8.50636e+06	0.593249
1	H1F2_R4	H1F2	F2	500	R4	Glucose	0.02	Carbon	source	Carbon	source	2	1	44	Mu10_1	1.76416	-0.0842353	1.78374	9.1612e+06	0.291261	6.96653e+06	7.95997	36941.2	36144.2	9.19814e+06	3.67313	0.00186452	7.24893e+06	0.28662
1	NaCl_R4	NaCl	P1	500	R4	Glucose	0.02	Carbon	source	Carbon	source	2	1	46	Mu10_1	1.47554	-0.211614	1.63301	1.29734e+07	0.281544	6.91977e+06	8.95897	26122.2	25604.4	1.29995e+07	4.00586	0.00279913	9.72793e+06	0.255157
1	NaCl_R1	NaCl	P1	100	R1	Glucose	0.02	Carbon	source	Carbon	source	2	2	0	Mu10_1	1.84175	-0.37459	1.45857	1.21093e+06	0.391773	7.46919e+06	4.72875	47459.1	46578.4	1.25839e+06	3.67313	0.00208249	7.68573e+06	0.68886
1	H1F2_R1	H1F2	F2	100	R1	Glucose	0.02	Carbon	source	Carbon	source	2	2	1	Mu10_1	1.85578	-0.20814	1.63694	1.13489e+06	0.335911	7.18551e+06	4.49333	52729.2	51703	1.18762e+06	3.34032	0.000891543	5.71445e+06	0.0183508
1	NaCl_R1	NaCl	P1	100	R1	Glucose	0.02	Carbon	source	Carbon	source	2	2	2	Mu10_1	2.00976	-0.0288571	1.85354	1.289e+06	-0.0156028	5.63172e+06	4.85348	46184.7	45355.9	1.33518e+06	3.34032	0.00147709	5.33202e+06	0.0536957
1	H1F2_R1	H1F2	F2	100	R1	Glucose	0.02	Carbon	source	Carbon	source	2	2	3	Mu10_1	1.84894	-0.133273	1.72413	1.65463e+06	-0.253232	4.77648e+06	5.32587	42307.6	41698.2	1.69694e+06	3.67313	0.00218915	5.37508e+06	0.134118
1	NaCl_R2	NaCl	P1	100	R2	Glucose	0.02	Carbon	source	Carbon	source	2	2	4	Mu10_1	1.86865	-0.135043	1.72202	2.30432e+06	-0.24521	4.80311e+06	5.79494	42265.4	41876.4	2.34658e+06	3.34032	0.0017565	5.58538e+06	0.218562
1	H1F2_R2	H1F2	F2	100	R2	Glucose	0.02	Carbon	source	Carbon	source	2	2	5	Mu10_1	1.96648	-0.107836	1.7548	4.24363e+06	0.315222	7.0832e+06	6.393	51103.8	50772.7	4.29474e+06	4.00586	0.00132401	6.61061e+06	0.408189
1	NaCl_R2	NaCl	P1	100	R2	Glucose	0.02	Carbon	source	Carbon	source	2	2	6	Mu10_1	2.00715	-0.0866465	1.78076	4.58717e+06	0.237253	6.71056e+06	6.71939	43948.8	42545.6	4.63112e+06	4.00586	0.00168924	5.36536e+06	0.0904604
1	H1F2_R2	H1F2	F2	100	R2	Glucose	0.02	Carbon	source	Carbon	source	2	2	7	Mu10_1	1.81878	-0.149533	1.70481	6.66123e+06	0.49149	8.00371e+06	7.26763	43511.9	42363.3	6.70474e+06	4.00586	0.0025448	6.82153e+06	0.410421
1	NaCl_R3	NaCl	P1	100	R3	Glucose	0.02	Carbon	source	Carbon	source	2	2	8	Mu10_1	1.84526	-0.0758893	1.79409	7.28478e+06	0.416321	7.59737e+06	7.48215	40973.3	39657.9	7.32575e+06	4.00586	0.000659648	7.16761e+06	0.436773
1	H1F2_R3	H1F2	F2	100	R3	Glucose	0.02	Carbon	source	Carbon	source	2	2	9	Mu10_1	1.89846	-0.0611564	1.81251	5.10065e+06	-0.176113	5.03875e+06	6.94921	41613.5	41378.5	5.14226e+06	3.00509	0.00239622	4.69944e+06	-0.168896
1	NaCl_R3	NaCl	P1	100	R3	Glucose	0.02	Carbon	source	Carbon	source	2	2	10	Mu10_1	1.86344	-0.0757057	1.79432	8.2748e+06	0.485719	7.97176e+06	7.72243	39367.2	38755.6	8.31417e+06	3.67313	0.000902259	7.29261e+06	0.497324
1	H1F2_R3	H1F2	F2	100	R3	Glucose	0.02	Carbon	source	Carbon	source	2	2	11	Mu10_1	2.12311	0.119478	2.05426	4.83767e+06	-0.284387	4.67443e+06	6.96427	39054.8	38146.7	4.87673e+06	3.67313	0.00231685	4.30263e+06	-0.223727
1	NaCl_R4	NaCl	P1	100	R4	Glucose	0.02	Carbon	source	Carbon	source	2	2	12	Mu10_1	1.74594	-0.147827	1.70683	2.93372e+06	-1.09163	2.67131e+06	6.27468	38388.4	37871.7	2.97211e+06	4.00586	0.00238209	2.89309e+06	-0.855297
1	H1F2_R4	H1F2	F2	100	R4	Glucose	0.02	Carbon	source	Carbon	source	2	2	13	Mu10_1	1.88644	-0.040781	1.83829	7.29855e+06	0.169302	6.40181e+06	7.49849	40585.7	39582.7	7.33914e+06	3.67313	0.00225609	6.28458e+06	0.219754
1	NaCl_R4	NaCl	P1	100	R4	Glucose	0.02	Carbon	source	Carbon	source	2	2	14	Mu10_1	1.67909	-0.242114	1.59884	2.77708e+06	-1.23237	2.42302e+06	6.30762	35507.8	34878.8	2.81258e+06	3.67313	0.00205597	2.74661e+06	-0.979821
1	H1F2_R4	H1F2	F2	100	R4	Glucose	0.02	Carbon	source	Carbon	source	2	2	15	Mu10_1	1.78052	-0.175491	1.67441	7.27877e+06	0.164271	6.37953e+06	7.45356	41763.5	41361.5	7.32054e+06	2.33885	0.00227756	6.23101e+06	0.206088
1	NaCl_R1	NaCl	P1	300	R1	Glucose	0.02	Carbon	source	Carbon	source	2	2	16	Mu10_1	1.69319	-0.239054	1.60224	2.8707e+06	-1.18898	2.497e+06	6.15338	40905.4	40294.3	2.91161e+06	4.00586	0.00181444	2.82023e+06	-0.952441
1	H1F2_R1	H1F2	F2	300	R1	Glucose	0.02	Carbon	source	Carbon	source	2	2	17	Mu10_1	1.86162	-0.0695289	1.80202	7.84085e+06	0.255656	6.7967e+06	7.53514	42501.8	41035.4	7.88335e+06	3.00509	0.0024157	6.76363e+06	0.304293
1	NaCl_R1	NaCl	P1	300	R1	Glucose	0.02	Carbon	source	Carbon	source	2	2	18	Mu10_1	1.70974	-0.202356	1.64352	2.71334e+06	-1.29979	2.31239e+06	6.13551	39152	38497.5	2.75249e+06	4.00586	0.00233985	2.70901e+06	-1.04267
1	H1F2_R1	H1F2	F2	300	R1	Glucose	0.02	Carbon	source	Carbon	source	2	2	19	Mu10_1	1.83094	-0.0948759	1.77064	7.87945e+06	0.230627	6.6798e+06	7.46447	44867.7	43731.7	7.92432e+06	3.67313	0.00242417	6.72148e+06	0.259746
1	NaCl_R2	NaCl	P1	300	R2	Glucose	0.02	Carbon	source	Carbon	source	2	2	20	Mu10_1	1.76317	-0.134758	1.72236	2.45212e+06	-1.45915	2.07057e+06	5.90606	41585.8	41363.6	2.49371e+06	3.67313	0.00139398	2.43444e+06	-1.20946
1	H1F2_R2	H1F2	F2	300	R2	Glucose	0.02	Carbon	source	Carbon	source	2	2	21	Mu10_1	1.792	-0.088575	1.77839	7.68659e+06	0.171121	6.40989e+06	7.19313	52888.8	52262.7	7.73948e+06	2.67384	0.00371511	6.59887e+06	0.21989
1	NaCl_R2	NaCl	P1	300	R2	Glucose	0.02	Carbon	source	Carbon	source	2	2	22	Mu10_1	1.82144	-0.00624283	1.88283	2.42476e+06	-1.54482	1.9512e+06	5.74497	46072	45690	2.47083e+06	3.34032	0.000804611	2.4303e+06	-1.26599
1	H1F2_R2	H1F2	F2	300	R2	Glucose	0.02	Carbon	source	Carbon	source	2	2	23	Mu10_1	1.86692	0.0139944	1.90942	7.9193e+06	0.0901303	6.05996e+06	7.38711	47593.5	46055.9	7.96689e+06	3.34032	0.00118795	6.76755e+06	0.144832
1	NaCl_R3	NaCl	P1	300	R3	Glucose	0.02	Carbon	source	Carbon	source	2	2	24	Mu10_1	1.73908	-0.21525	1.62889	2.60564e+06	-1.57202	1.91475e+06	6.10972	38286.1	37802.4	2.64392e+06	4.00586	0.00234563	2.54479e+06	-1.31168
1	H1F2_R3	H1F2	F2	300	R3	Glucose	0.02	Carbon	source	Carbon	source	2	2	25	Mu10_1	1.77299	-0.282432	1.55478	2.62612e+06	-1.59086	1.88991e+06	5.75397	49581.4	49581.6	2.6757e+06	3.67313	0.00200949	2.61363e+06	-1.29218
1	NaCl_R3	NaCl	P1	300	R3	Glucose	0.02	Carbon	source	Carbon	source	2	2	26	Mu10_1	1.68478	-0.264967	1.57372	2.66213e+06	-1.5261	1.97669e+06	6.23459	35829.1	35441.7	2.69796e+06	3.67313	0.00291	2.62276e+06	-1.24377
1	H1F2_R3	H1F2	F2	300	R3	Glucose	0.02	Carbon	source	Carbon	source	2	2	27	Mu10_1	1.53773	-0.2684	1.56998	2.73639e+06	-1.41968	2.128e+06	6.26712	35996.8	35875.1	2.77239e+06	3.67313	0.00342767	2.70872e+06	-1.13981
1	NaCl_R4	NaCl	P1	300	R4	Glucose	0.02	Carbon	source	Carbon	source	2	2	28	Mu10_1	1.75708	-0.0224401	1.86181	2.58678e+06	-1.47744	2.04449e+06	6.05635	39463.1	39279.8	2.62624e+06	4.00586	0.00230437	2.54662e+06	-1.22469
1	H1F2_R4	H1F2	F2	300	R4	Glucose	0.02	Carbon	source	Carbon	source	2	2	29	Mu10_1	1.79193	-0.0272858	1.85556	7.73202e+06	0.123119	6.20013e+06	7.39462	46225.3	45391.1	7.77824e+06	2.67384	0.00214074	6.5118e+06	0.134097
1	NaCl_R4	NaCl	P1	300	R4	Glucose	0.02	Carbon	source	Carbon	source	2	2	30	Mu10_1	1.71627	-0.105151	1.75807	2.46836e+06	-1.49247	2.02329e+06	6.1542	35152	34969.6	2.50352e+06	4.00586	0.00145515	2.45328e+06	-1.24683
1	H1F2_R4	H1F2	F2	300	R4	Glucose	0.02	Carbon	source	Carbon	source	2	2	31	Mu10_1	1.79985	-0.000201253	1.89073	7.64293e+06	0.156608	6.34573e+06	7.46698	43444.7	42605.1	7.68637e+06	3.67313	0.00297413	6.44803e+06	0.170402
1	NaCl_R1	NaCl	P1	500	R1	Glucose	0.02	Carbon	source	Carbon	source	2	2	32	Mu10_1	1.72513	-0.0532221	1.8225	2.74042e+06	-1.28507	2.33611e+06	6.01041	43181.1	43131.2	2.7836e+06	3.67313	0.0027191	2.67297e+06	-1.05243
1	H1F2_R1	H1F2	F2	500	R1	Glucose	0.02	Carbon	source	Carbon	source	2	2	33	Mu10_1	1.80873	0.00421931	1.89653	9.13897e+06	0.485802	7.97222e+06	7.69116	44435.9	43549.8	9.18341e+06	3.67313	0.00193352	7.4522e+06	0.473315
1	NaCl_R1	NaCl	P1	500	R1	Glucose	0.02	Carbon	source	Carbon	source	2	2	34	Mu10_1	1.65496	-0.127634	1.73088	2.84119e+06	-1.27132	2.35849e+06	6.1326	41080.7	40950.8	2.88227e+06	4.00586	0.00150929	2.82843e+06	-0.993839
1	H1F2_R1	H1F2	F2	500	R1	Glucose	0.02	Carbon	source	Carbon	source	2	2	35	Mu10_1	1.7397	-0.0726504	1.79812	9.22982e+06	0.387107	7.44507e+06	7.79398	41776.5	41608.6	9.2716e+06	3.00509	0.00145554	7.50402e+06	0.373984
1	NaCl_R2	NaCl	P1	500	R2	Glucose	0.02	Carbon	source	Carbon	source	2	2	36	Mu10_1	1.86639	-0.0038479	1.88596	1.86474e+06	-1.92537	1.4988e+06	5.87807	32254.5	32196.5	1.89699e+06	4.00586	0.00132628	1.87499e+06	-1.6419
1	H1F2_R2	H1F2	F2	500	R2	Glucose	0.02	Carbon	source	Carbon	source	2	2	37	Mu10_1	1.88812	0.00768894	1.9011	5.98962e+06	-0.204197	4.94161e+06	7.19815	41068.5	40481.9	6.03069e+06	3.34032	0.00183688	5.09883e+06	-0.165998
1	NaCl_R2	NaCl	P1	500	R2	Glucose	0.02	Carbon	source	Carbon	source	2	2	38	Mu10_1	1.89172	-0.00366331	1.8862	1.81598e+06	-1.91565	1.50893e+06	5.83421	32398.1	32003.9	1.84838e+06	4.34023	0.00218574	1.83937e+06	-1.62369
1	H1F2_R2	H1F2	F2	500	R2	Glucose	0.02	Carbon	source	Carbon	source	2	2	39	Mu10_1	1.91046	0.00233954	1.89406	5.33746e+06	-0.317233	4.56921e+06	7.3213	33583.6	32935.5	5.37104e+06	4.00586	0.00319561	4.53459e+06	-0.274833
1	NaCl_R3	NaCl	P1	500	R3	Glucose	0.02	Carbon	source	Carbon	source	2	2	40	Mu10_1	1.7048	-0.167842	1.68331	9.54222e+06	0.598685	8.62105e+06	7.49452	53209.6	52532.7	9.59543e+06	4.00586	0.0018775	8.1217e+06	0.644081
1	H1F2_R3	H1F2	F2	500	R3	Glucose	0.02	Carbon	source	Carbon	source	2	2	41	Mu10_1	1.75874	-0.126541	1.7322	5.98542e+06	-0.0313707	5.57051e+06	7.53073	32544.3	32166.8	6.01796e+06	3.34032	0.000926128	4.8905e+06	-0.0446695
1	NaCl_R3	NaCl	P1	500	R3	Glucose	0.02	Carbon	source	Carbon	source	2	2	42	Mu10_1	1.74234	-0.150658	1.70348	9.05746e+06	0.550447	8.33756e+06	7.46448	51575	50389.2	9.10904e+06	4.00586	0.00109701	7.66441e+06	0.596802
1	H1F2_R3	H1F2	F2	500	R3	Glucose	0.02	Carbon	source	Carbon	source	2	2	43	Mu10_1	1.85067	-0.0430155	1.83544	6.54237e+06	0.023796	5.78764e+06	7.45123	37599.3	37021.2	6.57997e+06	3.00509	0.00155678	5.26699e+06	0.00130267
1	NaCl_R4	NaCl	P1	500	R4	Glucose	0.02	Carbon	source	Carbon	source	2	2	44	Mu10_1	1.64757	-0.239184	1.60209	9.7214e+06	0.555525	8.36696e+06	7.73017	46000.9	45163.6	9.7674e+06	4.00586	0.00109679	7.98519e+06	0.571393
1	H1F2_R4	H1F2	F2	500	R4	Glucose	0.02	Carbon	source	Carbon	source	2	2	45	Mu10_1	1.70243	-0.163479	1.68841	8.47633e+06	0.168892	6.39999e+06	8.19494	29024.8	28080.8	8.50536e+06	2.33885	0.000919017	6.90847e+06	0.202504
1	NaCl_R4	NaCl	P1	500	R4	Glucose	0.02	Carbon	source	Carbon	source	2	2	46	Mu10_1	1.63055	-0.158883	1.6938	1.20115e+07	0.304889	7.03265e+06	8.19313	41181.8	40443.7	1.20527e+07	3.67313	0.00213033	9.20449e+06	0.305356
1	H1F2_R4	H1F2	F2	500	R4	Glucose	0.02	Carbon	source	Carbon	source	2	2	47	Mu10_1	1.59694	-0.137322	1.7193	1.21259e+07	-0.0476641	5.50795e+06	8.14281	43055.1	42803.3	1.2169e+07	3.67313	0.00668231	9.23672e+06	-0.0117011
1	H1F2_R1	H1F2	F2	100	R1	Glucose	0.02	Carbon	source	Carbon	source	2	3	0	Mu10_1	1.89739	-0.0652282	1.8074	2.0644e+06	0.356528	7.28893e+06	5.29923	53794.5	52918.7	2.11819e+06	3.67313	0.00396075	1.01531e+07	0.711448
1	NaCl_R1	NaCl	P1	100	R1	Glucose	0.02	Carbon	source	Carbon	source	2	3	2	Mu10_1	1.97802	0.0188225	1.91583	2.28957e+06	0.0242758	5.78956e+06	5.74677	43447.8	42877.6	2.33301e+06	3.00509	0.00124038	6.19723e+06	0.159862
1	H1F2_R2	H1F2	F2	100	R2	Glucose	0.02	Carbon	source	Carbon	source	2	3	4	Mu10_1	1.74355	-0.149941	1.70433	4.98594e+06	0.456752	7.81329e+06	6.92283	41434.3	40623.2	5.02737e+06	3.34032	0.0021112	6.58268e+06	0.426975
1	NaCl_R2	NaCl	P1	100	R2	Glucose	0.02	Carbon	source	Carbon	source	2	3	6	Mu10_1	1.79217	-0.157175	1.6958	4.91875e+06	0.101579	6.10824e+06	7.03672	37749.5	36639.9	4.9565e+06	3.67313	0.00139543	5.22608e+06	0.150021
1	H1F2_R3	H1F2	F2	100	R3	Glucose	0.02	Carbon	source	Carbon	source	2	3	8	Mu10_1	1.96705	-0.019153	1.86605	4.78306e+06	-0.0925903	5.33907e+06	6.96114	38698.5	37818.4	4.82176e+06	3.34032	0.000730734	4.60865e+06	-0.0434608
1	NaCl_R3	NaCl	P1	100	R3	Glucose	0.02	Carbon	source	Carbon	source	2	3	10	Mu10_1	1.78735	-0.124731	1.73437	7.84785e+06	0.551737	8.34502e+06	7.75444	36512.9	35663.2	7.88436e+06	4.00586	0.00245022	6.94599e+06	0.560311
1	H1F2_R4	H1F2	F2	100	R4	Glucose	0.02	Carbon	source	Carbon	source	2	3	12	Mu10_1	1.81182	-0.0958502	1.76944	6.46722e+06	0.224252	6.65035e+06	7.34608	39995	39583.8	6.50721e+06	3.34032	0.00205652	5.77194e+06	0.275106
1	NaCl_R4	NaCl	P1	100	R4	Glucose	0.02	Carbon	source	Carbon	source	2	3	14	Mu10_1	1.63409	-0.26626	1.57231	2.49854e+06	-1.23853	2.41271e+06	6.20641	34299.7	33911.7	2.53284e+06	4.00586	0.00179208	2.48526e+06	-1.02036
1	H1F2_R1	H1F2	F2	300	R1	Glucose	0.02	Carbon	source	Carbon	source	2	3	16	Mu10_1	1.79518	-0.0964868	1.76866	6.79531e+06	0.213986	6.6032e+06	7.4109	40166.5	39716	6.83548e+06	3.67313	0.00243262	6.02422e+06	0.269039
1	NaCl_R1	NaCl	P1	300	R1	Glucose	0.02	Carbon	source	Carbon	source	2	3	18	Mu10_1	1.69242	-0.175587	1.6743	2.60114e+06	-1.19727	2.4827e+06	5.96746	42244.9	41974.2	2.64338e+06	4.00586	0.00239789	2.60246e+06	-0.962278
1	H1F2_R2	H1F2	F2	300	R2	Glucose	0.02	Carbon	source	Carbon	source	2	3	20	Mu10_1	1.80069	-0.114369	1.74687	6.74149e+06	0.156387	6.34476e+06	7.23865	44935.7	44197.3	6.78642e+06	2.33885	0.00198663	5.95069e+06	0.211087
1	NaCl_R2	NaCl	P1	300	R2	Glucose	0.02	Carbon	source	Carbon	source	2	3	22	Mu10_1	1.76892	-0.0845082	1.78341	2.1838e+06	-1.54148	1.95571e+06	5.69423	43008.1	42563.6	2.22681e+06	3.67313	0.000924534	2.19998e+06	-1.2943
1	H1F2_R3	H1F2	F2	300	R3	Glucose	0.02	Carbon	source	Carbon	source	2	3	24	Mu10_1	1.53935	-0.408206	1.42498	2.30988e+06	-1.56807	1.92e+06	6.19136	32047.1	31975.9	2.34193e+06	3.67313	0.00130931	2.31064e+06	-1.31871
1	NaCl_R3	NaCl	P1	300	R3	Glucose	0.02	Carbon	source	Carbon	source	2	3	26	Mu10_1	1.66892	-0.30216	1.53366	2.33553e+06	-1.52098	1.9837e+06	6.02649	36386.9	36313.4	2.37192e+06	3.34032	0.00273604	2.33348e+06	-1.26353
1	H1F2_R4	H1F2	F2	300	R4	Glucose	0.02	Carbon	source	Carbon	source	2	3	28	Mu10_1	1.83205	0.00956263	1.90357	7.05708e+06	0.144453	6.29249e+06	7.41405	41622.5	40915.5	7.0987e+06	3.67313	0.00211514	6.12424e+06	0.17449
1	NaCl_R4	NaCl	P1	300	R4	Glucose	0.02	Carbon	source	Carbon	source	2	3	30	Mu10_1	1.73823	-0.0596981	1.81434	2.31906e+06	-1.42235	2.12406e+06	5.87349	40242.8	40056.1	2.35931e+06	4.00586	0.00199093	2.31486e+06	-1.20879
1	H1F2_R1	H1F2	F2	500	R1	Glucose	0.02	Carbon	source	Carbon	source	2	3	32	Mu10_1	1.87659	0.0474061	1.95416	7.76788e+06	0.412232	7.57587e+06	7.46394	44248.7	43253.4	7.81213e+06	4.00586	0.0015788	6.54944e+06	0.400812
1	NaCl_R1	NaCl	P1	500	R1	Glucose	0.02	Carbon	source	Carbon	source	2	3	34	Mu10_1	1.69225	-0.109309	1.75301	2.50801e+06	-1.2947	2.32057e+06	6.01695	39337.5	39258.1	2.54735e+06	4.00586	0.00225555	2.48859e+06	-1.05869
1	H1F2_R2	H1F2	F2	500	R2	Glucose	0.02	Carbon	source	Carbon	source	2	3	36	Mu10_1	1.9339	0.0428252	1.94797	5.38477e+06	-0.271591	4.71608e+06	7.18845	37172	36392.7	5.42195e+06	3.67313	0.000894892	4.73686e+06	-0.217526
1	NaCl_R2	NaCl	P1	500	R2	Glucose	0.02	Carbon	source	Carbon	source	2	3	38	Mu10_1	1.82453	-0.092845	1.77313	1.77091e+06	-1.82041	1.61191e+06	5.72927	34023.6	33861.6	1.80494e+06	4.34023	0.000981764	1.79063e+06	-1.56431
1	H1F2_R3	H1F2	F2	500	R3	Glucose	0.02	Carbon	source	Carbon	source	2	3	40	Mu10_1	1.73438	-0.17984	1.66937	5.53526e+06	-0.0603413	5.45976e+06	7.3675	33724	33397.6	5.56899e+06	3.34032	0.00119085	4.66438e+06	-0.0676277
1	NaCl_R3	NaCl	P1	500	R3	Glucose	0.02	Carbon	source	Carbon	source	2	3	42	Mu10_1	1.69607	-0.161312	1.69095	8.06762e+06	0.521305	8.17084e+06	7.31177	51100.4	50130.3	8.11872e+06	3.67313	0.00246624	6.96902e+06	0.552218
1	H1F2_R4	H1F2	F2	500	R4	Glucose	0.02	Carbon	source	Carbon	source	2	3	44	Mu10_1	1.60439	-0.257311	1.58209	7.65137e+06	0.369499	7.35476e+06	7.76827	35257.7	35041.9	7.68663e+06	3.34032	0.00127963	6.42373e+06	0.375929
1	NaCl_R4	NaCl	P1	500	R4	Glucose	0.02	Carbon	source	Carbon	source	2	3	46	Mu10_1	1.66736	-0.184161	1.66438	1.1367e+07	0.369005	7.35224e+06	7.97895	45234.3	44190.3	1.14122e+07	3.67313	0.00260548	8.88728e+06	0.382189
1	NaCl_R1	NaCl	P1	700	R1	Glucose	0.02	Carbon	source	Carbon	source	2	4	0	Mu10_1	1.84184	-0.108091	1.75449	4.91912e+06	1.60921	1.73683e+07	6.54029	53426.2	52722.4	4.97254e+06	3.34032	0.00120232	1.05862e+07	0.771715
1	H1F2_R1	H1F2	F2	700	R1	Glucose	0.02	Carbon	source	Carbon	source	2	4	1	Mu10_1	1.85106	-0.0729258	1.79778	4.75854e+06	0.408881	7.55829e+06	6.96035	38521.2	38171.8	4.79706e+06	3.34032	0.000746101	7.76894e+06	0.293317
1	NaCl_R1	NaCl	P1	700	R1	Glucose	0.02	Carbon	source	Carbon	source	2	4	2	Mu10_1	1.93035	0.00616984	1.8991	4.25796e+06	0.305931	7.03773e+06	6.62535	43570.7	43055.6	4.30153e+06	3.00509	0.00179588	6.40738e+06	0.240048
1	H1F2_R1	H1F2	F2	700	R1	Glucose	0.02	Carbon	source	Carbon	source	2	4	3	Mu10_1	1.83202	-0.0610498	1.81264	4.60891e+06	0.298646	7.00228e+06	6.87519	39598.1	39383.4	4.64851e+06	2.67384	0.00244652	5.82025e+06	0.250166
1	NaCl_R2	NaCl	P1	700	R2	Glucose	0.02	Carbon	source	Carbon	source	2	4	4	Mu10_1	1.74039	-0.142119	1.71359	5.44275e+06	0.370078	7.35771e+06	7.26123	35711.8	34523.8	5.47846e+06	3.67313	0.00339088	5.82167e+06	0.346588
1	H1F2_R2	H1F2	F2	700	R2	Glucose	0.02	Carbon	source	Carbon	source	2	4	5	Mu10_1	1.76705	-0.138197	1.71826	5.48993e+06	0.273308	6.88037e+06	7.26053	36038.7	35794	5.52597e+06	2.33885	0.00151336	5.67311e+06	0.312646
1	NaCl_R2	NaCl	P1	700	R2	Glucose	0.02	Carbon	source	Carbon	source	2	4	6	Mu10_1	1.70934	-0.222038	1.62125	5.6067e+06	0.289421	6.95765e+06	7.27284	36490.8	36189.7	5.64319e+06	2.67384	0.00417408	5.53535e+06	0.303563
1	H1F2_R2	H1F2	F2	700	R2	Glucose	0.02	Carbon	source	Carbon	source	2	4	7	Mu10_1	1.93535	-0.033812	1.84719	5.7931e+06	0.24645	6.75347e+06	7.22727	38921.8	38185.4	5.83202e+06	3.34032	0.000634707	5.56793e+06	0.300798
1	NaCl_R3	NaCl	P1	700	R3	Glucose	0.02	Carbon	source	Carbon	source	2	4	8	Mu10_1	1.7819	-0.147937	1.7067	6.39145e+06	0.31233	7.06901e+06	7.18542	44214.5	43492.2	6.43567e+06	4.00586	0.00214597	5.92343e+06	0.349917
1	H1F2_R3	H1F2	F2	700	R3	Glucose	0.02	Carbon	source	Carbon	source	2	4	9	Mu10_1	1.95092	-0.0602841	1.8136	1.68083e+06	-1.6489	1.81539e+06	5.73662	32125.6	31776.8	1.71295e+06	3.67313	0.000602588	1.69318e+06	-1.48007
1	NaCl_R3	NaCl	P1	700	R3	Glucose	0.02	Carbon	source	Carbon	source	2	4	10	Mu10_1	1.82049	-0.105832	1.75724	6.77065e+06	0.366845	7.34124e+06	7.36955	41191.5	40831.6	6.81184e+06	3.34032	0.000573886	6.23243e+06	0.42417
1	H1F2_R3	H1F2	F2	700	R3	Glucose	0.02	Carbon	source	Carbon	source	2	4	11	Mu10_1	2.0044	0.0489385	1.95624	1.67987e+06	-1.60817	1.86737e+06	5.58938	35630.3	35440.4	1.7155e+06	3.67313	0.00127079	1.69293e+06	-1.42052
1	NaCl_R4	NaCl	P1	700	R4	Glucose	0.02	Carbon	source	Carbon	source	2	4	12	Mu10_1	1.71075	-0.172282	1.67814	2.40879e+06	-1.15754	2.55201e+06	6.25299	32003.1	31845.9	2.44079e+06	4.00586	0.00255391	2.42254e+06	-0.962719
1	H1F2_R4	H1F2	F2	700	R4	Glucose	0.02	Carbon	source	Carbon	source	2	4	13	Mu10_1	1.80397	-0.122052	1.73759	7.15395e+06	0.397556	7.49919e+06	7.69563	34676	34365	7.18862e+06	4.34023	0.000588096	6.44279e+06	0.437984
1	NaCl_R4	NaCl	P1	700	R4	Glucose	0.02	Carbon	source	Carbon	source	2	4	14	Mu10_1	1.66711	-0.235144	1.60659	2.34192e+06	-1.23549	2.41779e+06	6.191	32499.9	32349.1	2.37442e+06	4.00586	0.0025153	2.35826e+06	-1.03317
1	H1F2_R4	H1F2	F2	700	R4	Glucose	0.02	Carbon	source	Carbon	source	2	4	15	Mu10_1	1.68407	-0.215629	1.62847	7.22222e+06	0.397748	7.50019e+06	7.60065	37401.6	37304.8	7.25962e+06	2.33885	0.00654525	6.52061e+06	0.441057
1	NaCl_R2	NaCl	P1	1000	R2	Glucose	0.02	Carbon	source	Carbon	source	2	4	16	Mu10_1	1.58589	-0.276219	1.56149	2.52952e+06	-1.12438	2.61136e+06	6.22608	34248.5	34229.2	2.56377e+06	3.34032	0.00137574	2.51231e+06	-0.943146
1	NaCl_R2	NaCl	P1	1000	R2	Glucose	0.02	Carbon	source	Carbon	source	2	4	18	Mu10_1	1.62458	-0.218605	1.62511	2.54717e+06	-1.12607	2.6083e+06	5.98848	40760.6	40481.6	2.58793e+06	3.67313	0.00313072	2.55959e+06	-0.921031
1	NaCl_R3	NaCl	P1	1000	R3	Glucose	0.02	Carbon	source	Carbon	source	2	4	20	Mu10_1	1.79259	-0.114638	1.74655	2.89635e+06	-0.951881	2.94302e+06	6.60799	30000.1	29787.3	2.92635e+06	5.33977	0.000438273	2.86844e+06	-0.765196
1	NaCl_R3	NaCl	P1	1000	R3	Glucose	0.02	Carbon	source	Carbon	source	2	4	22	Mu10_1	1.74068	-0.138343	1.71808	2.74432e+06	-1.08196	2.68928e+06	6.5919	28747.5	28899.5	2.77306e+06	3.34032	0.000687768	2.73231e+06	-0.884173
1	H2F1_R1	H2F1	F1	100	R1	Glucose	0.02	Carbon	source	Carbon	source	2	4	25	Mu10_1	2.05271	-0.0365074	1.84374	7.7034e+06	0.377058	7.39339e+06	6.91982	64152.2	62810.3	7.76755e+06	4.00586	0.00119007	6.77733e+06	0.402758
1	H2F1_R1	H2F1	F1	100	R1	Glucose	0.02	Carbon	source	Carbon	source	2	4	27	Mu10_1	1.68836	-0.19798	1.64851	7.65806e+06	0.376921	7.39269e+06	7.32714	47989.2	47086.8	7.70605e+06	3.67313	0.00299681	6.75204e+06	0.400759
1	H2F1_R2	H2F1	F1	100	R2	Glucose	0.02	Carbon	source	Carbon	source	2	4	29	Mu10_1	1.73324	-0.109499	1.75278	6.49175e+06	0.193591	6.51051e+06	7.07907	48369.6	47548	6.54012e+06	3.00509	0.00184742	5.74249e+06	0.207045
1	H2F1_R2	H2F1	F1	100	R2	Glucose	0.02	Carbon	source	Carbon	source	2	4	31	Mu10_1	1.73717	-0.0699598	1.80148	6.71189e+06	0.224719	6.6525e+06	7.21668	45429.4	45003.8	6.75732e+06	3.00509	0.000798887	5.89958e+06	0.237777
1	LiAc0.01_R1	LiAc0.01	P2	100	R1	Glucose	0.02	Carbon	source	Carbon	source	2	4	32	Mu10_1	1.88132	0.045538	1.95163	1.53066e+06	-1.90513	1.51998e+06	5.49657	34671.6	34590.2	1.56533e+06	4.34023	0.00190325	1.54938e+06	-1.68165
1	H2F1_R3	H2F1	F1	100	R3	Glucose	0.02	Carbon	source	Carbon	source	2	4	33	Mu10_1	1.76909	-0.0541964	1.82127	7.50414e+06	0.396257	7.49244e+06	7.36559	45780.2	44668.5	7.54992e+06	3.67313	0.00288535	6.5138e+06	0.407781
1	LiAc0.01_R1	LiAc0.01	P2	100	R1	Glucose	0.02	Carbon	source	Carbon	source	2	4	34	Mu10_1	1.89065	0.0402726	1.94452	1.53391e+06	-1.98943	1.43371e+06	5.51321	34337.9	33886.7	1.56825e+06	4.34023	0.000637375	1.57113e+06	-1.73629
1	H2F1_R3	H2F1	F1	100	R3	Glucose	0.02	Carbon	source	Carbon	source	2	4	35	Mu10_1	1.7774	-0.0653383	1.80726	7.92994e+06	0.334858	7.18026e+06	7.31756	50025.9	48686.8	7.97996e+06	4.00586	0.000644778	6.81156e+06	0.337374
1	LiAc0.01_R2	LiAc0.01	P2	100	R2	Glucose	0.02	Carbon	source	Carbon	source	2	4	36	Mu10_1	1.87248	-0.0229552	1.86114	1.80803e+06	-1.78561	1.65126e+06	5.47091	41706.4	41223.6	1.84974e+06	4.67342	0.00201718	1.82648e+06	-1.54748
1	H2F1_R4	H2F1	F1	100	R4	Glucose	0.02	Carbon	source	Carbon	source	2	4	37	Mu10_1	1.88029	-0.0280015	1.85464	1.68476e+06	-1.86048	1.56775e+06	5.56402	36381.3	35774.2	1.72114e+06	4.34023	0.000869451	1.7161e+06	-1.60932
1	LiAc0.01_R2	LiAc0.01	P2	100	R2	Glucose	0.02	Carbon	source	Carbon	source	2	4	38	Mu10_1	1.85551	-0.0188915	1.86639	1.82016e+06	-1.72608	1.72082e+06	5.37008	45101	44404.6	1.86526e+06	4.34023	0.00123892	1.84249e+06	-1.48897
1	H2F1_R4	H2F1	F1	100	R4	Glucose	0.02	Carbon	source	Carbon	source	2	4	39	Mu10_1	1.92278	0.0293338	1.92983	1.66228e+06	-1.82493	1.60686e+06	5.78893	30618.8	30434.7	1.6929e+06	4.00586	0.00126287	1.67376e+06	-1.59833
1	LiAc0.01_R4	LiAc0.01	P2	100	R4	Glucose	0.02	Carbon	source	Carbon	source	2	4	40	Mu10_1	1.70219	-0.147608	1.70709	7.21811e+06	0.374221	7.37887e+06	7.41438	42562.3	42224.1	7.26067e+06	3.34032	0.00168716	6.34592e+06	0.397596
1	H2F1_R1	H2F1	F1	300	R1	Glucose	0.02	Carbon	source	Carbon	source	2	4	41	Mu10_1	1.75137	-0.122605	1.73693	6.47332e+06	0.257382	6.80484e+06	7.21419	43891	42762.8	6.51722e+06	4.00586	0.00186354	5.66742e+06	0.267615
1	LiAc0.01_R4	LiAc0.01	P2	100	R4	Glucose	0.02	Carbon	source	Carbon	source	2	4	42	Mu10_1	1.6917	-0.143513	1.71194	6.80557e+06	0.357917	7.29595e+06	7.42465	39843.5	38900.8	6.84541e+06	4.00586	0.00142991	6.02225e+06	0.392559
1	H2F1_R1	H2F1	F1	300	R1	Glucose	0.02	Carbon	source	Carbon	source	2	4	43	Mu10_1	1.62393	-0.167154	1.68411	6.37829e+06	0.229468	6.67444e+06	7.47848	35966.7	35529.9	6.41426e+06	3.34032	0.000253674	5.59804e+06	0.261552
1	LiAc0.01_R3	LiAc0.01	P2	100	R3	Glucose	0.02	Carbon	source	Carbon	source	2	4	44	Mu10_1	1.64871	-0.153778	1.6998	8.72622e+06	0.64764	8.91861e+06	7.8852	37066.8	35413.2	8.76329e+06	4.00586	0.00215851	7.54404e+06	0.672657
1	H2F1_R2	H2F1	F1	300	R2	Glucose	0.02	Carbon	source	Carbon	source	2	4	45	Mu10_1	1.72267	-0.127246	1.73135	7.94264e+06	0.346936	7.24063e+06	7.90711	33227.8	32465.6	7.97586e+06	4.34023	0.000873317	6.68247e+06	0.375467
1	LiAc0.01_R3	LiAc0.01	P2	100	R3	Glucose	0.02	Carbon	source	Carbon	source	2	4	46	Mu10_1	1.74119	-0.0609896	1.81272	1.14907e+07	0.438311	7.71406e+06	7.91481	47813.6	47319	1.15385e+07	4.00586	0.00245763	9.17152e+06	0.470855
1	H2F1_R2	H2F1	F1	300	R2	Glucose	0.02	Carbon	source	Carbon	source	2	4	47	Mu10_1	1.77455	0.0228663	1.9212	1.28062e+07	0.153179	6.33067e+06	8.18902	44032.4	43278.2	1.28503e+07	3.67313	0.00165338	9.72392e+06	0.166742
1	H1F2_R1	H1F2	F2	700	R1	Glucose	0.02	Carbon	source	Carbon	source	2	5	0	Mu10_1	1.94587	-0.00838939	1.88003	8.93207e+06	0.6555	8.96733e+06	7.2843	57670.5	55852.5	8.98974e+06	4.00586	0.00169052	1.07127e+07	0.771101
1	NaCl_R1	NaCl	P1	700	R1	Glucose	0.02	Carbon	source	Carbon	source	2	5	2	Mu10_1	1.88759	-0.0331052	1.84809	5.37388e+06	0.123945	6.20368e+06	7.06511	40432.7	39547.9	5.41432e+06	3.67313	0.00103384	6.26488e+06	0.241591
1	H1F2_R2	H1F2	F2	700	R2	Glucose	0.02	Carbon	source	Carbon	source	2	5	4	Mu10_1	1.79312	-0.133489	1.72387	6.02123e+06	0.456409	7.81144e+06	7.25703	39623.3	38661.9	6.06086e+06	3.67313	0.00177536	6.08948e+06	0.482548
1	NaCl_R2	NaCl	P1	700	R2	Glucose	0.02	Carbon	source	Carbon	source	2	5	6	Mu10_1	1.76252	-0.157484	1.69544	5.80435e+06	0.284894	6.93585e+06	7.25579	38229.2	38013.4	5.84258e+06	2.33885	0.00190083	5.52221e+06	0.297577
1	H1F2_R3	H1F2	F2	700	R3	Glucose	0.02	Carbon	source	Carbon	source	2	5	8	Mu10_1	2.30888	0.179622	2.14171	1.32701e+06	-1.91432	1.51033e+06	5.1646	38058.6	37935.8	1.36507e+06	4.67342	0.000744514	1.34997e+06	-1.74385
1	NaCl_R3	NaCl	P1	700	R3	Glucose	0.02	Carbon	source	Carbon	source	2	5	10	Mu10_1	1.98124	-0.0254437	1.85793	5.88571e+06	0.225455	6.6559e+06	6.70849	56821.8	56199.4	5.94254e+06	4.00586	0.00240799	5.51744e+06	0.28384
1	H1F2_R4	H1F2	F2	700	R4	Glucose	0.02	Carbon	source	Carbon	source	2	5	12	Mu10_1	1.78346	-0.117183	1.74347	6.7723e+06	0.392219	7.4715e+06	7.47825	38194.4	37992.7	6.81049e+06	3.67313	0.00256317	6.22567e+06	0.437075
1	NaCl_R4	NaCl	P1	700	R4	Glucose	0.02	Carbon	source	Carbon	source	2	5	14	Mu10_1	1.68962	-0.211492	1.63314	2.3279e+06	-1.17156	2.52733e+06	6.10337	34358.1	34226.9	2.36225e+06	4.00586	0.00135467	2.3401e+06	-0.996155
1	NaCl_R2	NaCl	P1	1000	R2	Glucose	0.02	Carbon	source	Carbon	source	2	5	18	Mu10_1	1.63031	-0.220574	1.62289	2.45731e+06	-1.12605	2.60834e+06	6.02365	38360.7	38158.2	2.49567e+06	4.00586	0.00446699	2.47921e+06	-0.947721
1	NaCl_R3	NaCl	P1	1000	R3	Glucose	0.02	Carbon	source	Carbon	source	2	5	22	Mu10_1	1.73485	-0.151441	1.70256	2.62072e+06	-1.04359	2.76177e+06	6.67712	25862.7	25656.9	2.64658e+06	5.33977	0.00047653	2.6055e+06	-0.876249
1	H2F1_R1	H2F1	F1	100	R1	Glucose	0.02	Carbon	source	Carbon	source	2	5	24	Mu10_1	1.87686	-0.0817612	1.78681	7.43341e+06	0.473181	7.90278e+06	7.03371	57168.8	56096.8	7.49058e+06	3.34032	0.00230114	6.64026e+06	0.481395
1	H2F1_R2	H2F1	F1	100	R2	Glucose	0.02	Carbon	source	Carbon	source	2	5	28	Mu10_1	1.89236	-0.0318437	1.84971	6.24997e+06	0.215045	6.60805e+06	6.81579	55975	54735.9	6.30594e+06	3.34032	0.00272096	5.56556e+06	0.217856
1	H2F1_R3	H2F1	F1	100	R3	Glucose	0.02	Carbon	source	Carbon	source	2	5	32	Mu10_1	1.76045	-0.046682	1.83078	7.0725e+06	0.305333	7.03481e+06	7.19297	48669	48113	7.12117e+06	3.67313	0.00146048	6.24572e+06	0.317273
1	LiAc0.01_R1	LiAc0.01	P2	100	R1	Glucose	0.02	Carbon	source	Carbon	source	2	5	34	Mu10_1	1.97272	0.0925657	2.0163	1.55216e+06	-1.95288	1.4705e+06	5.41183	37336.8	37158.8	1.5895e+06	4.34023	0.00111424	1.58932e+06	-1.7118
1	H2F1_R4	H2F1	F1	100	R4	Glucose	0.02	Carbon	source	Carbon	source	2	5	36	Mu10_1	1.99261	0.07013	1.98518	1.63278e+06	-1.90326	1.52195e+06	5.45809	38007.8	37751.7	1.67079e+06	4.00586	0.000481048	1.65397e+06	-1.66627
1	LiAc0.01_R2	LiAc0.01	P2	100	R2	Glucose	0.02	Carbon	source	Carbon	source	2	5	38	Mu10_1	1.87709	0.0342067	1.93636	1.88301e+06	-1.65594	1.80655e+06	5.4052	45509	45385.6	1.92852e+06	4.67342	0.0011728	1.91892e+06	-1.41762
1	H2F1_R1	H2F1	F1	300	R1	Glucose	0.02	Carbon	source	Carbon	source	2	5	40	Mu10_1	1.79516	-0.0264462	1.85664	6.37139e+06	0.182455	6.46045e+06	7.22877	42762.5	42154.7	6.41415e+06	3.34032	0.000948545	5.61068e+06	0.187151
1	LiAc0.01_R4	LiAc0.01	P2	100	R4	Glucose	0.02	Carbon	source	Carbon	source	2	5	42	Mu10_1	1.67902	-0.13922	1.71704	6.7475e+06	0.32994	7.15583e+06	7.37725	40830.8	40228.1	6.78833e+06	3.67313	0.00277724	6.05283e+06	0.361054
1	H2F1_R2	H2F1	F1	300	R2	Glucose	0.02	Carbon	source	Carbon	source	2	5	44	Mu10_1	1.64541	-0.127791	1.7307	7.94679e+06	0.557645	8.37927e+06	7.46428	45256.9	44762.8	7.99204e+06	3.67313	0.00155308	6.8374e+06	0.557475
1	LiAc0.01_R3	LiAc0.01	P2	100	R3	Glucose	0.02	Carbon	source	Carbon	source	2	5	46	Mu10_1	1.65851	-0.0920733	1.77408	1.1519e+07	0.468265	7.87589e+06	8.27669	37263.8	36395.9	1.15563e+07	3.67313	0.000978499	9.23015e+06	0.489553
1	NaCl_R1	NaCl	P1	700	R1	Glucose	0.02	Carbon	source	Carbon	source	2	6	0	Mu10_1	1.92156	-0.0265237	1.85654	1.02534e+07	0.854533	1.02939e+07	7.60145	53069.5	52483	1.03065e+07	4.00586	0.00224439	1.03517e+07	0.721642
1	H1F2_R1	H1F2	F2	700	R1	Glucose	0.02	Carbon	source	Carbon	source	2	6	1	Mu10_1	1.94895	-0.00533276	1.88402	7.15437e+06	0.120867	6.19046e+06	7.54112	38619.6	37584.6	7.19299e+06	4.00586	0.000620212	7.26464e+06	0.235574
1	NaCl_R1	NaCl	P1	700	R1	Glucose	0.02	Carbon	source	Carbon	source	2	6	2	Mu10_1	2.03482	0.0789692	1.99739	6.48309e+06	0.212737	6.59749e+06	7.12476	46788.6	45626.1	6.52988e+06	4.67342	0.000973391	6.30334e+06	0.267641
1	H1F2_R1	H1F2	F2	700	R1	Glucose	0.02	Carbon	source	Carbon	source	2	6	3	Mu10_1	1.89085	-0.0161327	1.86996	5.85228e+06	0.208079	6.57622e+06	7.27423	38052	37035.7	5.89033e+06	4.00586	0.00172827	5.6459e+06	0.280692
1	NaCl_R2	NaCl	P1	700	R2	Glucose	0.02	Carbon	source	Carbon	source	2	6	4	Mu10_1	1.83399	-0.116947	1.74375	6.00408e+06	0.331396	7.16306e+06	7.26185	39377.7	38344.9	6.04346e+06	4.00586	0.00114241	5.77243e+06	0.417333
1	H1F2_R2	H1F2	F2	700	R2	Glucose	0.02	Carbon	source	Carbon	source	2	6	5	Mu10_1	1.81602	-0.158571	1.69416	5.83619e+06	0.33362	7.1741e+06	7.42617	34132	33094	5.87032e+06	3.67313	0.00328815	5.48208e+06	0.330984
1	NaCl_R2	NaCl	P1	700	R2	Glucose	0.02	Carbon	source	Carbon	source	2	6	6	Mu10_1	1.84964	-0.122457	1.73711	5.83217e+06	0.283107	6.92727e+06	7.41604	34350.2	33124.2	5.86652e+06	4.00586	0.00279219	5.40405e+06	0.266458
1	H1F2_R2	H1F2	F2	700	R2	Glucose	0.02	Carbon	source	Carbon	source	2	6	7	Mu10_1	1.88336	-0.0726755	1.79809	5.84325e+06	0.251428	6.77681e+06	7.27867	37875.8	37070.2	5.88113e+06	3.34032	0.00112436	5.39066e+06	0.267299
1	NaCl_R3	NaCl	P1	700	R3	Glucose	0.02	Carbon	source	Carbon	source	2	6	8	Mu10_1	1.88593	-0.116235	1.74461	5.8546e+06	0.363506	7.32427e+06	7.17036	40928.7	40560.7	5.89553e+06	4.00586	0.00100552	5.43008e+06	0.399582
1	H1F2_R3	H1F2	F2	700	R3	Glucose	0.02	Carbon	source	Carbon	source	2	6	9	Mu10_1	2.01168	-0.0288768	1.85352	1.56294e+06	-1.51296	1.99477e+06	5.67235	31260.4	31083.7	1.5942e+06	3.67313	0.00162903	1.57243e+06	-1.36543
1	NaCl_R3	NaCl	P1	700	R3	Glucose	0.02	Carbon	source	Carbon	source	2	6	10	Mu10_1	1.79699	-0.149789	1.70451	6.06707e+06	0.41729	7.60248e+06	7.41704	35709	35130.4	6.10278e+06	4.34023	0.000643379	5.61808e+06	0.454489
1	H1F2_R3	H1F2	F2	700	R3	Glucose	0.02	Carbon	source	Carbon	source	2	6	11	Mu10_1	1.9353	0.0216903	1.91964	1.5741e+06	-1.65866	1.80315e+06	5.5123	35260.3	34983.5	1.60936e+06	4.00586	0.00285691	1.59428e+06	-1.48739
1	NaCl_R4	NaCl	P1	700	R4	Glucose	0.02	Carbon	source	Carbon	source	2	6	12	Mu10_1	1.65889	-0.188641	1.65922	2.29805e+06	-1.14042	2.58248e+06	6.3549	28423.8	28362	2.32647e+06	3.67313	0.00342201	2.31355e+06	-0.976402
1	H1F2_R4	H1F2	F2	700	R4	Glucose	0.02	Carbon	source	Carbon	source	2	6	13	Mu10_1	1.73579	-0.139182	1.71708	6.65244e+06	0.384747	7.43291e+06	7.66256	32996.5	32850.7	6.68544e+06	3.34032	0.000733531	6.09382e+06	0.412963
1	NaCl_R4	NaCl	P1	700	R4	Glucose	0.02	Carbon	source	Carbon	source	2	6	14	Mu10_1	1.62159	-0.222109	1.62117	2.23588e+06	-1.20914	2.46235e+06	6.18075	31252.4	31217.8	2.26713e+06	4.00586	0.00192891	2.25196e+06	-1.04644
1	H1F2_R4	H1F2	F2	700	R4	Glucose	0.02	Carbon	source	Carbon	source	2	6	15	Mu10_1	1.74136	-0.0858406	1.78176	6.76143e+06	0.373742	7.37642e+06	7.68041	33122.7	32792.2	6.79455e+06	3.34032	0.0019483	6.19383e+06	0.394998
1	NaCl_R2	NaCl	P1	1000	R2	Glucose	0.02	Carbon	source	Carbon	source	2	6	16	Mu10_1	1.59765	-0.238075	1.60333	2.52403e+06	-1.0116	2.82368e+06	6.15324	35969	35872.4	2.56e+06	3.67313	0.0021356	2.51332e+06	-0.871208
1	NaCl_R2	NaCl	P1	1000	R2	Glucose	0.02	Carbon	source	Carbon	source	2	6	18	Mu10_1	1.64768	-0.207755	1.63738	2.42499e+06	-1.08534	2.68299e+06	6.07348	36551.6	35949.7	2.46154e+06	3.67313	0.00311914	2.45337e+06	-0.920161
1	NaCl_R3	NaCl	P1	1000	R3	Glucose	0.02	Carbon	source	Carbon	source	2	6	20	Mu10_1	1.75164	-0.10654	1.75638	2.77685e+06	-0.925905	2.99649e+06	6.75457	25957.6	25543.9	2.80281e+06	5.33977	0.000766997	2.7533e+06	-0.781585
1	NaCl_R3	NaCl	P1	1000	R3	Glucose	0.02	Carbon	source	Carbon	source	2	6	22	Mu10_1	1.70728	-0.163554	1.68832	2.70735e+06	-0.943371	2.96043e+06	6.57311	28736	28572.9	2.73608e+06	3.67313	0.00204353	2.69239e+06	-0.792327
1	H2F1_R1	H2F1	F1	100	R1	Glucose	0.02	Carbon	source	Carbon	source	2	6	25	Mu10_1	1.73866	-0.160248	1.69219	7.05867e+06	0.472189	7.89735e+06	7.26374	46233.1	44874.4	7.1049e+06	3.34032	0.00225663	6.3524e+06	0.475231
1	H2F1_R1	H2F1	F1	100	R1	Glucose	0.02	Carbon	source	Carbon	source	2	6	27	Mu10_1	1.74482	-0.156061	1.69711	7.39555e+06	0.489647	7.99349e+06	7.20973	50300.1	48879.6	7.44585e+06	3.67313	0.00308718	6.63956e+06	0.494994
1	H2F1_R2	H2F1	F1	100	R2	Glucose	0.02	Carbon	source	Carbon	source	2	6	29	Mu10_1	1.87053	-0.0385486	1.84113	6.36469e+06	0.271655	6.87249e+06	6.86931	54908.4	53495.6	6.4196e+06	3.67313	0.00194249	5.71056e+06	0.270472
1	H2F1_R2	H2F1	F1	100	R2	Glucose	0.02	Carbon	source	Carbon	source	2	6	31	Mu10_1	1.7504	-0.0678061	1.80417	6.36823e+06	0.229877	6.67633e+06	7.08404	47284.9	46547.5	6.41552e+06	3.67313	0.00315275	5.66272e+06	0.228894
1	LiAc0.01_R1	LiAc0.01	P2	100	R1	Glucose	0.02	Carbon	source	Carbon	source	2	6	32	Mu10_1	1.82352	0.0186812	1.91564	1.52043e+06	-1.86209	1.56601e+06	5.46283	35273.7	35071.9	1.5557e+06	4.67342	0.00154271	1.54482e+06	-1.65945
1	H2F1_R3	H2F1	F1	100	R3	Glucose	0.02	Carbon	source	Carbon	source	2	6	33	Mu10_1	1.74446	-0.0487266	1.82819	7.06146e+06	0.320786	7.11057e+06	7.24419	46886.6	46393.3	7.10834e+06	3.67313	0.00328527	6.22729e+06	0.326983
1	LiAc0.01_R1	LiAc0.01	P2	100	R1	Glucose	0.02	Carbon	source	Carbon	source	2	6	34	Mu10_1	1.94523	0.0962672	2.02148	1.50816e+06	-1.93469	1.48915e+06	5.47337	34728.4	34584.6	1.54288e+06	4.34023	0.0015589	1.5502e+06	-1.69668
1	H2F1_R3	H2F1	F1	100	R3	Glucose	0.02	Carbon	source	Carbon	source	2	6	35	Mu10_1	1.7407	-0.0961285	1.7691	7.27357e+06	0.310992	7.06246e+06	7.39568	43452.2	42906.7	7.31702e+06	3.67313	0.002436	6.37142e+06	0.325092
1	LiAc0.01_R2	LiAc0.01	P2	100	R2	Glucose	0.02	Carbon	source	Carbon	source	2	6	36	Mu10_1	1.90126	0.0267319	1.92636	1.82149e+06	-1.70041	1.75172e+06	5.43	43254.1	43070.6	1.86475e+06	4.67342	0.00088341	1.8468e+06	-1.47415
1	H2F1_R4	H2F1	F1	100	R4	Glucose	0.02	Carbon	source	Carbon	source	2	6	37	Mu10_1	1.88788	0.026455	1.92599	1.85114e+06	-1.66339	1.79724e+06	5.5399	40663.1	40360.4	1.89181e+06	4.00586	0.000727225	1.88797e+06	-1.42989
1	LiAc0.01_R2	LiAc0.01	P2	100	R2	Glucose	0.02	Carbon	source	Carbon	source	2	6	38	Mu10_1	1.86865	0.058818	1.96968	1.75552e+06	-1.71739	1.73121e+06	5.39713	42671.5	42474.1	1.79819e+06	5.0068	0.00199139	1.77735e+06	-1.50337
1	H2F1_R4	H2F1	F1	100	R4	Glucose	0.02	Carbon	source	Carbon	source	2	6	39	Mu10_1	1.79961	0.012794	1.90784	2.18991e+06	-1.34559	2.24015e+06	5.76048	41156.1	40890.8	2.23107e+06	4.34023	0.00055608	2.1913e+06	-1.15779
1	LiAc0.01_R4	LiAc0.01	P2	100	R4	Glucose	0.02	Carbon	source	Carbon	source	2	6	40	Mu10_1	1.71973	-0.0756853	1.79435	6.76866e+06	0.33678	7.18984e+06	7.48465	38004	36875	6.80666e+06	3.34032	0.00225848	6.07438e+06	0.361102
1	H2F1_R1	H2F1	F1	300	R1	Glucose	0.02	Carbon	source	Carbon	source	2	6	41	Mu10_1	1.71338	-0.123033	1.73641	6.11567e+06	0.214643	6.6062e+06	7.16793	42826.4	41638.6	6.15849e+06	4.00586	0.00138949	5.49919e+06	0.234114
1	LiAc0.01_R4	LiAc0.01	P2	100	R4	Glucose	0.02	Carbon	source	Carbon	source	2	6	42	Mu10_1	1.66115	-0.176012	1.6738	6.41569e+06	0.261744	6.82545e+06	7.38503	38612.9	37961.1	6.4543e+06	3.67313	0.00206344	5.79092e+06	0.288248
1	H2F1_R1	H2F1	F1	300	R1	Glucose	0.02	Carbon	source	Carbon	source	2	6	43	Mu10_1	1.72839	-0.0947147	1.77083	6.23527e+06	0.223283	6.64589e+06	7.05911	47110.8	46447.6	6.28238e+06	4.34023	0.000389199	5.5497e+06	0.239169
1	LiAc0.01_R3	LiAc0.01	P2	100	R3	Glucose	0.02	Carbon	source	Carbon	source	2	6	44	Mu10_1	1.63994	-0.165734	1.68577	8.47855e+06	0.631913	8.82192e+06	7.39196	50782.6	50379.2	8.52933e+06	4.00586	0.000839035	7.44432e+06	0.643174
1	H2F1_R2	H2F1	F1	300	R2	Glucose	0.02	Carbon	source	Carbon	source	2	6	45	Mu10_1	1.68795	-0.120532	1.73943	8.06839e+06	0.370648	7.36062e+06	7.63634	40757.4	40534.2	8.10914e+06	4.00586	0.000513876	6.7602e+06	0.364492
1	LiAc0.01_R3	LiAc0.01	P2	100	R3	Glucose	0.02	Carbon	source	Carbon	source	2	6	46	Mu10_1	1.54352	-0.227218	1.61544	1.11044e+07	0.471379	7.89291e+06	8.19113	38125	37886.9	1.11426e+07	4.00586	0.00175405	8.95292e+06	0.493228
1	H2F1_R2	H2F1	F1	300	R2	Glucose	0.02	Carbon	source	Carbon	source	2	6	47	Mu10_1	1.75688	-0.00200898	1.88836	1.31218e+07	0.298699	7.00254e+06	7.94142	53599.1	52591.4	1.31754e+07	3.67313	0.002666	1.02226e+07	0.33118
1	H1F2_R1	H1F2	F2	700	R1	Glucose	0.02	Carbon	source	Carbon	source	2	7	0	Mu10_1	1.93623	-0.0100748	1.87783	1.26305e+07	0.873413	1.04295e+07	7.59186	65811.4	64301	1.26964e+07	3.67313	0.00232229	1.07393e+07	0.806968
1	NaCl_R1	NaCl	P1	700	R1	Glucose	0.02	Carbon	source	Carbon	source	2	7	2	Mu10_1	1.85557	-0.0350716	1.84558	6.7213e+06	0.148081	6.30834e+06	7.43533	39058.1	38779.7	6.76036e+06	2.33885	0.00155586	6.20213e+06	0.206449
1	H1F2_R2	H1F2	F2	700	R2	Glucose	0.02	Carbon	source	Carbon	source	2	7	4	Mu10_1	1.93436	-0.0170492	1.86878	6.37064e+06	0.351376	7.26295e+06	7.36461	38891.8	37892.5	6.40953e+06	3.34032	0.00132482	5.81156e+06	0.378604
1	NaCl_R2	NaCl	P1	700	R2	Glucose	0.02	Carbon	source	Carbon	source	2	7	6	Mu10_1	1.79866	-0.152292	1.70155	5.72622e+06	0.227554	6.66559e+06	7.34542	35428.8	34428.8	5.76165e+06	4.00586	0.00258007	5.27578e+06	0.236208
1	H1F2_R3	H1F2	F2	700	R3	Glucose	0.02	Carbon	source	Carbon	source	2	7	8	Mu10_1	2.02098	0.0463343	1.95271	1.42596e+06	-1.63062	1.83854e+06	5.42062	34087.8	33901.3	1.46005e+06	4.00586	0.000870789	1.44251e+06	-1.48109
1	NaCl_R3	NaCl	P1	700	R3	Glucose	0.02	Carbon	source	Carbon	source	2	7	10	Mu10_1	1.73548	-0.153881	1.69968	6.14154e+06	0.498556	8.04301e+06	7.26442	40207.2	39230.5	6.18175e+06	4.67342	0.00113853	5.75383e+06	0.550409
1	H1F2_R4	H1F2	F2	700	R4	Glucose	0.02	Carbon	source	Carbon	source	2	7	12	Mu10_1	1.7163	-0.123449	1.73591	6.48485e+06	0.359207	7.30248e+06	7.55432	34684.8	34435.3	6.51953e+06	3.67313	0.00143344	6.01283e+06	0.400782
1	NaCl_R4	NaCl	P1	700	R4	Glucose	0.02	Carbon	source	Carbon	source	2	7	14	Mu10_1	1.66218	-0.140111	1.71598	2.30691e+06	-1.17672	2.51832e+06	6.0839	34517.9	34603.9	2.34143e+06	4.00586	0.0027026	2.331e+06	-1.01729
1	NaCl_R2	NaCl	P1	1000	R2	Glucose	0.02	Carbon	source	Carbon	source	2	7	18	Mu10_1	1.6258	-0.235476	1.60622	2.37415e+06	-1.11734	2.62413e+06	6.08506	35494.9	35072.6	2.40964e+06	3.67313	0.00377347	2.40088e+06	-0.95803
1	NaCl_R3	NaCl	P1	1000	R3	Glucose	0.02	Carbon	source	Carbon	source	2	7	22	Mu10_1	1.71446	-0.104857	1.75843	2.50885e+06	-1.04842	2.75253e+06	6.68045	24701	24727.6	2.53355e+06	5.67386	0.00108367	2.49751e+06	-0.904099
1	H2F1_R1	H2F1	F1	100	R1	Glucose	0.02	Carbon	source	Carbon	source	2	7	24	Mu10_1	1.72934	-0.130661	1.72726	6.97345e+06	0.432054	7.68067e+06	7.35856	42751.7	41284.2	7.0162e+06	3.34032	0.0030318	6.30758e+06	0.435123
1	H2F1_R2	H2F1	F1	100	R2	Glucose	0.02	Carbon	source	Carbon	source	2	7	28	Mu10_1	1.85252	-0.0372904	1.84274	5.88781e+06	0.148831	6.31162e+06	7.02734	45483.6	43935.1	5.93329e+06	3.67313	0.00270495	5.25141e+06	0.13682
1	H2F1_R3	H2F1	F1	100	R3	Glucose	0.02	Carbon	source	Carbon	source	2	7	32	Mu10_1	1.73846	-0.0605091	1.81332	6.55559e+06	0.306005	7.03809e+06	7.12129	47426.4	46437.9	6.60302e+06	3.67313	0.00272974	5.85591e+06	0.311748
1	LiAc0.01_R1	LiAc0.01	P2	100	R1	Glucose	0.02	Carbon	source	Carbon	source	2	7	34	Mu10_1	1.89355	0.0647793	1.97784	1.59514e+06	-1.78502	1.65193e+06	5.43698	37691.9	37452.6	1.63283e+06	4.34023	0.00103061	1.63506e+06	-1.56071
1	H2F1_R4	H2F1	F1	100	R4	Glucose	0.02	Carbon	source	Carbon	source	2	7	36	Mu10_1	1.83497	-0.00663498	1.88232	1.86065e+06	-1.5965	1.88254e+06	5.65391	37703.4	37454.7	1.89835e+06	4.00586	0.000378339	1.87142e+06	-1.3967
1	LiAc0.01_R2	LiAc0.01	P2	100	R2	Glucose	0.02	Carbon	source	Carbon	source	2	7	38	Mu10_1	1.86941	0.0536783	1.96268	1.79685e+06	-1.60721	1.86862e+06	5.44188	42310.7	42164.9	1.83916e+06	5.0068	0.00152689	1.81966e+06	-1.41017
1	H2F1_R1	H2F1	F1	300	R1	Glucose	0.02	Carbon	source	Carbon	source	2	7	40	Mu10_1	1.80797	-0.0295332	1.85268	5.9931e+06	0.254577	6.79162e+06	7.15002	42496.2	41168.3	6.0356e+06	4.00586	0.00260238	5.36928e+06	0.266509
1	LiAc0.01_R4	LiAc0.01	P2	100	R4	Glucose	0.02	Carbon	source	Carbon	source	2	7	42	Mu10_1	1.73452	-0.137159	1.71949	6.19637e+06	0.293086	6.97535e+06	7.30357	39473.2	38549.4	6.23585e+06	4.00586	0.0015958	5.62566e+06	0.324711
1	H2F1_R2	H2F1	F1	300	R2	Glucose	0.02	Carbon	source	Carbon	source	2	7	44	Mu10_1	1.7458	-0.124914	1.73415	6.99986e+06	0.351825	7.26521e+06	7.43526	40679.1	39485.3	7.04054e+06	4.34023	0.000966204	6.07395e+06	0.334724
1	LiAc0.01_R3	LiAc0.01	P2	100	R3	Glucose	0.02	Carbon	source	Carbon	source	2	7	46	Mu10_1	1.61537	-0.217676	1.62616	1.09477e+07	0.45707	7.81502e+06	7.91983	45395.5	44982.7	1.09931e+07	4.00586	0.00129629	8.8463e+06	0.478767
1	LiAc0.01_R1	LiAc0.01	P2	300	R1	Glucose	0.02	Carbon	source	Carbon	source	2	8	0	Mu10_1	1.88818	-0.046335	1.83122	1.21053e+07	0.812135	9.99574e+06	7.92422	50042.5	48830.5	1.21553e+07	4.00586	0.00223195	9.61446e+06	0.647347
1	H2F1_R3	H2F1	F1	300	R3	Glucose	0.02	Carbon	source	Carbon	source	2	8	1	Mu10_1	1.77132	-0.149229	1.70517	8.54044e+06	0.212296	6.59547e+06	7.60583	44068.9	43806.3	8.58451e+06	3.00509	0.00137194	7.20822e+06	0.214464
1	LiAc0.01_R1	LiAc0.01	P2	300	R1	Glucose	0.02	Carbon	source	Carbon	source	2	8	2	Mu10_1	1.85407	-0.0442094	1.83392	6.87152e+06	0.109727	6.14284e+06	7.38188	41447.3	40727.6	6.91297e+06	3.67313	0.00196259	5.97541e+06	0.141705
1	H2F1_R3	H2F1	F1	300	R3	Glucose	0.02	Carbon	source	Carbon	source	2	8	3	Mu10_1	1.77566	-0.105406	1.75776	5.94391e+06	0.131439	6.23599e+06	7.32142	37396.2	36635.2	5.98131e+06	3.34032	0.00227762	5.34495e+06	0.179984
1	LiAc0.01_R2	LiAc0.01	P2	300	R2	Glucose	0.02	Carbon	source	Carbon	source	2	8	4	Mu10_1	1.79084	-0.110171	1.75196	5.78149e+06	0.178585	6.44314e+06	7.26113	37937.1	37466.6	5.81943e+06	3.34032	0.00176816	5.24734e+06	0.209338
1	H2F1_R4	H2F1	F1	300	R4	Glucose	0.02	Carbon	source	Carbon	source	2	8	5	Mu10_1	1.73731	-0.17777	1.67177	6.30568e+06	0.35297	7.27097e+06	7.51515	34659.9	34366	6.34034e+06	4.67342	0.000893216	5.89478e+06	0.408952
1	LiAc0.01_R2	LiAc0.01	P2	300	R2	Glucose	0.02	Carbon	source	Carbon	source	2	8	6	Mu10_1	1.75155	-0.11539	1.74564	5.32977e+06	0.151787	6.32456e+06	7.23689	35569.4	34852.3	5.36534e+06	3.67313	0.00152789	4.92896e+06	0.174568
1	H2F1_R4	H2F1	F1	300	R4	Glucose	0.02	Carbon	source	Carbon	source	2	8	7	Mu10_1	1.78921	-0.0411713	1.83779	6.15818e+06	0.374588	7.38075e+06	7.50469	34096.7	33325.6	6.19228e+06	4.34023	0.000668104	5.83797e+06	0.42293
1	LiAc0.01_R4	LiAc0.01	P2	300	R4	Glucose	0.02	Carbon	source	Carbon	source	2	8	8	Mu10_1	1.9484	0.0604285	1.97188	4.42375e+06	0.0440719	5.86955e+06	7.00862	34623.5	33923.5	4.45837e+06	3.00509	0.00096995	4.15555e+06	0.0816041
1	H2F1_R1	H2F1	F1	500	R1	Glucose	0.02	Carbon	source	Carbon	source	2	8	9	Mu10_1	1.87686	-0.0108854	1.87678	5.55988e+06	0.410639	7.56751e+06	7.40395	33023.8	32113.6	5.5929e+06	3.67313	0.00284466	5.1095e+06	0.424554
1	LiAc0.01_R4	LiAc0.01	P2	300	R4	Glucose	0.02	Carbon	source	Carbon	source	2	8	10	Mu10_1	2.63725	0.486486	2.64933	3.62871e+06	-0.236441	4.83239e+06	6.25643	48094.8	47375.8	3.6768e+06	5.0068	0.000704471	3.4217e+06	-0.176675
1	H2F1_R1	H2F1	F1	500	R1	Glucose	0.02	Carbon	source	Carbon	source	2	8	11	Mu10_1	1.7566	-0.100532	1.76371	5.90442e+06	0.309377	7.05456e+06	7.45387	33870.6	33063.4	5.93829e+06	4.00586	0.0030434	5.41202e+06	0.333367
1	LiAc0.01_R3	LiAc0.01	P2	300	R3	Glucose	0.02	Carbon	source	Carbon	source	2	8	12	Mu10_1	1.55602	-0.28274	1.55445	2.37457e+06	-1.06795	2.71553e+06	6.329	29909.1	29693.8	2.40448e+06	3.34032	0.00441499	2.36476e+06	-0.924768
1	H2F1_R2	H2F1	F1	500	R2	Glucose	0.02	Carbon	source	Carbon	source	2	8	13	Mu10_1	1.65892	-0.19734	1.64924	6.86615e+06	0.403851	7.53199e+06	7.42642	40148.4	39707.2	6.9063e+06	4.34023	0.00174993	6.41845e+06	0.452776
1	LiAc0.01_R3	LiAc0.01	P2	300	R3	Glucose	0.02	Carbon	source	Carbon	source	2	8	14	Mu10_1	1.55128	-0.296482	1.53971	2.26347e+06	-1.20971	2.46139e+06	6.33591	28371.8	28356.6	2.29185e+06	3.67313	0.00325645	2.26282e+06	-1.06328
1	H2F1_R2	H2F1	F1	500	R2	Glucose	0.02	Carbon	source	Carbon	source	2	8	15	Mu10_1	1.70866	-0.124713	1.73439	6.70213e+06	0.345346	7.23265e+06	7.51051	36958.4	36572.9	6.73909e+06	4.00586	0.00214332	6.28099e+06	0.396074
1	LiAc0.01_R1	LiAc0.01	P2	500	R1	Glucose	0.02	Carbon	source	Carbon	source	2	8	16	Mu10_1	1.54302	-0.289036	1.54768	2.44029e+06	-1.06788	2.71565e+06	6.41204	28997.2	28875.2	2.46929e+06	3.67313	0.00272305	2.42138e+06	-0.934684
1	H2F1_R3	H2F1	F1	500	R3	Glucose	0.02	Carbon	source	Carbon	source	2	8	17	Mu10_1	1.92193	0.0506582	1.95857	4.98154e+06	-0.0371857	5.5481e+06	7.06081	37593.5	37200.3	5.01914e+06	3.34032	0.000878574	4.50584e+06	-0.0378705
1	LiAc0.01_R1	LiAc0.01	P2	500	R1	Glucose	0.02	Carbon	source	Carbon	source	2	8	18	Mu10_1	1.53989	-0.284298	1.55277	2.37657e+06	-1.1624	2.54343e+06	6.24508	31751.1	31425.4	2.40832e+06	3.67313	0.00374385	2.3867e+06	-1.0098
1	H2F1_R3	H2F1	F1	500	R3	Glucose	0.02	Carbon	source	Carbon	source	2	8	19	Mu10_1	1.9137	0.0150099	1.91077	4.51341e+06	-0.271155	4.71751e+06	7.23129	30239.2	29594.1	4.54365e+06	4.00586	0.00132107	4.00963e+06	-0.293801
1	LiAc0.01_R2	LiAc0.01	P2	500	R2	Glucose	0.02	Carbon	source	Carbon	source	2	8	20	Mu10_1	1.51178	-0.307551	1.52794	2.35762e+06	-1.18185	2.50938e+06	6.59491	24644.8	24502.2	2.38227e+06	3.67313	0.0031986	2.3388e+06	-1.04219
1	H2F1_R4	H2F1	F1	500	R4	Glucose	0.02	Carbon	source	Carbon	source	2	8	21	Mu10_1	1.78323	-0.025468	1.8579	6.00266e+06	0.198025	6.53055e+06	7.08901	44416.1	43895.5	6.04707e+06	3.00509	0.00105061	5.49022e+06	0.22148
1	LiAc0.01_R2	LiAc0.01	P2	500	R2	Glucose	0.02	Carbon	source	Carbon	source	2	8	22	Mu10_1	1.54575	-0.256258	1.58325	2.27691e+06	-1.19442	2.4876e+06	6.66564	22651	22638.5	2.29956e+06	4.00586	0.000797888	2.2689e+06	-1.04722
1	H2F1_R4	H2F1	F1	500	R4	Glucose	0.02	Carbon	source	Carbon	source	2	8	23	Mu10_1	1.74683	-0.093091	1.77283	6.01178e+06	0.193549	6.51032e+06	7.24138	39995.3	39517.8	6.05177e+06	3.34032	0.00245713	5.47481e+06	0.210409
1	LiAc0.01_R4	LiAc0.01	P2	500	R4	Glucose	0.02	Carbon	source	Carbon	source	2	8	24	Mu10_1	1.62871	-0.197474	1.64909	2.24405e+06	-1.22885	2.42894e+06	6.14559	32151.6	32041.5	2.2762e+06	3.67313	0.00110162	2.23962e+06	-1.08172
1	H2F1_R1	H2F1	F1	700	R1	Glucose	0.02	Carbon	source	Carbon	source	2	8	25	Mu10_1	1.70153	-0.125147	1.73387	5.70688e+06	0.116931	6.17359e+06	7.07105	42760.6	42232.1	5.74964e+06	3.34032	0.00106724	5.28123e+06	0.157154
1	LiAc0.01_R4	LiAc0.01	P2	500	R4	Glucose	0.02	Carbon	source	Carbon	source	2	8	26	Mu10_1	1.56669	-0.250516	1.58956	2.20506e+06	-1.2601	2.37689e+06	6.21642	30058.9	29913.6	2.23512e+06	4.00586	0.00173859	2.22279e+06	-1.09008
1	H2F1_R1	H2F1	F1	700	R1	Glucose	0.02	Carbon	source	Carbon	source	2	8	27	Mu10_1	1.74756	-0.0793746	1.78976	5.8195e+06	0.120401	6.18846e+06	7.10788	42497.3	40990.6	5.86199e+06	3.67313	0.00319823	5.38442e+06	0.167005
1	LiAc0.01_R3	LiAc0.01	P2	500	R3	Glucose	0.02	Carbon	source	Carbon	source	2	8	28	Mu10_1	1.7221	-0.109928	1.75226	2.14615e+06	-1.30124	2.31008e+06	5.74918	40657	40089.8	2.18681e+06	3.67313	0.00299327	2.1502e+06	-1.14439
1	H2F1_R2	H2F1	F1	700	R2	Glucose	0.02	Carbon	source	Carbon	source	2	8	29	Mu10_1	1.82306	-0.0335697	1.8475	5.92936e+06	0.152504	6.32771e+06	6.95046	48332.4	47142.4	5.97769e+06	3.67313	0.00221982	5.38286e+06	0.158183
1	LiAc0.01_R3	LiAc0.01	P2	500	R3	Glucose	0.02	Carbon	source	Carbon	source	2	8	30	Mu10_1	1.71209	-0.149205	1.7052	2.13645e+06	-1.32325	2.2751e+06	5.85804	37480.1	37014.7	2.17393e+06	4.34023	0.00103195	2.15442e+06	-1.16221
1	H2F1_R2	H2F1	F1	700	R2	Glucose	0.02	Carbon	source	Carbon	source	2	8	31	Mu10_1	1.81766	-0.0583585	1.81603	5.96433e+06	0.180097	6.4499e+06	7.01339	46526.1	45268.3	6.01086e+06	3.67313	0.00242425	5.39828e+06	0.192797
1	LiAc0.01_R1	LiAc0.01	P2	700	R1	Glucose	0.02	Carbon	source	Carbon	source	2	8	32	Mu10_1	1.89135	0.02545	1.92465	1.65968e+06	-1.67515	1.78266e+06	5.50809	37288.5	36871.8	1.69697e+06	5.0068	0.00179709	1.67028e+06	-1.49847
1	H2F1_R3	H2F1	F1	700	R3	Glucose	0.02	Carbon	source	Carbon	source	2	8	33	Mu10_1	1.61626	-0.178993	1.67035	5.61258e+06	0.0640227	5.95129e+06	7.22197	37848.7	37071	5.65043e+06	3.34032	0.00335202	5.10912e+06	0.103694
1	LiAc0.01_R1	LiAc0.01	P2	700	R1	Glucose	0.02	Carbon	source	Carbon	source	2	8	34	Mu10_1	1.95097	0.10493	2.03365	1.72094e+06	-1.64782	1.81675e+06	5.3719	42587	42309.1	1.76352e+06	5.0068	0.00159267	1.7593e+06	-1.43583
1	H2F1_R3	H2F1	F1	700	R3	Glucose	0.02	Carbon	source	Carbon	source	2	8	35	Mu10_1	1.68744	-0.115697	1.74527	5.78863e+06	0.0999091	6.10118e+06	7.20844	39406.2	38738.1	5.82804e+06	3.34032	0.00235226	5.27064e+06	0.145566
1	LiAc0.01_R2	LiAc0.01	P2	700	R2	Glucose	0.02	Carbon	source	Carbon	source	2	8	36	Mu10_1	1.84721	0.020373	1.91789	4.92674e+06	-0.111371	5.27002e+06	6.89013	41889.2	41272.7	4.96863e+06	3.00509	0.000424376	4.46705e+06	-0.0799283
1	H2F1_R4	H2F1	F1	700	R4	Glucose	0.02	Carbon	source	Carbon	source	2	8	37	Mu10_1	1.73335	-0.061687	1.81184	5.44781e+06	0.0411777	5.85779e+06	7.44504	31444.2	31052.7	5.47926e+06	4.00586	0.0012126	4.90277e+06	0.0554956
1	LiAc0.01_R2	LiAc0.01	P2	700	R2	Glucose	0.02	Carbon	source	Carbon	source	2	8	38	Mu10_1	1.90369	0.0793493	1.99791	4.55356e+06	-0.177325	5.03452e+06	6.84432	39976.2	39604	4.59354e+06	3.67313	0.00130009	4.13726e+06	-0.156506
1	H2F1_R4	H2F1	F1	700	R4	Glucose	0.02	Carbon	source	Carbon	source	2	8	39	Mu10_1	1.70907	-0.0810395	1.7877	5.29128e+06	0.0693305	5.97322e+06	7.41417	31205.2	30924	5.32248e+06	3.34032	0.00233261	4.73665e+06	0.0691784
1	LiAc0.01_R4	LiAc0.01	P2	700	R4	Glucose	0.02	Carbon	source	Carbon	source	2	8	40	Mu10_1	1.81287	-0.0421049	1.8366	6.52603e+06	0.448505	7.76876e+06	7.2331	43668.2	42229.3	6.5697e+06	4.00586	0.00162791	5.97503e+06	0.484637
1	LiAc0.01_R4	LiAc0.01	P2	700	R4	Glucose	0.02	Carbon	source	Carbon	source	2	8	42	Mu10_1	1.75327	-0.140653	1.71534	6.68599e+06	0.468728	7.87842e+06	7.25701	43998.3	42452.3	6.72998e+06	3.34032	0.000867221	6.1122e+06	0.510964
1	LiAc0.01_R3	LiAc0.01	P2	700	R3	Glucose	0.02	Carbon	source	Carbon	source	2	8	44	Mu10_1	1.77282	-0.11809	1.74237	8.3221e+06	0.666562	9.03636e+06	7.07072	62370.3	60410.8	8.38447e+06	3.67313	0.00147312	7.56295e+06	0.722469
1	LiAc0.01_R3	LiAc0.01	P2	700	R3	Glucose	0.02	Carbon	source	Carbon	source	2	8	46	Mu10_1	1.65191	-0.214919	1.62927	1.11682e+07	0.485138	7.96855e+06	7.65478	55695.8	54009.6	1.12239e+07	4.00586	0.00107102	9.32303e+06	0.562136
1	H2F1_R3	H2F1	F1	300	R3	Glucose	0.02	Carbon	source	Carbon	source	2	9	0	Mu10_1	1.93896	-0.0462202	1.83137	1.27723e+07	0.720169	9.37844e+06	7.5412	68941.4	68797.9	1.28412e+07	3.67313	0.00194291	1.03787e+07	0.726327
1	LiAc0.01_R1	LiAc0.01	P2	300	R1	Glucose	0.02	Carbon	source	Carbon	source	2	9	2	Mu10_1	1.87513	-0.0524153	1.82352	6.72315e+06	0.0797201	6.01639e+06	7.46617	38237.9	37824.1	6.76139e+06	2.33885	0.00366454	5.91661e+06	0.163563
1	H2F1_R4	H2F1	F1	300	R4	Glucose	0.02	Carbon	source	Carbon	source	2	9	4	Mu10_1	1.82866	-0.0976527	1.76723	6.74134e+06	0.446062	7.75562e+06	7.67091	33243.7	31902.7	6.77459e+06	4.34023	0.00121763	6.21096e+06	0.508306
1	LiAc0.01_R2	LiAc0.01	P2	300	R2	Glucose	0.02	Carbon	source	Carbon	source	2	9	6	Mu10_1	1.7037	-0.125994	1.73285	5.5207e+06	0.212046	6.59433e+06	7.14762	39212	38248.8	5.55991e+06	3.67313	0.00265084	5.10217e+06	0.229671
1	H2F1_R1	H2F1	F1	500	R1	Glucose	0.02	Carbon	source	Carbon	source	2	9	8	Mu10_1	1.72935	-0.0309309	1.85088	5.70589e+06	0.330528	7.15875e+06	7.29784	36494.3	36303.3	5.74239e+06	3.34032	0.00122608	5.23997e+06	0.331851
1	LiAc0.01_R4	LiAc0.01	P2	300	R4	Glucose	0.02	Carbon	source	Carbon	source	2	9	10	Mu10_1	1.99845	0.0800888	1.99894	4.31449e+06	-0.0786238	5.39101e+06	7.06114	32552.1	32242.3	4.34705e+06	3.67313	0.00167477	4.04255e+06	-0.0318141
1	H2F1_R2	H2F1	F1	500	R2	Glucose	0.02	Carbon	source	Carbon	source	2	9	12	Mu10_1	1.69944	-0.180018	1.66916	6.7656e+06	0.431752	7.67907e+06	7.40124	40261.2	39154.1	6.80586e+06	4.00586	0.00162288	6.37507e+06	0.492076
1	LiAc0.01_R3	LiAc0.01	P2	300	R3	Glucose	0.02	Carbon	source	Carbon	source	2	9	14	Mu10_1	1.66487	-0.220094	1.62343	2.29789e+06	-1.20398	2.47119e+06	5.88479	39558.9	39237.7	2.33744e+06	4.67342	0.00109682	2.30192e+06	-1.05479
1	H2F1_R3	H2F1	F1	500	R3	Glucose	0.02	Carbon	source	Carbon	source	2	9	16	Mu10_1	1.92981	0.0438763	1.94939	4.25943e+06	-0.299005	4.62731e+06	7.06945	31950.7	31000.5	4.29138e+06	4.00586	0.00186235	3.92923e+06	-0.266297
1	LiAc0.01_R1	LiAc0.01	P2	500	R1	Glucose	0.02	Carbon	source	Carbon	source	2	9	18	Mu10_1	1.58919	-0.205521	1.63992	2.40386e+06	-1.16224	2.54372e+06	6.30453	30802.5	30282.1	2.43466e+06	4.00586	0.000948994	2.416e+06	-1.00476
1	H2F1_R4	H2F1	F1	500	R4	Glucose	0.02	Carbon	source	Carbon	source	2	9	20	Mu10_1	1.79058	-0.0523676	1.82358	6.00985e+06	0.175556	6.42963e+06	7.1891	41468.2	40284.3	6.05132e+06	4.00586	0.00241782	5.50298e+06	0.202834
1	LiAc0.01_R2	LiAc0.01	P2	500	R2	Glucose	0.02	Carbon	source	Carbon	source	2	9	22	Mu10_1	1.59195	-0.20504	1.64046	2.34626e+06	-1.14702	2.57069e+06	6.4741	26692.5	26473.3	2.37295e+06	4.00586	0.00146379	2.33955e+06	-0.995331
1	H2F1_R1	H2F1	F1	700	R1	Glucose	0.02	Carbon	source	Carbon	source	2	9	24	Mu10_1	1.74619	-0.0770745	1.79262	5.77491e+06	0.117969	6.17804e+06	6.972	46370.1	45486.8	5.82128e+06	4.00586	0.00227568	5.3553e+06	0.161352
1	LiAc0.01_R4	LiAc0.01	P2	500	R4	Glucose	0.02	Carbon	source	Carbon	source	2	9	26	Mu10_1	1.57386	-0.216816	1.62713	2.24495e+06	-1.27318	2.35544e+06	6.01792	35187.5	35109.4	2.28014e+06	4.00586	0.00148064	2.27714e+06	-1.1001
1	H2F1_R2	H2F1	F1	700	R2	Glucose	0.02	Carbon	source	Carbon	source	2	9	28	Mu10_1	1.82224	-0.00894958	1.8793	5.79429e+06	0.109024	6.13985e+06	6.89191	49203.9	48175.7	5.84349e+06	3.67313	0.00157779	5.24835e+06	0.116065
1	LiAc0.01_R3	LiAc0.01	P2	500	R3	Glucose	0.02	Carbon	source	Carbon	source	2	9	30	Mu10_1	1.67597	-0.186753	1.66139	2.1605e+06	-1.2804	2.34369e+06	5.91456	36421.1	36273.7	2.19692e+06	4.00586	0.00287053	2.16239e+06	-1.12676
1	H2F1_R3	H2F1	F1	700	R3	Glucose	0.02	Carbon	source	Carbon	source	2	9	32	Mu10_1	1.75001	-0.127465	1.73109	5.45247e+06	0.0257352	5.79542e+06	7.08532	40449.1	39127.7	5.49292e+06	3.67313	0.0018203	5.01114e+06	0.0710364
1	LiAc0.01_R1	LiAc0.01	P2	700	R1	Glucose	0.02	Carbon	source	Carbon	source	2	9	34	Mu10_1	1.9772	0.091739	2.01514	1.64046e+06	-1.73611	1.7089e+06	5.41169	39464.8	39093.7	1.67992e+06	5.0068	0.00159255	1.68163e+06	-1.52596
1	H2F1_R4	H2F1	F1	700	R4	Glucose	0.02	Carbon	source	Carbon	source	2	9	36	Mu10_1	1.8157	-0.0148496	1.87163	5.20986e+06	-0.00807253	5.66119e+06	7.1729	36357.1	35354.3	5.24622e+06	4.34023	0.00155398	4.68084e+06	-0.000670261
1	LiAc0.01_R2	LiAc0.01	P2	700	R2	Glucose	0.02	Carbon	source	Carbon	source	2	9	38	Mu10_1	2.02183	0.151014	2.09966	4.57179e+06	-0.14361	5.15356e+06	6.71831	43834.5	42861	4.61562e+06	4.00586	0.00120104	4.18409e+06	-0.125124
1	LiAc0.01_R4	LiAc0.01	P2	700	R4	Glucose	0.02	Carbon	source	Carbon	source	2	9	42	Mu10_1	1.83385	-0.0689627	1.80273	6.99787e+06	0.602771	8.6455e+06	7.14845	49675.4	48010.8	7.04755e+06	4.00586	0.00207862	6.38938e+06	0.647681
1	LiAc0.01_R3	LiAc0.01	P2	700	R3	Glucose	0.02	Carbon	source	Carbon	source	2	9	46	Mu10_1	1.647	-0.220139	1.62338	1.08744e+07	0.504912	8.07852e+06	7.52256	59464.3	58892.8	1.09338e+07	3.67313	0.00272307	9.15991e+06	0.601668
1	LiAc0.01_R1	LiAc0.01	P2	300	R1	Glucose	0.02	Carbon	source	Carbon	source	2	10	0	Mu10_1	1.86638	-0.101254	1.76282	1.23922e+07	0.676582	9.09933e+06	7.62357	63158.4	62941	1.24553e+07	3.67313	0.00342188	1.00469e+07	0.679455
1	H2F1_R3	H2F1	F1	300	R3	Glucose	0.02	Carbon	source	Carbon	source	2	10	1	Mu10_1	1.90551	-0.110094	1.75206	8.28627e+06	0.0894693	6.05719e+06	7.9621	33363.6	33090.6	8.31963e+06	3.34032	0.00151481	7.01502e+06	0.16098
1	LiAc0.01_R1	LiAc0.01	P2	300	R1	Glucose	0.02	Carbon	source	Carbon	source	2	10	2	Mu10_1	1.83921	-0.0768777	1.79286	6.755e+06	0.0574318	5.92416e+06	7.45372	38754.1	38530.6	6.79375e+06	2.33885	0.00238084	5.9127e+06	0.140852
1	H2F1_R3	H2F1	F1	300	R3	Glucose	0.02	Carbon	source	Carbon	source	2	10	3	Mu10_1	1.8152	-0.0790265	1.7902	5.95358e+06	0.152236	6.32653e+06	7.35726	36532.5	36348.7	5.99012e+06	3.34032	0.00264457	5.34845e+06	0.225927
1	LiAc0.01_R2	LiAc0.01	P2	300	R2	Glucose	0.02	Carbon	source	Carbon	source	2	10	4	Mu10_1	1.75981	-0.180046	1.66913	5.68614e+06	0.262238	6.82778e+06	7.48949	31818.5	31211.8	5.71796e+06	2.00623	0.00415419	5.1594e+06	0.310123
1	H2F1_R4	H2F1	F1	300	R4	Glucose	0.02	Carbon	source	Carbon	source	2	10	5	Mu10_1	1.73293	-0.205949	1.63943	6.2632e+06	0.438781	7.71657e+06	7.63709	31622.1	30407.2	6.29482e+06	5.0068	0.00181154	5.82949e+06	0.487356
1	LiAc0.01_R2	LiAc0.01	P2	300	R2	Glucose	0.02	Carbon	source	Carbon	source	2	10	6	Mu10_1	1.73866	-0.136896	1.71981	5.3089e+06	0.228914	6.67188e+06	7.19755	36416.1	35397.8	5.34532e+06	4.00586	0.00305063	4.89491e+06	0.247613
1	H2F1_R4	H2F1	F1	300	R4	Glucose	0.02	Carbon	source	Carbon	source	2	10	7	Mu10_1	1.71257	-0.077184	1.79248	6.286e+06	0.455837	7.80834e+06	7.3812	37933.5	37653.8	6.32393e+06	4.00586	0.000953555	5.97275e+06	0.507519
1	LiAc0.01_R4	LiAc0.01	P2	300	R4	Glucose	0.02	Carbon	source	Carbon	source	2	10	8	Mu10_1	1.89537	0.0937696	2.01798	4.53019e+06	-0.0157438	5.63117e+06	7.07756	33789.9	33606.6	4.56398e+06	3.34032	0.00165385	4.19123e+06	-0.00668219
1	H2F1_R1	H2F1	F1	500	R1	Glucose	0.02	Carbon	source	Carbon	source	2	10	9	Mu10_1	1.80848	-0.0247106	1.85888	5.81929e+06	0.327554	7.144e+06	7.41489	34301.9	34018.1	5.85359e+06	3.67313	0.00191826	5.39369e+06	0.342988
1	LiAc0.01_R4	LiAc0.01	P2	300	R4	Glucose	0.02	Carbon	source	Carbon	source	2	10	10	Mu10_1	2.03785	0.0965824	2.02192	4.06481e+06	-0.19811	4.96251e+06	6.97891	32481.5	31860.8	4.09729e+06	3.67313	0.000773442	3.82513e+06	-0.154318
1	H2F1_R1	H2F1	F1	500	R1	Glucose	0.02	Carbon	source	Carbon	source	2	10	11	Mu10_1	1.81248	-0.0969425	1.7681	5.68375e+06	0.257909	6.80733e+06	7.45789	32513.6	31452.7	5.71627e+06	3.67313	0.00376228	5.20332e+06	0.269359
1	LiAc0.01_R3	LiAc0.01	P2	300	R3	Glucose	0.02	Carbon	source	Carbon	source	2	10	12	Mu10_1	1.62795	-0.24333	1.5975	2.38661e+06	-1.04977	2.74996e+06	6.42096	28182.5	27718	2.41479e+06	4.00586	0.00266226	2.36903e+06	-0.921311
1	H2F1_R2	H2F1	F1	500	R2	Glucose	0.02	Carbon	source	Carbon	source	2	10	13	Mu10_1	1.68482	-0.163656	1.6882	6.80175e+06	0.423435	7.63493e+06	7.45486	38991.2	37950.1	6.84074e+06	4.34023	0.000579188	6.34898e+06	0.466133
1	LiAc0.01_R3	LiAc0.01	P2	300	R3	Glucose	0.02	Carbon	source	Carbon	source	2	10	14	Mu10_1	1.58872	-0.261051	1.57799	2.32506e+06	-1.14902	2.56714e+06	6.2524	30903.6	30625.2	2.35596e+06	4.00586	0.00196675	2.32264e+06	-1.0046
1	H2F1_R2	H2F1	F1	500	R2	Glucose	0.02	Carbon	source	Carbon	source	2	10	15	Mu10_1	1.70808	-0.153941	1.69961	7.04039e+06	0.432632	7.68375e+06	7.38844	42272.1	41361.2	7.08266e+06	4.34023	0.00188866	6.5828e+06	0.481939
1	LiAc0.01_R1	LiAc0.01	P2	500	R1	Glucose	0.02	Carbon	source	Carbon	source	2	10	16	Mu10_1	1.55197	-0.265707	1.57291	2.41925e+06	-1.09086	2.67274e+06	6.30684	30949.3	30644.6	2.45019e+06	4.34023	0.00118714	2.40323e+06	-0.95274
1	H2F1_R3	H2F1	F1	500	R3	Glucose	0.02	Carbon	source	Carbon	source	2	10	17	Mu10_1	1.94759	0.116808	2.05047	4.89778e+06	-0.082101	5.37803e+06	6.98516	38967.1	38019	4.93674e+06	4.00586	0.00185272	4.45986e+06	-0.0672878
1	LiAc0.01_R1	LiAc0.01	P2	500	R1	Glucose	0.02	Carbon	source	Carbon	source	2	10	18	Mu10_1	1.55677	-0.21672	1.62724	2.52015e+06	-1.05601	2.73809e+06	6.2262	34118.7	33708.6	2.55427e+06	4.34023	0.00100703	2.53705e+06	-0.893258
1	H2F1_R3	H2F1	F1	500	R3	Glucose	0.02	Carbon	source	Carbon	source	2	10	19	Mu10_1	1.91246	0.0534281	1.96234	4.48727e+06	-0.228305	4.85972e+06	6.96935	36097.6	35213.9	4.52337e+06	4.00586	0.00300604	4.03445e+06	-0.22206
1	LiAc0.01_R2	LiAc0.01	P2	500	R2	Glucose	0.02	Carbon	source	Carbon	source	2	10	20	Mu10_1	1.54406	-0.258725	1.58054	2.26131e+06	-1.19533	2.48605e+06	6.76703	20955.1	20736.6	2.28227e+06	4.34023	0.000281027	2.24629e+06	-1.04823
1	H2F1_R4	H2F1	F1	500	R4	Glucose	0.02	Carbon	source	Carbon	source	2	10	21	Mu10_1	1.76605	-0.0563993	1.81849	6.25566e+06	0.301847	7.01784e+06	7.127	45076.6	44097.5	6.30073e+06	4.34023	0.000743766	5.72744e+06	0.330557
1	LiAc0.01_R2	LiAc0.01	P2	500	R2	Glucose	0.02	Carbon	source	Carbon	source	2	10	22	Mu10_1	1.55768	-0.232477	1.60956	2.21242e+06	-1.20961	2.46155e+06	6.57632	23430	23223.2	2.23585e+06	4.34023	0.00122876	2.20775e+06	-1.05956
1	H2F1_R4	H2F1	F1	500	R4	Glucose	0.02	Carbon	source	Carbon	source	2	10	23	Mu10_1	1.72386	-0.0829648	1.78531	6.07975e+06	0.217872	6.62101e+06	7.08821	45011.7	44124.6	6.12476e+06	4.00586	0.00152633	5.58805e+06	0.246471
1	LiAc0.01_R4	LiAc0.01	P2	500	R4	Glucose	0.02	Carbon	source	Carbon	source	2	10	24	Mu10_1	1.55973	-0.224028	1.61901	2.22205e+06	-1.24511	2.40173e+06	6.19077	30841.4	30559.5	2.2529e+06	4.34023	0.0022342	2.22437e+06	-1.09581
1	H2F1_R1	H2F1	F1	700	R1	Glucose	0.02	Carbon	source	Carbon	source	2	10	25	Mu10_1	1.76907	-0.0417405	1.83707	5.79501e+06	0.122884	6.19912e+06	6.92787	47988.6	47081.7	5.843e+06	4.00586	0.00288863	5.389e+06	0.164966
1	LiAc0.01_R4	LiAc0.01	P2	500	R4	Glucose	0.02	Carbon	source	Carbon	source	2	10	26	Mu10_1	1.58337	-0.235324	1.60639	2.12241e+06	-1.32929	2.2656e+06	6.07405	31978	31713	2.15439e+06	4.00586	0.00143351	2.1439e+06	-1.16688
1	H2F1_R1	H2F1	F1	700	R1	Glucose	0.02	Carbon	source	Carbon	source	2	10	27	Mu10_1	1.75647	-0.0886034	1.77835	5.77683e+06	0.0986756	6.09596e+06	6.93165	47711.9	47280.6	5.82454e+06	3.34032	0.00119073	5.35069e+06	0.135764
1	LiAc0.01_R3	LiAc0.01	P2	500	R3	Glucose	0.02	Carbon	source	Carbon	source	2	10	28	Mu10_1	1.73788	-0.122259	1.73735	2.12537e+06	-1.31535	2.28759e+06	5.68131	42241.3	42090.2	2.16761e+06	3.67313	0.00200388	2.13642e+06	-1.16058
1	H2F1_R2	H2F1	F1	700	R2	Glucose	0.02	Carbon	source	Carbon	source	2	10	29	Mu10_1	1.81743	-0.066879	1.80533	5.86851e+06	0.164115	6.37884e+06	6.90599	49346.2	48545.4	5.91785e+06	3.67313	0.00297358	5.36052e+06	0.182061
1	LiAc0.01_R3	LiAc0.01	P2	500	R3	Glucose	0.02	Carbon	source	Carbon	source	2	10	30	Mu10_1	1.73887	-0.137377	1.71923	2.15928e+06	-1.25251	2.38944e+06	5.63272	44415.3	44203.2	2.2037e+06	3.67313	0.00307992	2.17936e+06	-1.08723
1	H2F1_R2	H2F1	F1	700	R2	Glucose	0.02	Carbon	source	Carbon	source	2	10	31	Mu10_1	1.83099	-0.0839834	1.78405	6.05431e+06	0.217979	6.6215e+06	7.0145	47191.2	45944.7	6.1015e+06	3.67313	0.0022937	5.49594e+06	0.237864
1	LiAc0.01_R1	LiAc0.01	P2	700	R1	Glucose	0.02	Carbon	source	Carbon	source	2	10	32	Mu10_1	1.98584	0.0585139	1.96927	1.67819e+06	-1.65787	1.80413e+06	5.40689	40510.3	40111.3	1.7187e+06	4.34023	0.000313023	1.70344e+06	-1.47331
1	H2F1_R3	H2F1	F1	700	R3	Glucose	0.02	Carbon	source	Carbon	source	2	10	33	Mu10_1	1.72513	-0.12316	1.73626	5.67825e+06	0.0469526	5.88129e+06	7.08622	42097.7	40802	5.72034e+06	3.67313	0.00287256	5.20368e+06	0.0856306
1	LiAc0.01_R1	LiAc0.01	P2	700	R1	Glucose	0.02	Carbon	source	Carbon	source	2	10	34	Mu10_1	1.96486	0.0588165	1.96968	1.72613e+06	-1.68466	1.77094e+06	5.32108	44286.5	43893.4	1.77042e+06	5.0068	0.00113713	1.77166e+06	-1.47855
1	H2F1_R3	H2F1	F1	700	R3	Glucose	0.02	Carbon	source	Carbon	source	2	10	35	Mu10_1	1.78049	-0.0795354	1.78956	5.7903e+06	0.0775147	6.0072e+06	6.96265	46798.2	45524.1	5.83709e+06	3.67313	0.00278742	5.33183e+06	0.125451
1	LiAc0.01_R2	LiAc0.01	P2	700	R2	Glucose	0.02	Carbon	source	Carbon	source	2	10	36	Mu10_1	2.01199	0.0972838	2.0229	4.17665e+06	-0.348223	4.47211e+06	6.93548	34403.5	33390.7	4.21106e+06	4.00586	0.00203406	3.83508e+06	-0.316204
1	H2F1_R4	H2F1	F1	700	R4	Glucose	0.02	Carbon	source	Carbon	source	2	10	37	Mu10_1	1.82253	-0.0557604	1.8193	5.22564e+06	0.0204714	5.77432e+06	7.29711	33439.6	32641.5	5.25908e+06	4.00586	0.000647456	4.74177e+06	0.0239142
1	LiAc0.01_R2	LiAc0.01	P2	700	R2	Glucose	0.02	Carbon	source	Carbon	source	2	10	38	Mu10_1	1.996	0.0641282	1.97694	3.71211e+06	-0.448381	4.17217e+06	6.75022	34806.1	33900.9	3.74692e+06	4.00586	0.00125639	3.42273e+06	-0.423195
1	H2F1_R4	H2F1	F1	700	R4	Glucose	0.02	Carbon	source	Carbon	source	2	10	39	Mu10_1	1.79805	-0.0820538	1.78644	5.22652e+06	0.0596896	5.93344e+06	7.4077	30962.5	29821.9	5.25748e+06	3.67313	0.00148729	4.74624e+06	0.0683444
1	LiAc0.01_R4	LiAc0.01	P2	700	R4	Glucose	0.02	Carbon	source	Carbon	source	2	10	40	Mu10_1	1.81843	-0.0144594	1.87213	7.09629e+06	0.541122	8.28385e+06	7.08458	52670.9	50934.1	7.14896e+06	3.67313	0.00153389	6.49982e+06	0.570686
1	LiAc0.01_R4	LiAc0.01	P2	700	R4	Glucose	0.02	Carbon	source	Carbon	source	2	10	42	Mu10_1	1.7757	-0.101323	1.76274	6.7932e+06	0.482531	7.95416e+06	7.21847	45922.5	44353.1	6.83913e+06	3.67313	0.00189933	6.17094e+06	0.515584
1	LiAc0.01_R3	LiAc0.01	P2	700	R3	Glucose	0.02	Carbon	source	Carbon	source	2	10	44	Mu10_1	1.70981	-0.185748	1.66255	8.20995e+06	0.758283	9.6295e+06	7.11251	59760.1	58096.6	8.26971e+06	3.67313	0.00200948	7.46921e+06	0.816513
1	LiAc0.01_R3	LiAc0.01	P2	700	R3	Glucose	0.02	Carbon	source	Carbon	source	2	10	46	Mu10_1	1.6614	-0.212458	1.63205	1.07458e+07	0.519075	8.15822e+06	7.61088	55253.8	54593	1.0801e+07	4.00586	0.00394147	9.11468e+06	0.630812
1	H2F1_R3	H2F1	F1	300	R3	Glucose	0.02	Carbon	source	Carbon	source	2	11	0	Mu10_1	1.90501	-0.102217	1.76165	1.21947e+07	0.662579	9.01144e+06	7.58715	63749.7	63410.7	1.22585e+07	3.34032	0.00297604	1.00672e+07	0.681421
1	LiAc0.01_R1	LiAc0.01	P2	300	R1	Glucose	0.02	Carbon	source	Carbon	source	2	11	2	Mu10_1	1.88766	-0.0335813	1.84748	6.67381e+06	0.0501708	5.89442e+06	7.49338	37244.2	36576.6	6.71106e+06	2.33885	0.00345046	5.86502e+06	0.123942
1	H2F1_R4	H2F1	F1	300	R4	Glucose	0.02	Carbon	source	Carbon	source	2	11	4	Mu10_1	1.7824	-0.131471	1.72629	6.64939e+06	0.497167	8.03527e+06	7.59644	34536.3	33531	6.68392e+06	4.67342	0.000625074	6.16228e+06	0.568488
1	LiAc0.01_R2	LiAc0.01	P2	300	R2	Glucose	0.02	Carbon	source	Carbon	source	2	11	6	Mu10_1	1.73214	-0.177749	1.67179	5.38741e+06	0.277429	6.90006e+06	7.20084	36870.1	36066	5.42428e+06	4.00586	0.00370895	4.97564e+06	0.303648
1	H2F1_R1	H2F1	F1	500	R1	Glucose	0.02	Carbon	source	Carbon	source	2	11	8	Mu10_1	1.82444	-0.0179576	1.8676	5.81028e+06	0.334179	7.17689e+06	7.37683	35169.9	34843	5.84544e+06	4.00586	0.00171858	5.3197e+06	0.331099
1	LiAc0.01_R4	LiAc0.01	P2	300	R4	Glucose	0.02	Carbon	source	Carbon	source	2	11	10	Mu10_1	2.12443	0.150702	2.09921	3.52837e+06	-0.404968	4.29962e+06	6.86655	30498.2	29784.4	3.55887e+06	3.67313	0.00102341	3.37319e+06	-0.343265
1	H2F1_R2	H2F1	F1	500	R2	Glucose	0.02	Carbon	source	Carbon	source	2	11	12	Mu10_1	1.6779	-0.156688	1.69638	6.78166e+06	0.499187	8.04652e+06	7.3346	42276.6	41333.2	6.82394e+06	4.34023	0.00247826	6.39727e+06	0.551692
1	LiAc0.01_R3	LiAc0.01	P2	300	R3	Glucose	0.02	Carbon	source	Carbon	source	2	11	14	Mu10_1	1.57515	-0.238327	1.60305	2.3118e+06	-1.12533	2.60963e+06	6.18332	32255.4	32147.5	2.34406e+06	4.00586	0.00235543	2.3211e+06	-0.976861
1	H2F1_R3	H2F1	F1	500	R3	Glucose	0.02	Carbon	source	Carbon	source	2	11	16	Mu10_1	2.02521	0.140769	2.0848	3.84622e+06	-0.409056	4.28746e+06	6.7424	36261.4	35793.1	3.88248e+06	3.67313	0.000952947	3.56746e+06	-0.370877
1	LiAc0.01_R1	LiAc0.01	P2	500	R1	Glucose	0.02	Carbon	source	Carbon	source	2	11	18	Mu10_1	1.56916	-0.200509	1.64562	2.36147e+06	-1.12124	2.61705e+06	6.22381	32024.2	31917.2	2.3935e+06	4.00586	0.00270561	2.38279e+06	-0.946595
1	H2F1_R4	H2F1	F1	500	R4	Glucose	0.02	Carbon	source	Carbon	source	2	11	20	Mu10_1	1.78685	-0.0551905	1.82002	6.07146e+06	0.267328	6.85191e+06	7.12408	43838.6	43263.8	6.1153e+06	3.67313	0.00111402	5.58462e+06	0.307596
1	LiAc0.01_R2	LiAc0.01	P2	500	R2	Glucose	0.02	Carbon	source	Carbon	source	2	11	22	Mu10_1	1.54302	-0.253723	1.58603	2.33837e+06	-1.1126	2.63276e+06	6.57397	24804.6	24766.8	2.36317e+06	4.00586	0.00207678	2.33266e+06	-0.969111
1	H2F1_R1	H2F1	F1	700	R1	Glucose	0.02	Carbon	source	Carbon	source	2	11	24	Mu10_1	1.70308	-0.0876063	1.77958	5.56785e+06	0.110276	6.14518e+06	6.92909	46068.1	45299.2	5.61392e+06	4.00586	0.00184258	5.20515e+06	0.157237
1	LiAc0.01_R4	LiAc0.01	P2	500	R4	Glucose	0.02	Carbon	source	Carbon	source	2	11	26	Mu10_1	1.61579	-0.218041	1.62575	2.24951e+06	-1.20895	2.46267e+06	6.03333	34878.4	34776.6	2.28439e+06	4.00586	0.00167787	2.27589e+06	-1.04714
1	H2F1_R2	H2F1	F1	700	R2	Glucose	0.02	Carbon	source	Carbon	source	2	11	28	Mu10_1	1.81655	-0.103429	1.76017	5.77463e+06	0.133721	6.24586e+06	6.89384	48971.1	47764.6	5.8236e+06	3.67313	0.00276175	5.26527e+06	0.14749
1	LiAc0.01_R3	LiAc0.01	P2	500	R3	Glucose	0.02	Carbon	source	Carbon	source	2	11	30	Mu10_1	1.73131	-0.162148	1.68997	2.18626e+06	-1.2371	2.4151e+06	5.71143	42536.1	42094.5	2.22879e+06	3.67313	0.0023996	2.20873e+06	-1.06918
1	H2F1_R3	H2F1	F1	700	R3	Glucose	0.02	Carbon	source	Carbon	source	2	11	32	Mu10_1	1.79077	-0.0712069	1.79992	5.71695e+06	0.110475	6.14602e+06	6.89886	48312.2	47321.4	5.76526e+06	3.67313	0.00209284	5.29334e+06	0.158957
1	LiAc0.01_R1	LiAc0.01	P2	700	R1	Glucose	0.02	Carbon	source	Carbon	source	2	11	34	Mu10_1	1.9567	0.0623118	1.97446	1.69862e+06	-1.71923	1.72901e+06	5.37511	41939.2	41578.9	1.74056e+06	5.0068	0.00132105	1.74489e+06	-1.51534
1	H2F1_R4	H2F1	F1	700	R4	Glucose	0.02	Carbon	source	Carbon	source	2	11	36	Mu10_1	1.83184	-0.0610531	1.81264	5.35663e+06	-0.0240197	5.59896e+06	7.08274	39809.7	38947.5	5.39644e+06	4.00586	0.00151665	4.85143e+06	-0.0110933
1	LiAc0.01_R2	LiAc0.01	P2	700	R2	Glucose	0.02	Carbon	source	Carbon	source	2	11	38	Mu10_1	1.96773	0.00761101	1.90099	3.57802e+06	-0.536376	3.9253e+06	6.58079	37773.6	36880.9	3.61579e+06	4.00586	0.00153395	3.24236e+06	-0.532794
1	LiAc0.01_R4	LiAc0.01	P2	700	R4	Glucose	0.02	Carbon	source	Carbon	source	2	11	42	Mu10_1	1.80063	-0.0310581	1.85072	6.84403e+06	0.413362	7.5818e+06	7.13624	48999	47646.6	6.89302e+06	3.67313	0.000922168	6.24458e+06	0.452832
1	LiAc0.01_R3	LiAc0.01	P2	700	R3	Glucose	0.02	Carbon	source	Carbon	source	2	11	46	Mu10_1	1.78413	-0.0955049	1.76986	1.11735e+07	0.610327	8.6909e+06	7.31293	70716	68956.6	1.12442e+07	4.00586	0.00212025	9.43493e+06	0.713689
1	H2F2_R1	H2F2	F2	100	R1	Glucose	0.02	Carbon	source	Carbon	source	2	12	1	Mu10_1	1.85694	-0.0179307	1.86764	9.09293e+06	0.239772	6.72228e+06	7.90672	38050.4	37721.6	9.13099e+06	3.34032	0.000982313	7.68095e+06	0.280345
1	H2F2_R1	H2F2	F2	100	R1	Glucose	0.02	Carbon	source	Carbon	source	2	12	3	Mu10_1	1.99617	0.0986985	2.02489	6.6379e+06	0.308014	7.0479e+06	7.38054	40075.5	40099	6.67797e+06	3.34032	0.000832752	6.00189e+06	0.367209
1	H2F2_R2	H2F2	F2	100	R2	Glucose	0.02	Carbon	source	Carbon	source	2	12	5	Mu10_1	1.89444	-0.0103362	1.87749	5.28905e+06	0.209122	6.58097e+06	7.32888	33103.6	32843.4	5.32215e+06	4.00586	0.000538782	4.89974e+06	0.257927
1	H2F2_R2	H2F2	F2	100	R2	Glucose	0.02	Carbon	source	Carbon	source	2	12	7	Mu10_1	1.86466	-0.00240436	1.88784	5.39687e+06	0.25634	6.79993e+06	7.40632	32002.5	30979.9	5.42887e+06	5.0068	0.00126324	5.01522e+06	0.285076
1	LiAc0.02_R1	LiAc0.02	P2	100	R1	Glucose	0.02	Carbon	source	Carbon	source	2	12	8	Mu10_1	1.91076	0.0308939	1.93192	1.53478e+06	-1.57245	1.91418e+06	5.80495	27952.4	27512.3	1.56273e+06	4.67342	0.00104728	1.54672e+06	-1.43332
1	H2F2_R3	H2F2	F2	100	R3	Glucose	0.02	Carbon	source	Carbon	source	2	12	9	Mu10_1	1.88047	-0.0269999	1.85593	6.28145e+06	0.432358	7.6823e+06	7.23846	41874.7	41296	6.32332e+06	4.00586	0.00158974	5.80184e+06	0.444949
1	LiAc0.02_R1	LiAc0.02	P2	100	R1	Glucose	0.02	Carbon	source	Carbon	source	2	12	10	Mu10_1	1.95717	0.0271389	1.9269	1.68897e+06	-1.46599	2.06077e+06	5.63663	34645.2	34342.1	1.72361e+06	4.00586	0.000827464	1.72955e+06	-1.3002
1	H2F2_R3	H2F2	F2	100	R3	Glucose	0.02	Carbon	source	Carbon	source	2	12	11	Mu10_1	1.90621	0.0538939	1.96297	6.32237e+06	0.436129	7.7024e+06	7.35947	38735.6	37964.1	6.3611e+06	4.34023	0.00113188	5.7583e+06	0.438897
1	LiAc0.02_R2	LiAc0.02	P2	100	R2	Glucose	0.02	Carbon	source	Carbon	source	2	12	12	Mu10_1	1.66805	-0.151691	1.70226	2.22661e+06	-1.10696	2.64309e+06	6.42571	26205.6	26051.5	2.25281e+06	4.34023	0.00105125	2.21012e+06	-0.980577
1	H2F2_R4	H2F2	F2	100	R4	Glucose	0.02	Carbon	source	Carbon	source	2	12	13	Mu10_1	1.84292	0.00552155	1.89824	6.66025e+06	0.448218	7.76721e+06	7.50347	36908	35795.3	6.69715e+06	4.34023	0.000609471	6.0999e+06	0.461844
1	LiAc0.02_R2	LiAc0.02	P2	100	R2	Glucose	0.02	Carbon	source	Carbon	source	2	12	14	Mu10_1	1.62454	-0.22129	1.62209	2.19199e+06	-1.17247	2.52575e+06	6.3896	26460	26123.7	2.21845e+06	4.67342	0.00232163	2.18553e+06	-1.03061
1	H2F2_R4	H2F2	F2	100	R4	Glucose	0.02	Carbon	source	Carbon	source	2	12	15	Mu10_1	1.81335	-0.0752755	1.79486	6.6365e+06	0.393424	7.47774e+06	7.5245	36241.2	35148.3	6.67274e+06	4.34023	0.000442606	6.06502e+06	0.412864
1	LiAc0.02_R3	LiAc0.02	P2	100	R3	Glucose	0.02	Carbon	source	Carbon	source	2	12	16	Mu10_1	1.64899	-0.192543	1.65473	2.37109e+06	-1.10147	2.65316e+06	6.22242	32186.2	31648.2	2.40328e+06	4.67342	0.00207121	2.37229e+06	-0.94594
1	H2F2_R1	H2F2	F2	300	R1	Glucose	0.02	Carbon	source	Carbon	source	2	12	17	Mu10_1	2.00218	0.134978	2.07645	1.4756e+06	-1.83977	1.59042e+06	5.34689	37170.6	36677.3	1.51277e+06	4.34023	0.00086197	1.52604e+06	-1.62993
1	LiAc0.02_R3	LiAc0.02	P2	100	R3	Glucose	0.02	Carbon	source	Carbon	source	2	12	18	Mu10_1	1.63589	-0.13542	1.72157	2.41959e+06	-1.11215	2.63359e+06	6.27917	31561	31191.1	2.45115e+06	4.34023	0.000729491	2.43464e+06	-0.937272
1	H2F2_R1	H2F2	F2	300	R1	Glucose	0.02	Carbon	source	Carbon	source	2	12	19	Mu10_1	1.93262	0.0752525	1.99225	1.60635e+06	-1.69625	1.75677e+06	5.38526	39376.1	38823.9	1.64573e+06	4.34023	0.00137715	1.64211e+06	-1.49419
1	LiAc0.02_R4	LiAc0.02	P2	100	R4	Glucose	0.02	Carbon	source	Carbon	source	2	12	20	Mu10_1	1.79059	-0.0886788	1.77826	2.2846e+06	-1.15823	2.55079e+06	6.48932	25715.3	25224.5	2.31032e+06	4.00586	0.000629924	2.29637e+06	-0.990609
1	H2F2_R2	H2F2	F2	300	R2	Glucose	0.02	Carbon	source	Carbon	source	2	12	21	Mu10_1	1.78242	-0.09767	1.76721	6.54421e+06	0.383784	7.42794e+06	7.2746	42540.2	41547.4	6.58675e+06	4.34023	0.000437689	6.00342e+06	0.408108
1	LiAc0.02_R4	LiAc0.02	P2	100	R4	Glucose	0.02	Carbon	source	Carbon	source	2	12	22	Mu10_1	1.72767	-0.132876	1.72461	2.17849e+06	-1.22696	2.43213e+06	6.53175	23802.5	23360.9	2.2023e+06	5.0068	0.00134576	2.18392e+06	-1.0813
1	H2F2_R2	H2F2	F2	300	R2	Glucose	0.02	Carbon	source	Carbon	source	2	12	23	Mu10_1	1.76524	-0.0564324	1.81845	6.31107e+06	0.291827	6.96926e+06	7.2015	43171.4	42196.5	6.35424e+06	4.00586	0.00177395	5.8217e+06	0.315888
1	LiAc0.02_R1	LiAc0.02	P2	300	R1	Glucose	0.02	Carbon	source	Carbon	source	2	12	24	Mu10_1	1.68161	-0.137753	1.71879	2.61319e+06	-0.915879	3.01739e+06	6.32149	33088.4	32356.7	2.64627e+06	4.34023	0.000774995	2.58478e+06	-0.786157
1	H2F2_R3	H2F2	F2	300	R3	Glucose	0.02	Carbon	source	Carbon	source	2	12	25	Mu10_1	1.65869	-0.165991	1.68547	6.4011e+06	0.394338	7.48248e+06	7.52231	35009.2	34179	6.43611e+06	4.00586	0.00159128	5.91374e+06	0.428401
1	LiAc0.02_R1	LiAc0.02	P2	300	R1	Glucose	0.02	Carbon	source	Carbon	source	2	12	26	Mu10_1	1.70043	-0.150889	1.70321	2.56245e+06	-0.963706	2.919e+06	6.11321	37559	36998.1	2.60001e+06	4.34023	0.000759771	2.56153e+06	-0.816468
1	H2F2_R3	H2F2	F2	300	R3	Glucose	0.02	Carbon	source	Carbon	source	2	12	27	Mu10_1	1.73166	-0.168282	1.6828	6.78402e+06	0.411568	7.57238e+06	7.40994	40126.7	39316.4	6.82415e+06	4.00586	0.00209924	6.25298e+06	0.441863
1	LiAc0.02_R2	LiAc0.02	P2	300	R2	Glucose	0.02	Carbon	source	Carbon	source	2	12	28	Mu10_1	1.78645	-0.143912	1.71146	2.09096e+06	-1.31191	2.29305e+06	5.72362	40333.2	39917.2	2.13129e+06	4.00586	0.00157993	2.10395e+06	-1.15377
1	H2F2_R4	H2F2	F2	300	R4	Glucose	0.02	Carbon	source	Carbon	source	2	12	29	Mu10_1	1.94572	-0.0164573	1.86954	4.08599e+06	-0.35745	4.4436e+06	6.63934	41403.4	40783.6	4.1274e+06	3.67313	0.000480096	3.61436e+06	-0.382458
1	LiAc0.02_R2	LiAc0.02	P2	300	R2	Glucose	0.02	Carbon	source	Carbon	source	2	12	30	Mu10_1	1.77797	-0.121374	1.73841	2.18375e+06	-1.24374	2.40401e+06	5.5928	46205.8	45982	2.22996e+06	4.00586	0.00340739	2.19983e+06	-1.07768
1	H2F2_R4	H2F2	F2	300	R4	Glucose	0.02	Carbon	source	Carbon	source	2	12	31	Mu10_1	1.85427	-0.0164139	1.8696	4.22399e+06	-0.301951	4.61787e+06	6.98067	33712.1	32830.8	4.25771e+06	3.67313	0.00217522	3.70557e+06	-0.330759
1	LiAc0.02_R3	LiAc0.02	P2	300	R3	Glucose	0.02	Carbon	source	Carbon	source	2	12	32	Mu10_1	1.73476	-0.105607	1.75751	2.35411e+06	-1.16129	2.5454e+06	5.67225	47088.1	46887.9	2.4012e+06	4.00586	0.000883725	2.35393e+06	-0.997095
1	H2F2_R1	H2F2	F2	500	R1	Glucose	0.02	Carbon	source	Carbon	source	2	12	33	Mu10_1	1.79789	-0.0388618	1.84073	5.76861e+06	0.0871914	6.04763e+06	7.3424	35766.1	34916	5.80437e+06	3.67313	0.00343863	5.01703e+06	0.0514937
1	LiAc0.02_R3	LiAc0.02	P2	300	R3	Glucose	0.02	Carbon	source	Carbon	source	2	12	34	Mu10_1	1.74595	-0.0920651	1.77409	2.31983e+06	-1.24331	2.40471e+06	5.67389	46348.5	46184.2	2.36617e+06	4.00586	0.00174605	2.34413e+06	-1.05852
1	H2F2_R1	H2F2	F2	500	R1	Glucose	0.02	Carbon	source	Carbon	source	2	12	35	Mu10_1	1.79343	-0.0453761	1.83244	5.804e+06	0.079947	6.01734e+06	7.46552	33025.2	32419.7	5.83703e+06	4.34023	0.00160405	4.99604e+06	0.0318357
1	LiAc0.02_R4	LiAc0.02	P2	300	R4	Glucose	0.02	Carbon	source	Carbon	source	2	12	36	Mu10_1	1.86246	-0.00111551	1.88953	1.72859e+06	-1.66668	1.79315e+06	5.6479	35176.7	34984.1	1.76377e+06	4.34023	0.000585463	1.74258e+06	-1.49323
1	H2F2_R2	H2F2	F2	500	R2	Glucose	0.02	Carbon	source	Carbon	source	2	12	37	Mu10_1	1.92711	0.0313427	1.93252	5.7277e+06	0.085934	6.04236e+06	6.98437	45595.2	44785.5	5.77329e+06	4.00586	0.00138734	5.10775e+06	0.074983
1	LiAc0.02_R4	LiAc0.02	P2	300	R4	Glucose	0.02	Carbon	source	Carbon	source	2	12	38	Mu10_1	1.82778	-0.0607816	1.81298	1.82876e+06	-1.53037	1.97084e+06	5.66313	36816.2	36435.8	1.86557e+06	4.34023	0.000611675	1.83613e+06	-1.37012
1	H2F2_R2	H2F2	F2	500	R2	Glucose	0.02	Carbon	source	Carbon	source	2	12	39	Mu10_1	1.8395	-0.0475774	1.82965	5.71092e+06	0.166282	6.38843e+06	7.32638	35806.5	34961.3	5.74673e+06	4.00586	0.000472454	5.07388e+06	0.154487
1	LiAc0.02_R1	LiAc0.02	P2	500	R1	Glucose	0.02	Carbon	source	Carbon	source	2	12	40	Mu10_1	1.76824	-0.0482335	1.82882	6.17266e+06	0.30801	7.04788e+06	6.92384	51260.1	50247.2	6.22392e+06	4.00586	0.000680384	5.82689e+06	0.389639
1	H2F2_R3	H2F2	F2	500	R3	Glucose	0.02	Carbon	source	Carbon	source	2	12	41	Mu10_1	1.80042	-0.0199292	1.86505	4.46753e+06	-0.159727	5.09631e+06	7.44183	25844	25535.9	4.49337e+06	4.00586	0.00121079	3.89941e+06	-0.186138
1	LiAc0.02_R1	LiAc0.02	P2	500	R1	Glucose	0.02	Carbon	source	Carbon	source	2	12	42	Mu10_1	1.76884	-0.0438189	1.83442	6.15133e+06	0.25054	6.77264e+06	6.93303	50756.1	49819.2	6.20209e+06	4.00586	0.000743109	5.7639e+06	0.332669
1	H2F2_R3	H2F2	F2	500	R3	Glucose	0.02	Carbon	source	Carbon	source	2	12	43	Mu10_1	1.89627	0.0132404	1.90843	4.80557e+06	-0.160243	5.09448e+06	7.53059	26131.7	25747.4	4.8317e+06	4.67342	0.00117502	4.16071e+06	-0.185264
1	LiAc0.02_R2	LiAc0.02	P2	500	R2	Glucose	0.02	Carbon	source	Carbon	source	2	12	44	Mu10_1	1.76785	-0.108956	1.75344	7.29729e+06	0.47316	7.90266e+06	7.00637	57203.9	55932.5	7.3545e+06	3.67313	0.00137207	6.60369e+06	0.530277
1	H2F2_R4	H2F2	F2	500	R4	Glucose	0.02	Carbon	source	Carbon	source	2	12	45	Mu10_1	1.86955	-0.0282076	1.85438	7.51155e+06	0.349077	7.25138e+06	7.30849	47687.3	46661.8	7.55924e+06	4.00586	0.00101549	6.34491e+06	0.366498
1	LiAc0.02_R2	LiAc0.02	P2	500	R2	Glucose	0.02	Carbon	source	Carbon	source	2	12	46	Mu10_1	1.74497	-0.12462	1.7345	9.40875e+06	0.345362	7.23273e+06	7.47385	53226.7	52107.6	9.46198e+06	4.34023	0.000469365	7.96388e+06	0.44464
1	H2F2_R4	H2F2	F2	500	R4	Glucose	0.02	Carbon	source	Carbon	source	2	12	47	Mu10_1	1.90991	0.0401771	1.94439	1.26155e+07	0.394819	7.48498e+06	7.72007	60117	58769.3	1.26757e+07	4.00586	0.00133346	9.71104e+06	0.428732
1	H2F2_R1	H2F2	F2	100	R1	Glucose	0.02	Carbon	source	Carbon	source	2	13	0	Mu10_1	NA	NA	NA	NA	NA	NA	NA	NA	NA	NA	NA	NA	NA	NA
1	H2F2_R2	H2F2	F2	100	R2	Glucose	0.02	Carbon	source	Carbon	source	2	13	4	Mu10_1	1.80146	-0.0237959	1.86006	6.23016e+06	0.339159	7.2017e+06	7.44056	36072.3	35942.5	6.26624e+06	4.34023	0.00122236	5.73386e+06	0.391382
1	H2F2_R3	H2F2	F2	100	R3	Glucose	0.02	Carbon	source	Carbon	source	2	13	8	Mu10_1	1.86433	-0.0151186	1.87128	6.06935e+06	0.399794	7.51083e+06	7.53093	32996	31787.1	6.10235e+06	4.00586	0.00148819	5.55266e+06	0.40407
1	LiAc0.02_R1	LiAc0.02	P2	100	R1	Glucose	0.02	Carbon	source	Carbon	source	2	13	10	Mu10_1	1.9354	0.0491858	1.95657	1.5951e+06	-1.54038	1.95721e+06	5.65471	32304.2	31872.3	1.62741e+06	4.34023	0.000505268	1.63145e+06	-1.36599
1	H2F2_R4	H2F2	F2	100	R4	Glucose	0.02	Carbon	source	Carbon	source	2	13	12	Mu10_1	1.7951	0.00641903	1.89942	6.63242e+06	0.473468	7.90435e+06	7.3625	40549.5	40303.9	6.67297e+06	3.67313	0.00118169	6.09065e+06	0.493909
1	LiAc0.02_R2	LiAc0.02	P2	100	R2	Glucose	0.02	Carbon	source	Carbon	source	2	13	14	Mu10_1	1.60292	-0.250023	1.5901	2.13416e+06	-1.22262	2.43945e+06	6.48209	24144.1	24040	2.15831e+06	4.34023	0.000556576	2.12777e+06	-1.0801
1	H2F2_R1	H2F2	F2	300	R1	Glucose	0.02	Carbon	source	Carbon	source	2	13	16	Mu10_1	1.93369	0.0226998	1.92098	1.56175e+06	-1.75744	1.68382e+06	5.55669	33900.5	33723	1.59565e+06	4.67342	0.000826914	1.60433e+06	-1.55576
1	LiAc0.02_R3	LiAc0.02	P2	100	R3	Glucose	0.02	Carbon	source	Carbon	source	2	13	18	Mu10_1	1.63168	-0.149262	1.70513	2.29456e+06	-1.24989	2.39378e+06	6.3879	27731	27543.2	2.32229e+06	4.34023	0.00065848	2.30696e+06	-1.07036
1	H2F2_R2	H2F2	F2	300	R2	Glucose	0.02	Carbon	source	Carbon	source	2	13	20	Mu10_1	1.77197	-0.104245	1.75917	6.47707e+06	0.321467	7.11393e+06	7.45305	37176.8	36383.7	6.51425e+06	4.00586	0.00109175	5.9534e+06	0.360603
1	LiAc0.02_R4	LiAc0.02	P2	100	R4	Glucose	0.02	Carbon	source	Carbon	source	2	13	22	Mu10_1	1.67707	-0.185153	1.66323	2.26123e+06	-1.19685	2.48343e+06	6.62765	23101.4	22720.7	2.28433e+06	4.67342	0.000980274	2.27023e+06	-1.05194
1	H2F2_R3	H2F2	F2	300	R3	Glucose	0.02	Carbon	source	Carbon	source	2	13	24	Mu10_1	1.583	-0.236034	1.6056	6.26949e+06	0.352003	7.2661e+06	7.95603	25350.1	24701.8	6.29484e+06	4.00586	0.00422663	5.81231e+06	0.386774
1	LiAc0.02_R1	LiAc0.02	P2	300	R1	Glucose	0.02	Carbon	source	Carbon	source	2	13	26	Mu10_1	1.70281	-0.171813	1.67868	2.67971e+06	-0.832131	3.19773e+06	6.22464	36318.7	35636.7	2.71602e+06	4.00586	0.000738481	2.66995e+06	-0.683854
1	H2F2_R4	H2F2	F2	300	R4	Glucose	0.02	Carbon	source	Carbon	source	2	13	28	Mu10_1	1.85778	-0.0785749	1.79076	3.93584e+06	-0.384877	4.35992e+06	6.89288	33399.7	32448.9	3.96924e+06	3.67313	0.00131345	3.45303e+06	-0.420078
1	LiAc0.02_R2	LiAc0.02	P2	300	R2	Glucose	0.02	Carbon	source	Carbon	source	2	13	30	Mu10_1	1.74271	-0.13146	1.7263	2.13299e+06	-1.30541	2.30341e+06	5.65499	43189	42640.2	2.17617e+06	4.00586	0.00135192	2.15494e+06	-1.13109
1	H2F2_R1	H2F2	F2	500	R1	Glucose	0.02	Carbon	source	Carbon	source	2	13	32	Mu10_1	1.74992	-0.0692645	1.80235	5.16389e+06	-0.0437147	5.52305e+06	7.34642	31927.3	31225.5	5.19582e+06	4.00586	0.0013081	4.45002e+06	-0.0911029
1	LiAc0.02_R3	LiAc0.02	P2	300	R3	Glucose	0.02	Carbon	source	Carbon	source	2	13	34	Mu10_1	1.73016	-0.0773565	1.79227	2.35567e+06	-1.17514	2.52108e+06	5.64628	47992.4	47540.7	2.40366e+06	4.00586	0.00140179	2.38513e+06	-0.984857
1	H2F2_R2	H2F2	F2	500	R2	Glucose	0.02	Carbon	source	Carbon	source	2	13	36	Mu10_1	1.72812	-0.0754893	1.79459	5.23737e+06	-0.0315505	5.56981e+06	7.51832	28724.2	28214.8	5.2661e+06	4.34023	0.00151285	4.60615e+06	-0.0516546
1	LiAc0.02_R4	LiAc0.02	P2	300	R4	Glucose	0.02	Carbon	source	Carbon	source	2	13	38	Mu10_1	1.8887	0.0400458	1.94422	1.6229e+06	-1.6889	1.76574e+06	5.43389	38432	37983.9	1.66133e+06	4.34023	0.000988679	1.65072e+06	-1.50382
1	H2F2_R3	H2F2	F2	500	R3	Glucose	0.02	Carbon	source	Carbon	source	2	13	40	Mu10_1	1.82602	-0.0080957	1.88041	4.7573e+06	-0.0627558	5.45063e+06	7.66402	23572.6	23048.8	4.78087e+06	4.34023	0.000601649	4.13156e+06	-0.0981326
1	LiAc0.02_R1	LiAc0.02	P2	500	R1	Glucose	0.02	Carbon	source	Carbon	source	2	13	42	Mu10_1	1.74205	-0.0910347	1.77536	6.18444e+06	0.261413	6.82388e+06	7.10573	45229.9	44015.4	6.22967e+06	4.00586	0.00144624	5.75633e+06	0.339528
1	H2F2_R4	H2F2	F2	500	R4	Glucose	0.02	Carbon	source	Carbon	source	2	13	44	Mu10_1	1.78811	-0.0629836	1.81021	6.98969e+06	0.350064	7.25634e+06	7.23497	46709.6	46077.3	7.03639e+06	4.00586	0.00146424	5.95275e+06	0.338171
1	LiAc0.02_R2	LiAc0.02	P2	500	R2	Glucose	0.02	Carbon	source	Carbon	source	2	13	46	Mu10_1	1.72846	-0.0966464	1.76846	9.39578e+06	0.280784	6.91612e+06	7.60232	48601.3	47351.7	9.44438e+06	4.00586	0.00109103	7.89978e+06	0.370245
1	H2F2_R1	H2F2	F2	100	R1	Glucose	0.02	Carbon	source	Carbon	source	2	14	1	Mu10_1	1.70158	-0.0482155	1.82884	8.92951e+06	0.224757	6.65268e+06	7.87964	38077.6	37922.1	8.96759e+06	3.67313	0.00284297	7.62845e+06	0.27503
1	H2F2_R1	H2F2	F2	100	R1	Glucose	0.02	Carbon	source	Carbon	source	2	14	3	Mu10_1	1.76934	-0.0821647	1.78631	6.91309e+06	0.371419	7.36455e+06	7.32321	43439.8	43285.2	6.95653e+06	4.34023	0.00203002	6.18453e+06	0.410628
1	H2F2_R2	H2F2	F2	100	R2	Glucose	0.02	Carbon	source	Carbon	source	2	14	5	Mu10_1	1.79529	0.0145891	1.91021	4.74579e+06	-0.0223005	5.60564e+06	7.29656	30380.6	30320.3	4.77617e+06	5.0068	0.000416595	4.40128e+06	0.0277079
1	H2F2_R2	H2F2	F2	100	R2	Glucose	0.02	Carbon	source	Carbon	source	2	14	7	Mu10_1	1.83839	0.108531	2.03874	5.41017e+06	0.237363	6.71107e+06	7.41258	31941.8	31742	5.44211e+06	3.67313	0.00174939	5.05853e+06	0.274825
1	LiAc0.02_R1	LiAc0.02	P2	100	R1	Glucose	0.02	Carbon	source	Carbon	source	2	14	8	Mu10_1	1.94397	0.0800179	1.99884	1.4523e+06	-1.67239	1.78608e+06	5.75976	27307.9	27131.4	1.47961e+06	4.67342	0.00127404	1.47324e+06	-1.51545
1	H2F2_R3	H2F2	F2	100	R3	Glucose	0.02	Carbon	source	Carbon	source	2	14	9	Mu10_1	1.92247	-0.00300569	1.88706	6.52181e+06	0.478802	7.93363e+06	7.3294	40804.5	39313	6.56261e+06	4.00586	0.00159883	5.98025e+06	0.495055
1	LiAc0.02_R1	LiAc0.02	P2	100	R1	Glucose	0.02	Carbon	source	Carbon	source	2	14	10	Mu10_1	1.88807	0.00747251	1.90081	1.51552e+06	-1.60975	1.86533e+06	5.69901	29746.2	29249.2	1.54527e+06	4.34023	0.000485163	1.55754e+06	-1.42026
1	H2F2_R3	H2F2	F2	100	R3	Glucose	0.02	Carbon	source	Carbon	source	2	14	11	Mu10_1	1.81445	-0.0288471	1.85356	6.4286e+06	0.493276	8.01362e+06	7.19616	44139.6	43621.4	6.47274e+06	4.00586	0.00235401	5.87141e+06	0.516386
1	LiAc0.02_R2	LiAc0.02	P2	100	R2	Glucose	0.02	Carbon	source	Carbon	source	2	14	12	Mu10_1	1.61624	-0.162293	1.6898	2.21713e+06	-1.10457	2.64747e+06	6.34483	27617.5	27606.2	2.24475e+06	4.34023	0.00107973	2.19942e+06	-0.969419
1	H2F2_R4	H2F2	F2	100	R4	Glucose	0.02	Carbon	source	Carbon	source	2	14	13	Mu10_1	1.77158	-0.0538019	1.82177	6.54832e+06	0.402514	7.52501e+06	7.4827	36816.9	36525.8	6.58514e+06	4.00586	0.00137287	5.96654e+06	0.410437
1	LiAc0.02_R2	LiAc0.02	P2	100	R2	Glucose	0.02	Carbon	source	Carbon	source	2	14	14	Mu10_1	1.62723	-0.21242	1.63209	2.12858e+06	-1.2351	2.41844e+06	6.32136	26954.8	26850.9	2.15554e+06	4.00586	0.00178337	2.12943e+06	-1.0874
1	H2F2_R4	H2F2	F2	100	R4	Glucose	0.02	Carbon	source	Carbon	source	2	14	15	Mu10_1	1.78635	-0.054765	1.82056	6.71518e+06	0.405753	7.54192e+06	7.49287	37488.3	37100.6	6.75267e+06	2.33885	0.00191172	6.10487e+06	0.422965
1	LiAc0.02_R3	LiAc0.02	P2	100	R3	Glucose	0.02	Carbon	source	Carbon	source	2	14	16	Mu10_1	1.63856	-0.185102	1.66329	2.31187e+06	-1.17	2.53007e+06	6.2856	30020.2	29915.1	2.34189e+06	4.00586	0.000883924	2.30488e+06	-1.01382
1	H2F2_R1	H2F2	F2	300	R1	Glucose	0.02	Carbon	source	Carbon	source	2	14	17	Mu10_1	2.0085	0.142963	2.08798	1.4138e+06	-1.94006	1.48362e+06	5.30352	36729	36560.5	1.45053e+06	4.00586	0.000950855	1.45753e+06	-1.72987
1	LiAc0.02_R3	LiAc0.02	P2	100	R3	Glucose	0.02	Carbon	source	Carbon	source	2	14	18	Mu10_1	1.68718	-0.0946218	1.77095	2.34278e+06	-1.19339	2.48938e+06	6.22098	31833.9	31632.4	2.37461e+06	4.00586	0.000967444	2.34909e+06	-1.02142
1	H2F2_R1	H2F2	F2	300	R1	Glucose	0.02	Carbon	source	Carbon	source	2	14	19	Mu10_1	1.85488	0.0138989	1.9093	1.87378e+06	-1.48943	2.02757e+06	5.63424	38501.5	38053.4	1.91228e+06	4.00586	0.00130697	1.89549e+06	-1.30626
1	LiAc0.02_R4	LiAc0.02	P2	100	R4	Glucose	0.02	Carbon	source	Carbon	source	2	14	20	Mu10_1	1.6785	-0.192232	1.65509	2.30162e+06	-1.16161	2.54482e+06	6.6474	23191.1	22933.6	2.32481e+06	3.67313	0.00177372	2.3064e+06	-1.00225
1	H2F2_R2	H2F2	F2	300	R2	Glucose	0.02	Carbon	source	Carbon	source	2	14	21	Mu10_1	1.76275	-0.139322	1.71692	6.16664e+06	0.265999	6.84561e+06	7.34505	38163.5	37686.8	6.20481e+06	4.00586	0.00139188	5.64883e+06	0.287265
1	LiAc0.02_R4	LiAc0.02	P2	100	R4	Glucose	0.02	Carbon	source	Carbon	source	2	14	22	Mu10_1	1.67398	-0.197901	1.6486	2.24065e+06	-1.1841	2.50546e+06	6.59339	23447	23149.9	2.2641e+06	3.67313	0.00133349	2.24495e+06	-1.03972
1	H2F2_R2	H2F2	F2	300	R2	Glucose	0.02	Carbon	source	Carbon	source	2	14	23	Mu10_1	1.75849	-0.0850017	1.7828	6.2746e+06	0.30063	7.01192e+06	7.31065	39774.5	39075.3	6.31438e+06	3.67313	0.00136225	5.75211e+06	0.314952
1	LiAc0.02_R1	LiAc0.02	P2	300	R1	Glucose	0.02	Carbon	source	Carbon	source	2	14	24	Mu10_1	1.66145	-0.179186	1.67013	2.67447e+06	-0.908451	3.03296e+06	6.34572	33293.4	32851.4	2.70777e+06	4.34023	0.000999162	2.63282e+06	-0.791105
1	H2F2_R3	H2F2	F2	300	R3	Glucose	0.02	Carbon	source	Carbon	source	2	14	25	Mu10_1	1.69834	-0.173013	1.67729	6.36603e+06	0.406187	7.54419e+06	7.65682	31702.5	30888.7	6.39773e+06	4.00586	0.00183389	5.87695e+06	0.437623
1	LiAc0.02_R1	LiAc0.02	P2	300	R1	Glucose	0.02	Carbon	source	Carbon	source	2	14	26	Mu10_1	1.72932	-0.15628	1.69685	2.68042e+06	-0.837634	3.18556e+06	6.16225	37956.7	37287.2	2.71838e+06	4.00586	0.000791847	2.67271e+06	-0.686423
1	H2F2_R3	H2F2	F2	300	R3	Glucose	0.02	Carbon	source	Carbon	source	2	14	27	Mu10_1	1.78747	-0.111097	1.75084	6.68453e+06	0.427046	7.65406e+06	7.37261	40580.9	39644.1	6.72511e+06	4.34023	0.00084275	6.16661e+06	0.467858
1	LiAc0.02_R2	LiAc0.02	P2	300	R2	Glucose	0.02	Carbon	source	Carbon	source	2	14	28	Mu10_1	1.80653	-0.110198	1.75193	2.17819e+06	-1.23331	2.42144e+06	5.71846	42169.1	41631	2.22036e+06	4.00586	0.0020044	2.17459e+06	-1.07666
1	H2F2_R4	H2F2	F2	300	R4	Glucose	0.02	Carbon	source	Carbon	source	2	14	29	Mu10_1	1.887	-0.047974	1.82914	4.27075e+06	-0.286564	4.66739e+06	6.98298	34030.3	32901.4	4.30478e+06	3.67313	0.00346561	3.75391e+06	-0.311988
1	LiAc0.02_R2	LiAc0.02	P2	300	R2	Glucose	0.02	Carbon	source	Carbon	source	2	14	30	Mu10_1	1.76786	-0.123249	1.73615	2.11223e+06	-1.31145	2.29379e+06	5.6631	42524.2	42029.5	2.15476e+06	4.00586	0.00230958	2.12849e+06	-1.13785
1	H2F2_R4	H2F2	F2	300	R4	Glucose	0.02	Carbon	source	Carbon	source	2	14	31	Mu10_1	1.83527	-0.0258157	1.85746	3.99682e+06	-0.40748	4.29214e+06	6.86361	34618.5	34009.5	4.03144e+06	3.67313	0.00259069	3.5008e+06	-0.433702
1	LiAc0.02_R3	LiAc0.02	P2	300	R3	Glucose	0.02	Carbon	source	Carbon	source	2	14	32	Mu10_1	1.71412	-0.115137	1.74594	2.3226e+06	-1.18615	2.50191e+06	5.71985	44920.8	44564.2	2.36752e+06	4.00586	0.000878977	2.31795e+06	-1.02202
1	H2F2_R1	H2F2	F2	500	R1	Glucose	0.02	Carbon	source	Carbon	source	2	14	33	Mu10_1	1.7285	-0.0890259	1.77783	6.2692e+06	0.252235	6.78061e+06	7.36407	38286.9	37724.9	6.30749e+06	3.67313	0.00242569	5.41388e+06	0.207445
1	LiAc0.02_R3	LiAc0.02	P2	300	R3	Glucose	0.02	Carbon	source	Carbon	source	2	14	34	Mu10_1	1.71626	-0.10433	1.75907	2.25155e+06	-1.20226	2.47412e+06	5.69503	44317.3	43907.9	2.29587e+06	4.00586	0.00141663	2.27836e+06	-1.0146
1	H2F2_R1	H2F2	F2	500	R1	Glucose	0.02	Carbon	source	Carbon	source	2	14	35	Mu10_1	1.7457	-0.0753028	1.79482	6.00718e+06	0.23104	6.68172e+06	7.45572	34415.7	33593.8	6.0416e+06	4.00586	0.00162005	5.17003e+06	0.184116
1	LiAc0.02_R4	LiAc0.02	P2	300	R4	Glucose	0.02	Carbon	source	Carbon	source	2	14	36	Mu10_1	1.86109	0.00257622	1.89437	1.58176e+06	-1.70283	1.74878e+06	5.51463	35373.2	34826.4	1.61713e+06	4.34023	0.00125106	1.59034e+06	-1.53103
1	H2F2_R2	H2F2	F2	500	R2	Glucose	0.02	Carbon	source	Carbon	source	2	14	37	Mu10_1	1.87004	-0.00931267	1.87883	5.76055e+06	0.159259	6.3574e+06	7.27881	37336.2	36973.3	5.79788e+06	4.00586	0.00194619	5.12881e+06	0.148979
1	LiAc0.02_R4	LiAc0.02	P2	300	R4	Glucose	0.02	Carbon	source	Carbon	source	2	14	38	Mu10_1	1.87211	0.00673394	1.89984	1.66691e+06	-1.63932	1.82748e+06	5.54211	36558.8	36095.4	1.70347e+06	4.00586	0.00134071	1.68322e+06	-1.4676
1	H2F2_R2	H2F2	F2	500	R2	Glucose	0.02	Carbon	source	Carbon	source	2	14	39	Mu10_1	1.79761	-0.0350579	1.84559	5.41477e+06	0.0849765	6.03835e+06	7.24509	35930.5	35106.9	5.4507e+06	4.00586	0.00149604	4.79958e+06	0.0732374
1	LiAc0.02_R1	LiAc0.02	P2	500	R1	Glucose	0.02	Carbon	source	Carbon	source	2	14	40	Mu10_1	1.77008	-0.0342103	1.84668	5.99269e+06	0.25042	6.77208e+06	7.04374	45766.6	44506.9	6.03846e+06	4.00586	0.00228341	5.59235e+06	0.31879
1	H2F2_R3	H2F2	F2	500	R3	Glucose	0.02	Carbon	source	Carbon	source	2	14	41	Mu10_1	1.82591	-0.00817518	1.88031	4.43069e+06	-0.190171	4.98989e+06	7.62557	22550.2	21762.6	4.45324e+06	4.00586	0.00198137	3.81021e+06	-0.233139
1	LiAc0.02_R1	LiAc0.02	P2	500	R1	Glucose	0.02	Carbon	source	Carbon	source	2	14	42	Mu10_1	1.71247	-0.106258	1.75672	6.14474e+06	0.234431	6.69744e+06	7.12938	44203.8	43002.1	6.18894e+06	3.67313	0.00191347	5.7154e+06	0.315941
1	H2F2_R3	H2F2	F2	500	R3	Glucose	0.02	Carbon	source	Carbon	source	2	14	43	Mu10_1	1.90675	0.00815282	1.90171	4.60521e+06	-0.204895	4.93922e+06	7.69384	22349.9	21681.1	4.62756e+06	3.67313	0.00140942	3.91129e+06	-0.23776
1	LiAc0.02_R2	LiAc0.02	P2	500	R2	Glucose	0.02	Carbon	source	Carbon	source	2	14	44	Mu10_1	1.76653	-0.0810293	1.78771	7.14167e+06	0.3881	7.4502e+06	7.07083	53519.1	51987.8	7.19519e+06	4.00586	0.00183558	6.42962e+06	0.463481
1	H2F2_R4	H2F2	F2	500	R4	Glucose	0.02	Carbon	source	Carbon	source	2	14	45	Mu10_1	1.76834	-0.0517029	1.82442	7.53705e+06	0.286236	6.94231e+06	7.43874	43694.5	43034	7.58074e+06	3.67313	0.00221564	6.30072e+06	0.304885
1	LiAc0.02_R2	LiAc0.02	P2	500	R2	Glucose	0.02	Carbon	source	Carbon	source	2	14	46	Mu10_1	1.68485	-0.0810415	1.7877	9.35537e+06	0.238292	6.71539e+06	7.66358	46370.3	45710.4	9.40174e+06	3.67313	0.00111725	7.8899e+06	0.329661
1	H2F2_R4	H2F2	F2	500	R4	Glucose	0.02	Carbon	source	Carbon	source	2	14	47	Mu10_1	1.8049	0.0469585	1.95356	1.16751e+07	0.213031	6.59883e+06	7.77624	53501.2	52455.6	1.17286e+07	3.67313	0.00294508	9.11142e+06	0.241613
1	H2F2_R1	H2F2	F2	100	R1	Glucose	0.02	Carbon	source	Carbon	source	2	15	0	Mu10_1	2.00174	0.117184	2.051	1.28563e+07	0.777934	9.76157e+06	7.5501	68965.7	68903.6	1.29252e+07	4.34023	0.00125565	1.05558e+07	0.771204
1	H2F2_R2	H2F2	F2	100	R2	Glucose	0.02	Carbon	source	Carbon	source	2	15	4	Mu10_1	1.87687	-0.0178762	1.86771	5.57895e+06	0.200128	6.54007e+06	7.23474	37288.3	37023.4	5.61624e+06	4.00586	0.00154895	5.10907e+06	0.249701
1	H2F2_R3	H2F2	F2	100	R3	Glucose	0.02	Carbon	source	Carbon	source	2	15	8	Mu10_1	1.79075	0.00637468	1.89937	6.11267e+06	0.372729	7.37124e+06	7.50887	33746.4	33388.8	6.14641e+06	2.33885	0.00584677	5.5841e+06	0.378507
1	LiAc0.02_R1	LiAc0.02	P2	100	R1	Glucose	0.02	Carbon	source	Carbon	source	2	15	10	Mu10_1	1.90639	-0.0106705	1.87706	1.72974e+06	-1.42253	2.1238e+06	6.04379	26622.8	25985.7	1.75637e+06	4.67342	0.00173604	1.74902e+06	-1.24865
1	H2F2_R4	H2F2	F2	100	R4	Glucose	0.02	Carbon	source	Carbon	source	2	15	12	Mu10_1	1.71366	-0.124466	1.73469	6.21657e+06	0.39952	7.50941e+06	7.3473	38412.2	37785	6.25499e+06	4.00586	0.00106866	5.66976e+06	0.418401
1	LiAc0.02_R2	LiAc0.02	P2	100	R2	Glucose	0.02	Carbon	source	Carbon	source	2	15	14	Mu10_1	1.61056	-0.181254	1.66773	2.15363e+06	-1.21735	2.44838e+06	6.26568	28359.3	28312.2	2.18199e+06	4.00586	0.000982397	2.14971e+06	-1.07406
1	H2F2_R1	H2F2	F2	300	R1	Glucose	0.02	Carbon	source	Carbon	source	2	15	16	Mu10_1	1.89164	0.0855852	2.00657	1.48558e+06	-1.78643	1.65033e+06	5.41956	35539.4	35405.1	1.52111e+06	4.34023	0.00151264	1.52732e+06	-1.5928
1	LiAc0.02_R3	LiAc0.02	P2	100	R3	Glucose	0.02	Carbon	source	Carbon	source	2	15	18	Mu10_1	1.62873	-0.15055	1.70361	2.19371e+06	-1.24025	2.40982e+06	6.20093	30231.4	30186.5	2.22394e+06	4.00586	0.00190429	2.20444e+06	-1.07356
1	H2F2_R2	H2F2	F2	300	R2	Glucose	0.02	Carbon	source	Carbon	source	2	15	20	Mu10_1	1.72871	-0.1366	1.72016	6.051e+06	0.256207	6.7993e+06	7.46386	34470.6	34213.6	6.08547e+06	3.67313	0.0013941	5.54735e+06	0.285299
1	LiAc0.02_R4	LiAc0.02	P2	100	R4	Glucose	0.02	Carbon	source	Carbon	source	2	15	22	Mu10_1	1.72011	-0.144576	1.71068	2.13935e+06	-1.2429	2.40541e+06	6.61882	21991.7	21844.7	2.16134e+06	3.67313	0.000963862	2.13344e+06	-1.1004
1	H2F2_R3	H2F2	F2	300	R3	Glucose	0.02	Carbon	source	Carbon	source	2	15	24	Mu10_1	1.67475	-0.174905	1.67509	6.64944e+06	0.405965	7.54303e+06	7.60355	34365.9	34152	6.68381e+06	2.33885	0.00466778	6.15408e+06	0.437812
1	LiAc0.02_R1	LiAc0.02	P2	300	R1	Glucose	0.02	Carbon	source	Carbon	source	2	15	26	Mu10_1	1.68324	-0.182937	1.66579	2.67554e+06	-0.902951	3.04455e+06	6.25941	35387.3	35049.5	2.71093e+06	3.67313	0.000417957	2.66066e+06	-0.757841
1	H2F2_R4	H2F2	F2	300	R4	Glucose	0.02	Carbon	source	Carbon	source	2	15	28	Mu10_1	1.93397	0.0159011	1.91195	3.98578e+06	-0.364846	4.42088e+06	6.9196	33197.7	32098.1	4.01898e+06	3.67313	0.00197141	3.49909e+06	-0.389343
1	LiAc0.02_R2	LiAc0.02	P2	300	R2	Glucose	0.02	Carbon	source	Carbon	source	2	15	30	Mu10_1	1.77531	-0.107693	1.75497	2.11084e+06	-1.30182	2.30915e+06	5.71943	40837.3	40324.5	2.15168e+06	4.00586	0.00235021	2.13245e+06	-1.12161
1	H2F2_R1	H2F2	F2	500	R1	Glucose	0.02	Carbon	source	Carbon	source	2	15	32	Mu10_1	1.75667	-0.0760426	1.7939	5.69103e+06	0.108595	6.13802e+06	7.58148	29868.4	28937.2	5.7209e+06	4.00586	0.00181114	4.92604e+06	0.0636111
1	LiAc0.02_R3	LiAc0.02	P2	300	R3	Glucose	0.02	Carbon	source	Carbon	source	2	15	34	Mu10_1	1.7469	-0.0800196	1.78896	2.3067e+06	-1.14334	2.57726e+06	5.67779	45959.4	45506.9	2.35266e+06	4.00586	0.00160954	2.33515e+06	-0.959618
1	H2F2_R2	H2F2	F2	500	R2	Glucose	0.02	Carbon	source	Carbon	source	2	15	36	Mu10_1	1.85291	-0.0453664	1.83245	5.86746e+06	0.255704	6.79693e+06	6.96343	47396	46095.6	5.91485e+06	4.00586	0.00140793	5.27038e+06	0.261471
1	LiAc0.02_R4	LiAc0.02	P2	300	R4	Glucose	0.02	Carbon	source	Carbon	source	2	15	38	Mu10_1	1.94112	0.0225715	1.92081	1.48634e+06	-1.73932	1.70511e+06	5.52464	33004.4	32453.3	1.51934e+06	4.00586	0.00134568	1.49692e+06	-1.57651
1	H2F2_R3	H2F2	F2	500	R3	Glucose	0.02	Carbon	source	Carbon	source	2	15	40	Mu10_1	1.90428	0.0572109	1.96749	4.65251e+06	-0.112231	5.26688e+06	7.83017	20534.4	19806.1	4.67305e+06	5.0068	0.000767854	4.0528e+06	-0.14602
1	LiAc0.02_R1	LiAc0.02	P2	500	R1	Glucose	0.02	Carbon	source	Carbon	source	2	15	42	Mu10_1	1.74618	-0.0955805	1.76977	6.14775e+06	0.248138	6.76138e+06	7.16739	43067.5	42192	6.19082e+06	3.67313	0.000769028	5.67211e+06	0.321032
1	H2F2_R4	H2F2	F2	500	R4	Glucose	0.02	Carbon	source	Carbon	source	2	15	44	Mu10_1	1.8212	-0.0613907	1.81221	7.03844e+06	0.372359	7.36935e+06	7.33802	43773	42564.7	7.08222e+06	3.67313	0.00157746	5.99688e+06	0.373147
1	LiAc0.02_R2	LiAc0.02	P2	500	R2	Glucose	0.02	Carbon	source	Carbon	source	2	15	46	Mu10_1	1.69054	-0.0605177	1.81331	9.296e+06	0.245397	6.74854e+06	7.51968	50935.5	50538.5	9.34693e+06	4.00586	0.000553391	7.82372e+06	0.335279
1	LiAc0.02_R3	LiAc0.02	P2	500	R3	Glucose	0.02	Carbon	source	Carbon	source	2	16	0	Mu10_1	1.96095	0.0874832	2.00921	1.13966e+07	0.604062	8.65325e+06	7.75229	53103.4	52529.6	1.14497e+07	4.34023	0.00169047	9.43051e+06	0.608573
1	H2F2_R1	H2F2	F2	700	R1	Glucose	0.02	Carbon	source	Carbon	source	2	16	1	Mu10_1	2.04173	0.137016	2.07939	9.66447e+06	0.399816	7.51095e+06	7.48371	54298.7	53031.9	9.71877e+06	4.34023	0.000888515	8.03742e+06	0.416247
1	LiAc0.02_R3	LiAc0.02	P2	500	R3	Glucose	0.02	Carbon	source	Carbon	source	2	16	2	Mu10_1	1.89747	0.013623	1.90893	6.31912e+06	0.053809	5.9093e+06	7.36217	38642.9	38237	6.35777e+06	5.0068	0.00111003	5.77399e+06	0.173149
1	H2F2_R1	H2F2	F2	700	R1	Glucose	0.02	Carbon	source	Carbon	source	2	16	3	Mu10_1	1.83429	-0.0613674	1.81224	6.99477e+06	0.461268	7.83779e+06	7.39143	41910.7	40904.6	7.03668e+06	4.67342	0.000771055	6.17666e+06	0.490047
1	LiAc0.02_R4	LiAc0.02	P2	500	R4	Glucose	0.02	Carbon	source	Carbon	source	2	16	4	Mu10_1	1.84522	-0.0753356	1.79478	4.68304e+06	-0.0112513	5.64873e+06	7.23894	31208.6	30162.6	4.71425e+06	4.67342	0.00136077	4.4621e+06	0.097564
1	H2F2_R2	H2F2	F2	700	R2	Glucose	0.02	Carbon	source	Carbon	source	2	16	5	Mu10_1	1.73942	-0.140605	1.71539	6.03663e+06	0.38093	7.41327e+06	7.30508	38415.2	37389.4	6.07505e+06	5.0068	0.0011214	5.5153e+06	0.410585
1	LiAc0.02_R4	LiAc0.02	P2	500	R4	Glucose	0.02	Carbon	source	Carbon	source	2	16	6	Mu10_1	1.74539	-0.0657819	1.80671	4.50222e+06	-0.0370657	5.54856e+06	7.11579	32696.7	32175.1	4.53492e+06	4.00586	0.00174068	4.27295e+06	0.0319454
1	H2F2_R2	H2F2	F2	700	R2	Glucose	0.02	Carbon	source	Carbon	source	2	16	7	Mu10_1	1.73228	-0.0557355	1.81933	5.88977e+06	0.319785	7.10564e+06	7.37622	35666.2	35214.3	5.92544e+06	4.34023	0.000680214	5.40679e+06	0.333001
1	LiAc0.02_R1	LiAc0.02	P2	700	R1	Glucose	0.02	Carbon	source	Carbon	source	2	16	8	Mu10_1	1.68063	-0.160944	1.69138	2.03033e+06	-1.25528	2.38485e+06	5.98047	32673.8	32683.2	2.06301e+06	4.34023	0.000990246	2.01271e+06	-1.12477
1	H2F2_R3	H2F2	F2	700	R3	Glucose	0.02	Carbon	source	Carbon	source	2	16	9	Mu10_1	1.78744	-0.0781724	1.79126	4.72448e+06	-0.0727435	5.41303e+06	7.03672	36258.6	36112.9	4.76074e+06	4.00586	0.00258284	4.43804e+06	-0.00764853
1	LiAc0.02_R1	LiAc0.02	P2	700	R1	Glucose	0.02	Carbon	source	Carbon	source	2	16	10	Mu10_1	1.6626	-0.139448	1.71677	2.04807e+06	-1.24822	2.39654e+06	6.21408	27964.6	27905.4	2.07603e+06	4.00586	0.0012636	2.0548e+06	-1.08101
1	H2F2_R3	H2F2	F2	700	R3	Glucose	0.02	Carbon	source	Carbon	source	2	16	11	Mu10_1	1.83372	0.0148718	1.91059	4.87167e+06	0.0458913	5.87696e+06	7.24087	32422	31880.1	4.90409e+06	3.34032	0.0034438	4.51978e+06	0.104099
1	LiAc0.02_R2	LiAc0.02	P2	700	R2	Glucose	0.02	Carbon	source	Carbon	source	2	16	12	Mu10_1	1.65398	-0.180756	1.66831	2.27765e+06	-1.03339	2.78135e+06	6.30837	29106.8	28714.6	2.30676e+06	4.34023	0.000971286	2.27368e+06	-0.874014
1	H2F2_R4	H2F2	F2	700	R4	Glucose	0.02	Carbon	source	Carbon	source	2	16	13	Mu10_1	1.84287	-0.0273115	1.85553	6.55529e+06	0.44497	7.74974e+06	7.29304	42067.5	40464.6	6.59736e+06	4.67342	0.000875765	5.99413e+06	0.467059
1	LiAc0.02_R2	LiAc0.02	P2	700	R2	Glucose	0.02	Carbon	source	Carbon	source	2	16	14	Mu10_1	1.63205	-0.19389	1.65319	2.20679e+06	-1.13707	2.58848e+06	6.12363	32110	31556.2	2.2389e+06	4.67342	0.0010884	2.21816e+06	-0.979644
1	H2F2_R4	H2F2	F2	700	R4	Glucose	0.02	Carbon	source	Carbon	source	2	16	15	Mu10_1	1.80374	-0.0465892	1.8309	6.81265e+06	0.457445	7.81705e+06	7.16624	47763.8	46265.4	6.86042e+06	4.34023	0.000623365	6.29429e+06	0.488786
1	LiAc0.02_R3	LiAc0.02	P2	700	R3	Glucose	0.02	Carbon	source	Carbon	source	2	16	16	Mu10_1	2.01161	0.157306	2.10884	4.36912e+06	-0.18369	5.01236e+06	6.96297	35304.1	34402.5	4.40442e+06	4.34023	0.000278016	4.02627e+06	-0.157231
1	LiAc0.02_R3	LiAc0.02	P2	700	R3	Glucose	0.02	Carbon	source	Carbon	source	2	16	18	Mu10_1	2.09429	0.193118	2.16184	4.02837e+06	-0.301187	4.62032e+06	6.89307	34180.4	33088.7	4.06255e+06	4.34023	0.0010234	3.76006e+06	-0.251816
1	LiAc0.02_R4	LiAc0.02	P2	700	R4	Glucose	0.02	Carbon	source	Carbon	source	2	16	20	Mu10_1	1.6845	-0.183559	1.66507	1.9037e+06	-1.37438	2.19589e+06	6.04339	29308.4	28989.3	1.93301e+06	4.00586	0.00257838	1.8901e+06	-1.23298
1	LiAc0.02_R4	LiAc0.02	P2	700	R4	Glucose	0.02	Carbon	source	Carbon	source	2	16	22	Mu10_1	1.66922	-0.200379	1.64577	1.96587e+06	-1.37286	2.19819e+06	5.87713	34026.4	33716.1	1.9999e+06	4.00586	0.0010701	1.95786e+06	-1.22964
1	H3F1_R1	H3F1	F1	100	R1	Glucose	0.02	Carbon	source	Carbon	source	2	16	25	Mu10_1	1.92922	0.00939215	1.90334	4.98572e+06	-0.0364347	5.55099e+06	7.02686	38527.9	38059.6	5.02425e+06	3.67313	0.00174074	4.42295e+06	-0.0502187
1	H3F1_R1	H3F1	F1	100	R1	Glucose	0.02	Carbon	source	Carbon	source	2	16	27	Mu10_1	1.90069	0.0397569	1.94383	3.76108e+06	-0.458375	4.14337e+06	6.63763	38156.7	37745.3	3.79924e+06	3.67313	0.000946694	3.41642e+06	-0.434385
1	H3F1_R2	H3F1	F1	100	R2	Glucose	0.02	Carbon	source	Carbon	source	2	16	29	Mu10_1	1.88642	0.0087648	1.90252	6.20588e+06	0.288061	6.95109e+06	6.86685	53630.6	53250.9	6.25951e+06	2.67384	0.00117639	5.5389e+06	0.292931
1	H3F1_R2	H3F1	F1	100	R2	Glucose	0.02	Carbon	source	Carbon	source	2	16	31	Mu10_1	1.84179	-0.0207141	1.86404	6.24306e+06	0.250665	6.77323e+06	6.87859	53510.9	53049	6.29657e+06	3.00509	0.000804247	5.55058e+06	0.24575
1	EtOH_R1	EtOH	P2	100	R1	Glucose	0.02	Carbon	source	Carbon	source	2	16	32	Mu10_1	1.78944	-0.0370234	1.84308	2.09746e+06	-1.33045	2.26378e+06	5.63748	42998.8	42930.3	2.14046e+06	4.00586	0.00166892	2.08551e+06	-1.17265
1	H3F1_R3	H3F1	F1	100	R3	Glucose	0.02	Carbon	source	Carbon	source	2	16	33	Mu10_1	1.69618	-0.0968778	1.76818	6.07943e+06	0.217227	6.61805e+06	7.07124	45546	45191.4	6.12497e+06	3.34032	0.00195018	5.47697e+06	0.232119
1	EtOH_R1	EtOH	P2	100	R1	Glucose	0.02	Carbon	source	Carbon	source	2	16	34	Mu10_1	1.76952	-0.0519271	1.82414	2.37179e+06	-1.09277	2.6692e+06	5.80233	43276.6	43213.2	2.41507e+06	4.00586	0.00243843	2.28501e+06	-0.976973
1	H3F1_R3	H3F1	F1	100	R3	Glucose	0.02	Carbon	source	Carbon	source	2	16	35	Mu10_1	1.696	-0.138803	1.71754	5.61635e+06	0.199627	6.5378e+06	7.08101	41790.5	41449.5	5.65814e+06	3.34032	0.00247667	5.10228e+06	0.229693
1	EtOH_R2	EtOH	P2	100	R2	Glucose	0.02	Carbon	source	Carbon	source	2	16	36	Mu10_1	1.73774	-0.125023	1.73402	5.79697e+06	0.267569	6.85306e+06	6.96586	46747.2	46088.3	5.84372e+06	3.34032	0.000620612	5.38307e+06	0.321247
1	H3F1_R4	H3F1	F1	100	R4	Glucose	0.02	Carbon	source	Carbon	source	2	16	37	Mu10_1	1.74603	-0.120801	1.7391	5.47628e+06	0.205158	6.56292e+06	6.93536	45112.5	44699.6	5.52139e+06	3.34032	0.0011801	5.03388e+06	0.235941
1	EtOH_R2	EtOH	P2	100	R2	Glucose	0.02	Carbon	source	Carbon	source	2	16	38	Mu10_1	1.76261	-0.0943237	1.77131	5.66894e+06	0.288576	6.95357e+06	6.84008	49916	49427.3	5.71886e+06	3.67313	0.00154514	5.26459e+06	0.332914
1	H3F1_R4	H3F1	F1	100	R4	Glucose	0.02	Carbon	source	Carbon	source	2	16	39	Mu10_1	1.73915	-0.0917697	1.77445	4.98103e+06	0.0822311	6.02687e+06	7.00293	39140.5	38889.4	5.02017e+06	3.34032	0.00148772	4.54744e+06	0.107295
1	EtOH_R3	EtOH	P2	100	R3	Glucose	0.02	Carbon	source	Carbon	source	2	16	40	Mu10_1	1.71521	-0.0731668	1.79748	6.96328e+06	0.556268	8.37127e+06	7.05069	52921.5	52375.4	7.0162e+06	3.67313	0.00157167	6.24854e+06	0.567042
1	H3F1_R1	H3F1	F1	300	R1	Glucose	0.02	Carbon	source	Carbon	source	2	16	41	Mu10_1	1.67263	-0.110866	1.75112	5.76863e+06	0.230302	6.6783e+06	7.4657	32820	32665.2	5.80145e+06	3.67313	0.00148409	5.13004e+06	0.241842
1	EtOH_R3	EtOH	P2	100	R3	Glucose	0.02	Carbon	source	Carbon	source	2	16	42	Mu10_1	1.64374	-0.144049	1.7113	7.27721e+06	0.505332	8.08087e+06	7.14444	51802.9	51474.7	7.32902e+06	3.67313	0.000964252	6.4579e+06	0.522077
1	H3F1_R1	H3F1	F1	300	R1	Glucose	0.02	Carbon	source	Carbon	source	2	16	43	Mu10_1	1.64089	-0.194336	1.65268	6.31895e+06	0.260636	6.8202e+06	7.74059	29684.6	29572.8	6.34863e+06	3.67313	0.00151561	5.51546e+06	0.270077
1	EtOH_R4	EtOH	P2	100	R4	Glucose	0.02	Carbon	source	Carbon	source	2	16	44	Mu10_1	1.93798	0.0527756	1.96145	4.50244e+06	-0.280484	4.6871e+06	7.16142	31673.1	31470.8	4.53411e+06	3.34032	0.000858974	3.91552e+06	-0.252047
1	H3F1_R2	H3F1	F1	300	R2	Glucose	0.02	Carbon	source	Carbon	source	2	16	45	Mu10_1	1.92279	0.0409633	1.94545	6.02595e+06	-0.0494838	5.50101e+06	7.57568	31754.1	30856.4	6.05771e+06	3.67313	0.00044557	5.08515e+06	-0.0148674
1	EtOH_R4	EtOH	P2	100	R4	Glucose	0.02	Carbon	source	Carbon	source	2	16	46	Mu10_1	1.8932	0.0803721	1.99933	7.4878e+06	-0.118967	5.24234e+06	7.66012	37203.2	36297.9	7.525e+06	4.34023	0.00193651	6.11716e+06	-0.0669593
1	H3F1_R2	H3F1	F1	300	R2	Glucose	0.02	Carbon	source	Carbon	source	2	16	47	Mu10_1	1.75826	0.0896916	2.01229	1.11138e+07	0.0792175	6.0143e+06	8.14926	39284.7	38582.2	1.11531e+07	3.67313	0.00254063	8.74042e+06	0.133086
1	H2F2_R1	H2F2	F2	700	R1	Glucose	0.02	Carbon	source	Carbon	source	2	17	0	Mu10_1	1.85349	0.0108109	1.90522	1.30086e+07	0.892992	1.0572e+07	7.65977	64649	63407.6	1.30732e+07	4.00586	0.00297031	1.03846e+07	0.85974
1	LiAc0.02_R3	LiAc0.02	P2	500	R3	Glucose	0.02	Carbon	source	Carbon	source	2	17	2	Mu10_1	1.87	-0.00460755	1.88496	6.30365e+06	0.127245	6.21789e+06	7.40178	37498.2	37329.9	6.34115e+06	3.67313	0.00104989	5.71879e+06	0.240332
1	H2F2_R2	H2F2	F2	700	R2	Glucose	0.02	Carbon	source	Carbon	source	2	17	4	Mu10_1	1.86826	-0.0723146	1.79854	6.1083e+06	0.425361	7.64512e+06	7.34558	37788.3	37451.3	6.14609e+06	4.34023	0.00171625	5.57306e+06	0.469658
1	LiAc0.02_R4	LiAc0.02	P2	500	R4	Glucose	0.02	Carbon	source	Carbon	source	2	17	6	Mu10_1	1.76146	-0.148375	1.70618	4.63798e+06	0.0106298	5.73506e+06	7.23069	31086.9	30056.5	4.66907e+06	4.00586	0.0022573	4.39932e+06	0.0816349
1	H2F2_R3	H2F2	F2	700	R3	Glucose	0.02	Carbon	source	Carbon	source	2	17	8	Mu10_1	1.77435	-0.103702	1.75984	4.46454e+06	-0.156351	5.10825e+06	7.05188	33902.7	33826.6	4.49845e+06	4.00586	0.00248404	4.18432e+06	-0.100335
1	LiAc0.02_R1	LiAc0.02	P2	700	R1	Glucose	0.02	Carbon	source	Carbon	source	2	17	10	Mu10_1	1.78056	0.0188491	1.91586	2.00875e+06	-1.33217	2.26108e+06	5.73974	38308.7	38292	2.04706e+06	4.67342	0.00136604	2.03208e+06	-1.14734
1	H2F2_R4	H2F2	F2	700	R4	Glucose	0.02	Carbon	source	Carbon	source	2	17	12	Mu10_1	1.6961	-0.0656735	1.80684	6.50001e+06	0.442904	7.73866e+06	7.38592	39096.3	38794.7	6.5391e+06	2.33885	0.00466021	5.93926e+06	0.478858
1	LiAc0.02_R2	LiAc0.02	P2	700	R2	Glucose	0.02	Carbon	source	Carbon	source	2	17	14	Mu10_1	1.61034	-0.247812	1.59254	2.22621e+06	-1.10955	2.63833e+06	6.17575	31226.8	31053.1	2.25743e+06	4.34023	0.00171469	2.23556e+06	-0.953759
1	LiAc0.02_R3	LiAc0.02	P2	700	R3	Glucose	0.02	Carbon	source	Carbon	source	2	17	18	Mu10_1	2.06716	0.165448	2.12077	3.90984e+06	-0.308482	4.59701e+06	6.86492	33834.2	32665.5	3.94367e+06	3.67313	0.00192681	3.70445e+06	-0.244528
1	LiAc0.02_R4	LiAc0.02	P2	700	R4	Glucose	0.02	Carbon	source	Carbon	source	2	17	22	Mu10_1	1.70562	-0.176855	1.67283	1.91787e+06	-1.3913	2.17027e+06	5.89389	32805.4	32309.8	1.95067e+06	4.00586	0.00266302	1.90449e+06	-1.24892
1	H3F1_R1	H3F1	F1	100	R1	Glucose	0.02	Carbon	source	Carbon	source	2	17	24	Mu10_1	2.04324	0.0775687	1.99545	4.55829e+06	-0.190935	4.98725e+06	6.78721	41648.4	40287.1	4.59993e+06	4.00586	0.00115768	4.17224e+06	-0.155973
1	H3F1_R2	H3F1	F1	100	R2	Glucose	0.02	Carbon	source	Carbon	source	2	17	28	Mu10_1	1.83824	0.00895146	1.90276	6.00172e+06	0.233693	6.69402e+06	6.84677	52599.6	51578.4	6.05432e+06	3.67313	0.00257937	5.32065e+06	0.229298
1	H3F1_R3	H3F1	F1	100	R3	Glucose	0.02	Carbon	source	Carbon	source	2	17	32	Mu10_1	1.75052	-0.0604629	1.81338	6.00312e+06	0.18405	6.46759e+06	6.88616	51182.5	50506	6.0543e+06	3.67313	0.00176652	5.45251e+06	0.21117
1	EtOH_R1	EtOH	P2	100	R1	Glucose	0.02	Carbon	source	Carbon	source	2	17	34	Mu10_1	1.75595	-0.0458048	1.8319	2.10133e+06	-1.26466	2.3694e+06	5.58068	44845	44588.4	2.14618e+06	4.00586	0.00209953	2.10262e+06	-1.09109
1	H3F1_R4	H3F1	F1	100	R4	Glucose	0.02	Carbon	source	Carbon	source	2	17	36	Mu10_1	1.78442	-0.0566254	1.81821	5.43189e+06	0.181855	6.45776e+06	6.88209	46444.5	45632.8	5.47833e+06	3.67313	0.00241472	4.97777e+06	0.216895
1	EtOH_R2	EtOH	P2	100	R2	Glucose	0.02	Carbon	source	Carbon	source	2	17	38	Mu10_1	1.75394	-0.0680115	1.80392	5.3404e+06	0.254046	6.78912e+06	6.91758	44543.1	43993.5	5.38494e+06	4.00586	0.00250355	4.93102e+06	0.290194
1	H3F1_R1	H3F1	F1	300	R1	Glucose	0.02	Carbon	source	Carbon	source	2	17	40	Mu10_1	1.68409	-0.096053	1.76919	6.04373e+06	0.418031	7.60638e+06	7.48045	34033.2	33808.7	6.07776e+06	4.34023	0.000472237	5.36481e+06	0.417525
1	EtOH_R3	EtOH	P2	100	R3	Glucose	0.02	Carbon	source	Carbon	source	2	17	42	Mu10_1	1.65894	-0.112057	1.74967	7.22853e+06	0.505183	8.08004e+06	7.2099	49158.2	48471.7	7.27769e+06	4.00586	0.0021838	6.32727e+06	0.507661
1	H3F1_R2	H3F1	F1	300	R2	Glucose	0.02	Carbon	source	Carbon	source	2	17	44	Mu10_1	1.82416	-0.0376071	1.84234	6.14248e+06	0.120189	6.18755e+06	7.54227	33130.8	32987.4	6.17561e+06	3.67313	0.00286841	5.04269e+06	0.0667281
1	EtOH_R4	EtOH	P2	100	R4	Glucose	0.02	Carbon	source	Carbon	source	2	17	46	Mu10_1	1.86855	0.0372911	1.94051	6.31275e+06	-0.409737	4.28544e+06	7.72586	29961.1	28949.2	6.34271e+06	4.34023	0.00120895	5.04787e+06	-0.379439
1	LiAc0.02_R3	LiAc0.02	P2	500	R3	Glucose	0.02	Carbon	source	Carbon	source	2	18	0	Mu10_1	2.01048	0.128102	2.06658	1.13682e+07	0.698528	9.23881e+06	7.67913	55740	54721	1.14239e+07	4.34023	0.00123884	9.35993e+06	0.709864
1	H2F2_R1	H2F2	F2	700	R1	Glucose	0.02	Carbon	source	Carbon	source	2	18	1	Mu10_1	1.84223	-0.0169246	1.86894	9.34771e+06	0.530235	8.22157e+06	7.47106	52984.2	52682.2	9.40069e+06	3.67313	0.00215145	7.79118e+06	0.574304
1	LiAc0.02_R3	LiAc0.02	P2	500	R3	Glucose	0.02	Carbon	source	Carbon	source	2	18	2	Mu10_1	1.84222	-0.0369795	1.84314	6.37096e+06	0.212269	6.59534e+06	7.24521	42272	42139.6	6.41323e+06	3.34032	0.00130751	5.83994e+06	0.34588
1	H2F2_R1	H2F2	F2	700	R1	Glucose	0.02	Carbon	source	Carbon	source	2	18	3	Mu10_1	1.80921	-0.083467	1.78469	7.26318e+06	0.556974	8.37537e+06	7.44966	41787.7	41394.2	7.30497e+06	4.34023	0.00325485	6.36484e+06	0.572377
1	LiAc0.02_R4	LiAc0.02	P2	500	R4	Glucose	0.02	Carbon	source	Carbon	source	2	18	4	Mu10_1	1.82499	-0.115371	1.74566	4.76665e+06	0.0426544	5.86379e+06	7.24777	31570.7	31048	4.79822e+06	4.00586	0.0023806	4.5065e+06	0.139412
1	H2F2_R2	H2F2	F2	700	R2	Glucose	0.02	Carbon	source	Carbon	source	2	18	5	Mu10_1	1.81375	-0.157389	1.69555	5.87924e+06	0.41137	7.57134e+06	7.28772	37869.2	36737.2	5.91711e+06	4.67342	0.00109829	5.35249e+06	0.440884
1	LiAc0.02_R4	LiAc0.02	P2	500	R4	Glucose	0.02	Carbon	source	Carbon	source	2	18	6	Mu10_1	1.76281	-0.168266	1.68282	4.51363e+06	-0.00617502	5.66865e+06	7.22855	30298.6	29353.3	4.54393e+06	4.00586	0.000763087	4.26901e+06	0.0629539
1	H2F2_R2	H2F2	F2	700	R2	Glucose	0.02	Carbon	source	Carbon	source	2	18	7	Mu10_1	1.77312	-0.135518	1.72145	5.80133e+06	0.296123	6.99005e+06	7.21495	39313.8	38349.2	5.84065e+06	4.34023	0.00131989	5.38771e+06	0.333208
1	LiAc0.02_R1	LiAc0.02	P2	700	R1	Glucose	0.02	Carbon	source	Carbon	source	2	18	8	Mu10_1	1.71362	-0.143457	1.712	2.05589e+06	-1.26404	2.37041e+06	5.93928	34059.2	33999.2	2.08995e+06	4.34023	0.000815128	2.03662e+06	-1.12619
1	H2F2_R3	H2F2	F2	700	R3	Glucose	0.02	Carbon	source	Carbon	source	2	18	9	Mu10_1	1.77828	-0.0383516	1.84139	4.69504e+06	-0.107566	5.28394e+06	7.0616	35411.9	35286.8	4.73045e+06	3.67313	0.00238505	4.40205e+06	-0.0373354
1	LiAc0.02_R1	LiAc0.02	P2	700	R1	Glucose	0.02	Carbon	source	Carbon	source	2	18	10	Mu10_1	1.65349	-0.090563	1.77594	2.01268e+06	-1.31917	2.28155e+06	6.04438	30964.7	30959.2	2.04365e+06	4.34023	0.000761119	2.02347e+06	-1.14108
1	H2F2_R3	H2F2	F2	700	R3	Glucose	0.02	Carbon	source	Carbon	source	2	18	11	Mu10_1	1.70953	0.0171061	1.91355	4.75279e+06	-0.0558052	5.47695e+06	7.10849	34692.7	34534.5	4.78748e+06	3.67313	0.00327243	4.41969e+06	0.0101712
1	LiAc0.02_R2	LiAc0.02	P2	700	R2	Glucose	0.02	Carbon	source	Carbon	source	2	18	12	Mu10_1	1.62189	-0.132504	1.72505	2.25042e+06	-1.09834	2.65891e+06	6.1887	31280.4	31123	2.2817e+06	4.00586	0.00192487	2.24764e+06	-0.934934
1	H2F2_R4	H2F2	F2	700	R4	Glucose	0.02	Carbon	source	Carbon	source	2	18	13	Mu10_1	1.7608	-0.0454788	1.83231	6.63517e+06	0.449333	7.77322e+06	7.2252	44643.9	44265.6	6.67982e+06	2.33885	0.00202685	6.06321e+06	0.473252
1	LiAc0.02_R2	LiAc0.02	P2	700	R2	Glucose	0.02	Carbon	source	Carbon	source	2	18	14	Mu10_1	1.59401	-0.170965	1.67967	2.19473e+06	-1.11937	2.62044e+06	6.03763	33926.1	33858.2	2.22865e+06	4.34023	0.00242619	2.20719e+06	-0.960912
1	H2F2_R4	H2F2	F2	700	R4	Glucose	0.02	Carbon	source	Carbon	source	2	18	15	Mu10_1	1.71767	-0.0643437	1.80851	6.53416e+06	0.434799	7.6953e+06	7.35433	40177.1	39608.9	6.57434e+06	2.33885	0.00253257	6.00499e+06	0.456165
1	LiAc0.02_R3	LiAc0.02	P2	700	R3	Glucose	0.02	Carbon	source	Carbon	source	2	18	16	Mu10_1	1.95363	0.154091	2.10415	3.61026e+06	-0.428801	4.22918e+06	6.866	31218	30810.6	3.64148e+06	3.67313	0.00179313	3.42484e+06	-0.365905
1	LiAc0.02_R3	LiAc0.02	P2	700	R3	Glucose	0.02	Carbon	source	Carbon	source	2	18	18	Mu10_1	1.9118	0.0731164	1.9893	4.2979e+06	-0.174321	5.04501e+06	7.2348	28724.9	27873.2	4.32662e+06	3.34032	0.00185544	3.98303e+06	-0.142633
1	LiAc0.02_R4	LiAc0.02	P2	700	R4	Glucose	0.02	Carbon	source	Carbon	source	2	18	20	Mu10_1	1.63835	-0.194922	1.65201	1.91958e+06	-1.31439	2.28911e+06	6.12318	27939.6	27788.6	1.94752e+06	3.34032	0.00229078	1.89902e+06	-1.17604
1	LiAc0.02_R4	LiAc0.02	P2	700	R4	Glucose	0.02	Carbon	source	Carbon	source	2	18	22	Mu10_1	1.68564	-0.150546	1.70361	1.89879e+06	-1.40581	2.14856e+06	5.93607	31527.8	31314.4	1.93032e+06	3.67313	0.00215286	1.8901e+06	-1.25576
1	H3F1_R1	H3F1	F1	100	R1	Glucose	0.02	Carbon	source	Carbon	source	2	18	25	Mu10_1	2.08391	0.0981124	2.02407	4.14858e+06	-0.339115	4.50043e+06	6.64749	41798.2	40672.8	4.19038e+06	3.67313	0.000876516	3.70593e+06	-0.330413
1	H3F1_R1	H3F1	F1	100	R1	Glucose	0.02	Carbon	source	Carbon	source	2	18	27	Mu10_1	1.99896	0.109349	2.03989	4.68062e+06	-0.133605	5.18942e+06	6.76855	43327.9	42097.7	4.72394e+06	4.00586	0.00177841	4.28165e+06	-0.0907829
1	H3F1_R2	H3F1	F1	100	R2	Glucose	0.02	Carbon	source	Carbon	source	2	18	29	Mu10_1	1.88097	-0.0180531	1.86748	6.08962e+06	0.256098	6.79879e+06	6.82844	54058.3	53184.8	6.14367e+06	3.34032	0.00227518	5.41136e+06	0.258308
1	H3F1_R2	H3F1	F1	100	R2	Glucose	0.02	Carbon	source	Carbon	source	2	18	31	Mu10_1	1.81124	-0.0509713	1.82535	6.05283e+06	0.212062	6.5944e+06	6.82171	53985.3	53330.2	6.10682e+06	3.34032	0.00237167	5.36265e+06	0.202331
1	EtOH_R1	EtOH	P2	100	R1	Glucose	0.02	Carbon	source	Carbon	source	2	18	32	Mu10_1	1.85608	0.00921007	1.9031	1.98775e+06	-1.39454	2.16541e+06	5.56635	42853.6	42337.1	2.03061e+06	4.34023	0.00100858	1.97045e+06	-1.2399
1	H3F1_R3	H3F1	F1	100	R3	Glucose	0.02	Carbon	source	Carbon	source	2	18	33	Mu10_1	1.74109	-0.0665104	1.80579	6.27195e+06	0.292292	6.97151e+06	6.84421	55066.2	54100	6.32702e+06	3.67313	0.00358549	5.67934e+06	0.319794
1	EtOH_R1	EtOH	P2	100	R1	Glucose	0.02	Carbon	source	Carbon	source	2	18	34	Mu10_1	1.7761	-0.0357883	1.84466	1.99699e+06	-1.33959	2.24947e+06	5.57506	42788.1	42257.5	2.03978e+06	4.00586	0.00223259	2.00618e+06	-1.16097
1	H3F1_R3	H3F1	F1	100	R3	Glucose	0.02	Carbon	source	Carbon	source	2	18	35	Mu10_1	1.72927	-0.0877911	1.77935	5.9314e+06	0.278583	6.90557e+06	6.93952	48720	47619	5.98012e+06	4.00586	0.00321515	5.36211e+06	0.302209
1	EtOH_R2	EtOH	P2	100	R2	Glucose	0.02	Carbon	source	Carbon	source	2	18	36	Mu10_1	1.80065	-0.0365001	1.84375	5.57739e+06	0.225536	6.65627e+06	6.79022	50852.6	50129.5	5.62824e+06	3.67313	0.00179101	5.15172e+06	0.272058
1	H3F1_R4	H3F1	F1	100	R4	Glucose	0.02	Carbon	source	Carbon	source	2	18	37	Mu10_1	1.76264	-0.0666056	1.80567	5.25454e+06	0.174759	6.42608e+06	6.92223	43685	42994.9	5.29823e+06	3.67313	0.00237298	4.83297e+06	0.206935
1	EtOH_R2	EtOH	P2	100	R2	Glucose	0.02	Carbon	source	Carbon	source	2	18	38	Mu10_1	1.75424	-0.0677163	1.80428	5.20294e+06	0.208819	6.57959e+06	6.85405	45367.5	44710.4	5.2483e+06	3.67313	0.00172156	4.81583e+06	0.248407
1	H3F1_R4	H3F1	F1	100	R4	Glucose	0.02	Carbon	source	Carbon	source	2	18	39	Mu10_1	1.7069	-0.0869971	1.78033	4.99083e+06	0.191324	6.50028e+06	7.13152	35849.2	35398.9	5.02667e+06	4.00586	0.00269925	4.5534e+06	0.216383
1	EtOH_R3	EtOH	P2	100	R3	Glucose	0.02	Carbon	source	Carbon	source	2	18	40	Mu10_1	1.70639	-0.0816878	1.7869	6.49972e+06	0.506849	8.08937e+06	7.02421	50320.6	49492.6	6.55004e+06	4.00586	0.00108169	5.80982e+06	0.516398
1	H3F1_R1	H3F1	F1	300	R1	Glucose	0.02	Carbon	source	Carbon	source	2	18	41	Mu10_1	1.65323	-0.102953	1.76075	6.18137e+06	0.353567	7.27399e+06	7.4698	35067.7	34719.5	6.21644e+06	4.00586	0.00116757	5.34841e+06	0.329432
1	EtOH_R3	EtOH	P2	100	R3	Glucose	0.02	Carbon	source	Carbon	source	2	18	42	Mu10_1	1.66194	-0.0864067	1.78106	7.0852e+06	0.454506	7.80114e+06	7.21678	47952.8	47399.5	7.13315e+06	4.00586	0.00138309	6.19806e+06	0.464436
1	H3F1_R1	H3F1	F1	300	R1	Glucose	0.02	Carbon	source	Carbon	source	2	18	43	Mu10_1	1.63836	-0.117283	1.74335	6.39004e+06	0.220874	6.6348e+06	7.69955	30889	30814.3	6.42092e+06	4.34023	0.00343301	5.63751e+06	0.255658
1	EtOH_R4	EtOH	P2	100	R4	Glucose	0.02	Carbon	source	Carbon	source	2	18	44	Mu10_1	1.83622	-0.0124972	1.87468	5.32641e+06	-0.147945	5.1381e+06	7.26021	34973.2	34778.8	5.36139e+06	3.67313	0.00146085	4.58619e+06	-0.120981
1	H3F1_R2	H3F1	F1	300	R2	Glucose	0.02	Carbon	source	Carbon	source	2	18	45	Mu10_1	1.82728	-0.0598448	1.81416	6.11787e+06	-0.173225	5.04885e+06	7.83491	26913.1	26552	6.14478e+06	3.67313	0.00116797	5.07846e+06	-0.155949
1	EtOH_R4	EtOH	P2	100	R4	Glucose	0.02	Carbon	source	Carbon	source	2	18	46	Mu10_1	1.82854	0.000520152	1.89167	7.14828e+06	-0.283225	4.6782e+06	8.14754	25297.7	24474	7.17358e+06	4.34023	0.0018677	5.79324e+06	-0.234149
1	H3F1_R2	H3F1	F1	300	R2	Glucose	0.02	Carbon	source	Carbon	source	2	18	47	Mu10_1	1.81507	0.0982934	2.02432	1.12253e+07	0.0408142	5.85632e+06	8.0452	42657.8	42399.5	1.1268e+07	3.67313	0.00293319	8.5477e+06	0.0502441
1	H2F2_R1	H2F2	F2	700	R1	Glucose	0.02	Carbon	source	Carbon	source	2	19	0	Mu10_1	1.96256	0.0452199	1.9512	1.26657e+07	1.03498	1.16653e+07	7.58978	66090.5	64725.2	1.27318e+07	4.34023	0.00400462	1.0075e+07	1.02313
1	LiAc0.02_R3	LiAc0.02	P2	500	R3	Glucose	0.02	Carbon	source	Carbon	source	2	19	2	Mu10_1	1.80581	-0.0678898	1.80407	6.55505e+06	0.238238	6.71514e+06	7.39103	39287.1	39031.3	6.59433e+06	3.67313	0.00328193	5.92618e+06	0.34965
1	H2F2_R2	H2F2	F2	700	R2	Glucose	0.02	Carbon	source	Carbon	source	2	19	4	Mu10_1	1.85642	-0.0848191	1.78302	5.94926e+06	0.373646	7.37593e+06	7.3363	37043.4	36690.8	5.9863e+06	4.00586	0.00290495	5.41365e+06	0.417169
1	LiAc0.02_R4	LiAc0.02	P2	500	R4	Glucose	0.02	Carbon	source	Carbon	source	2	19	6	Mu10_1	1.79881	-0.139964	1.71615	4.55566e+06	0.0374768	5.84278e+06	7.26608	29790.2	28894	4.58545e+06	4.34023	0.00105255	4.30055e+06	0.103599
1	H2F2_R3	H2F2	F2	700	R3	Glucose	0.02	Carbon	source	Carbon	source	2	19	8	Mu10_1	1.83418	-0.030461	1.85148	4.36663e+06	-0.140521	5.1646e+06	6.99287	34554.5	34198.2	4.40118e+06	4.00586	0.000867926	4.07406e+06	-0.090739
1	LiAc0.02_R1	LiAc0.02	P2	700	R1	Glucose	0.02	Carbon	source	Carbon	source	2	19	10	Mu10_1	1.66848	-0.0972874	1.76768	2.05088e+06	-1.25931	2.37821e+06	5.96566	33350.6	33395.5	2.08423e+06	4.67342	0.00129004	2.06168e+06	-1.08127
1	H2F2_R4	H2F2	F2	700	R4	Glucose	0.02	Carbon	source	Carbon	source	2	19	12	Mu10_1	1.6737	-0.0890908	1.77775	6.73093e+06	0.445737	7.75386e+06	7.17273	46977.4	46806.8	6.77791e+06	4.00586	0.00271932	6.17379e+06	0.479359
1	LiAc0.02_R2	LiAc0.02	P2	700	R2	Glucose	0.02	Carbon	source	Carbon	source	2	19	14	Mu10_1	1.57748	-0.146415	1.7085	2.2185e+06	-1.14554	2.57334e+06	6.01209	34915.7	34845.5	2.25341e+06	4.00586	0.00288646	2.23189e+06	-0.991909
1	LiAc0.02_R3	LiAc0.02	P2	700	R3	Glucose	0.02	Carbon	source	Carbon	source	2	19	18	Mu10_1	1.96216	0.094941	2.01962	3.41546e+06	-0.555663	3.87317e+06	6.97661	27336.4	26947.5	3.44279e+06	3.67313	0.00147732	3.12303e+06	-0.539811
1	LiAc0.02_R4	LiAc0.02	P2	700	R4	Glucose	0.02	Carbon	source	Carbon	source	2	19	22	Mu10_1	1.63188	-0.158513	1.69423	2.00364e+06	-1.32194	2.27717e+06	6.03391	31053.6	30892.2	2.0347e+06	3.67313	0.00286229	1.98193e+06	-1.1772
1	H3F1_R1	H3F1	F1	100	R1	Glucose	0.02	Carbon	source	Carbon	source	2	19	24	Mu10_1	1.9301	0.0395853	1.9436	4.96741e+06	-0.0983025	5.31797e+06	7.22096	33521.6	32449.1	5.00094e+06	2.00623	0.0029911	4.46556e+06	-0.0834213
1	H3F1_R2	H3F1	F1	100	R2	Glucose	0.02	Carbon	source	Carbon	source	2	19	28	Mu10_1	1.93973	0.0316676	1.93296	6.14727e+06	0.259864	6.81655e+06	6.91526	51356.5	49820.1	6.19862e+06	3.34032	0.00232045	5.41872e+06	0.253948
1	H3F1_R3	H3F1	F1	100	R3	Glucose	0.02	Carbon	source	Carbon	source	2	19	32	Mu10_1	1.74414	-0.0913823	1.77493	6.28975e+06	0.282083	6.92235e+06	6.91588	52523.9	51288.9	6.34228e+06	3.67313	0.00318682	5.71104e+06	0.310918
1	EtOH_R1	EtOH	P2	100	R1	Glucose	0.02	Carbon	source	Carbon	source	2	19	34	Mu10_1	1.80829	-0.0262581	1.85689	2.09288e+06	-1.26022	2.37669e+06	5.57591	44815.5	44186.2	2.13769e+06	4.00586	0.0013127	2.09943e+06	-1.08396
1	H3F1_R4	H3F1	F1	100	R4	Glucose	0.02	Carbon	source	Carbon	source	2	19	36	Mu10_1	1.80313	-0.043305	1.83507	5.28503e+06	0.150278	6.31795e+06	6.87462	45425.3	44598.8	5.33045e+06	3.67313	0.00229646	4.84904e+06	0.185234
1	EtOH_R2	EtOH	P2	100	R2	Glucose	0.02	Carbon	source	Carbon	source	2	19	38	Mu10_1	1.75139	-0.0785023	1.79085	5.30316e+06	0.228858	6.67162e+06	6.95371	43129.8	42002.3	5.34629e+06	3.67313	0.00302844	4.89247e+06	0.262925
1	H3F1_R1	H3F1	F1	300	R1	Glucose	0.02	Carbon	source	Carbon	source	2	19	40	Mu10_1	1.65234	-0.128752	1.72954	6.16725e+06	0.404835	7.53712e+06	7.54652	33166	32745	6.20041e+06	4.34023	0.000795012	5.46907e+06	0.400103
1	EtOH_R3	EtOH	P2	100	R3	Glucose	0.02	Carbon	source	Carbon	source	2	19	42	Mu10_1	1.64151	-0.0939028	1.77183	7.32594e+06	0.479224	7.93595e+06	7.23256	49039.3	48544.1	7.37498e+06	4.00586	0.00263104	6.42782e+06	0.500109
1	H3F1_R2	H3F1	F1	300	R2	Glucose	0.02	Carbon	source	Carbon	source	2	19	44	Mu10_1	1.93588	0.0722813	1.98815	4.92288e+06	-0.30884	4.59587e+06	7.52978	26784.7	26541.5	4.94966e+06	4.00586	0.000822173	4.07542e+06	-0.328058
1	EtOH_R4	EtOH	P2	100	R4	Glucose	0.02	Carbon	source	Carbon	source	2	19	46	Mu10_1	1.93446	0.0862343	2.00747	6.34015e+06	-0.486209	4.0642e+06	8.09759	23231.2	22448.2	6.36338e+06	4.67342	0.00176407	4.99597e+06	-0.478081
1	EtOH_R1	EtOH	P2	300	R1	Glucose	0.02	Carbon	source	Carbon	source	2	20	0	Mu10_1	NA	NA	NA	NA	NA	NA	NA	NA	NA	NA	NA	NA	NA	NA
1	H3F1_R3	H3F1	F1	300	R3	Glucose	0.02	Carbon	source	Carbon	source	2	20	1	Mu10_1	1.9609	0.0229571	1.92132	8.37989e+06	0.36458	7.32973e+06	7.23464	56013	54917.3	8.4359e+06	4.00586	0.00152738	7.08759e+06	0.436398
1	EtOH_R1	EtOH	P2	300	R1	Glucose	0.02	Carbon	source	Carbon	source	2	20	2	Mu10_1	1.79976	-0.0966398	1.76847	6.97708e+06	0.342524	7.21852e+06	7.45716	39932.3	39469.5	7.01701e+06	4.00586	0.00250651	6.02274e+06	0.396185
1	H3F1_R3	H3F1	F1	300	R3	Glucose	0.02	Carbon	source	Carbon	source	2	20	3	Mu10_1	1.81964	-0.0702055	1.80117	6.06715e+06	0.297384	6.99616e+06	7.06685	45593.5	45139.9	6.11274e+06	4.00586	0.00131078	5.42493e+06	0.346204
1	EtOH_R2	EtOH	P2	300	R2	Glucose	0.02	Carbon	source	Carbon	source	2	20	4	Mu10_1	1.78677	-0.0973114	1.76765	7.21302e+06	0.638255	8.86078e+06	7.54581	38809	38651.7	7.25183e+06	5.0068	0.00211847	6.45078e+06	0.651004
1	H3F1_R4	H3F1	F1	300	R4	Glucose	0.02	Carbon	source	Carbon	source	2	20	5	Mu10_1	1.81646	-0.0933464	1.77251	6.62868e+06	0.578509	8.50133e+06	7.36201	40540.6	40488.5	6.66922e+06	5.33977	0.00193939	6.06521e+06	0.607671
1	EtOH_R2	EtOH	P2	300	R2	Glucose	0.02	Carbon	source	Carbon	source	2	20	6	Mu10_1	1.84182	-0.0832681	1.78494	6.6598e+06	0.579162	8.50517e+06	7.56244	35419.7	35123.3	6.69522e+06	4.67342	0.00121114	6.06168e+06	0.58797
1	H3F1_R4	H3F1	F1	300	R4	Glucose	0.02	Carbon	source	Carbon	source	2	20	7	Mu10_1	1.85521	-0.0445837	1.83345	6.75311e+06	0.558508	8.38428e+06	7.42163	39619.8	39275.2	6.79273e+06	5.0068	0.0014613	6.17554e+06	0.56774
1	EtOH_R3	EtOH	P2	300	R3	Glucose	0.02	Carbon	source	Carbon	source	2	20	8	Mu10_1	1.7299	-0.126994	1.73165	2.05963e+06	-1.18971	2.49573e+06	6.12163	30010.8	29871.8	2.08964e+06	4.67342	0.000651615	2.0417e+06	-1.05495
1	H3F1_R1	H3F1	F1	500	R1	Glucose	0.02	Carbon	source	Carbon	source	2	20	9	Mu10_1	1.76958	-0.0903732	1.77617	6.40234e+06	0.443945	7.74424e+06	7.5623	34053.7	33009	6.43639e+06	4.34023	0.00150009	5.97266e+06	0.504615
1	EtOH_R3	EtOH	P2	300	R3	Glucose	0.02	Carbon	source	Carbon	source	2	20	10	Mu10_1	1.70493	-0.12784	1.73064	2.02808e+06	-1.23357	2.421e+06	6.07249	30590.5	30165.7	2.05867e+06	5.0068	0.00237116	2.03887e+06	-1.05779
1	H3F1_R1	H3F1	F1	500	R1	Glucose	0.02	Carbon	source	Carbon	source	2	20	11	Mu10_1	1.77077	-0.0831135	1.78513	6.59871e+06	0.426127	7.64919e+06	7.31461	41713.7	41087.6	6.64043e+06	4.00586	0.00223759	6.08445e+06	0.47756
1	EtOH_R4	EtOH	P2	300	R4	Glucose	0.02	Carbon	source	Carbon	source	2	20	12	Mu10_1	1.64	-0.179015	1.67032	2.34893e+06	-1.04363	2.76169e+06	6.09923	34769.6	34325.7	2.3837e+06	4.34023	0.0017074	2.34058e+06	-0.89102
1	H3F1_R2	H3F1	F1	500	R2	Glucose	0.02	Carbon	source	Carbon	source	2	20	13	Mu10_1	1.66099	-0.15508	1.69827	6.77959e+06	0.459417	7.82774e+06	7.54289	36551.1	36290.1	6.81614e+06	4.00586	0.0034788	6.18859e+06	0.47398
1	EtOH_R4	EtOH	P2	300	R4	Glucose	0.02	Carbon	source	Carbon	source	2	20	14	Mu10_1	1.58313	-0.192691	1.65457	2.45472e+06	-0.993535	2.85926e+06	5.89267	42024.7	42016.4	2.49674e+06	4.00586	0.00173691	2.45548e+06	-0.847363
1	H3F1_R2	H3F1	F1	500	R2	Glucose	0.02	Carbon	source	Carbon	source	2	20	15	Mu10_1	1.62284	-0.16333	1.68858	6.94889e+06	0.456798	7.81354e+06	7.64368	34923.3	34918.4	6.98381e+06	4.00586	0.00287869	6.3597e+06	0.474657
1	EtOH_R1	EtOH	P2	500	R1	Glucose	0.02	Carbon	source	Carbon	source	2	20	16	Mu10_1	1.91688	0.0995016	2.02602	1.54643e+06	-1.72067	1.72728e+06	5.386	37887.5	37745.6	1.58432e+06	4.34023	0.000608568	1.56469e+06	-1.55719
1	H3F1_R3	H3F1	F1	500	R3	Glucose	0.02	Carbon	source	Carbon	source	2	20	17	Mu10_1	1.85462	-0.00169897	1.88877	6.75816e+06	0.376174	7.38887e+06	7.07516	50492.4	50206.8	6.80865e+06	4.00586	0.00192035	6.01957e+06	0.35642
1	EtOH_R1	EtOH	P2	500	R1	Glucose	0.02	Carbon	source	Carbon	source	2	20	18	Mu10_1	1.92294	-0.00682661	1.88207	1.41832e+06	-1.86194	1.56617e+06	5.41048	34150	34081.3	1.45247e+06	4.34023	0.000768269	1.46066e+06	-1.66701
1	H3F1_R3	H3F1	F1	500	R3	Glucose	0.02	Carbon	source	Carbon	source	2	20	19	Mu10_1	1.79096	-0.124084	1.73515	6.87074e+06	0.463268	7.84866e+06	7.06993	51521.3	51237.2	6.92226e+06	4.00586	0.00319053	6.08485e+06	0.445207
1	EtOH_R2	EtOH	P2	500	R2	Glucose	0.02	Carbon	source	Carbon	source	2	20	20	Mu10_1	1.63126	-0.269588	1.56868	2.56071e+06	-0.945798	2.95546e+06	6.95695	20778.8	20806.5	2.58149e+06	5.67386	0.00103891	2.52442e+06	-0.807994
1	H3F1_R4	H3F1	F1	500	R4	Glucose	0.02	Carbon	source	Carbon	source	2	20	21	Mu10_1	1.66523	-0.20994	1.6349	6.78248e+06	0.449391	7.77353e+06	7.31792	42776.6	42515.7	6.82526e+06	4.00586	0.00229606	6.13886e+06	0.459055
1	EtOH_R2	EtOH	P2	500	R2	Glucose	0.02	Carbon	source	Carbon	source	2	20	22	Mu10_1	1.59579	-0.193894	1.65319	2.76869e+06	-0.906292	3.03751e+06	6.7597	25788.6	25774.9	2.79448e+06	4.00586	0.00212393	2.73792e+06	-0.757862
1	H3F1_R4	H3F1	F1	500	R4	Glucose	0.02	Carbon	source	Carbon	source	2	20	23	Mu10_1	1.68395	-0.0832278	1.78499	6.88537e+06	0.363243	7.32294e+06	7.27972	44598.2	44342.2	6.92997e+06	4.00586	0.00138401	6.21505e+06	0.387668
1	EtOH_R3	EtOH	P2	500	R3	Glucose	0.02	Carbon	source	Carbon	source	2	20	24	Mu10_1	1.6374	-0.157087	1.69591	2.79737e+06	-0.983041	2.88014e+06	6.44607	32456.3	32392.5	2.82983e+06	4.00586	0.00252406	2.77959e+06	-0.811997
1	H3F1_R1	H3F1	F1	700	R1	Glucose	0.02	Carbon	source	Carbon	source	2	20	25	Mu10_1	1.8628	0.0195469	1.91679	1.49182e+06	-1.89596	1.52967e+06	5.37591	36812.3	36689.1	1.52864e+06	4.34023	0.00117217	1.51262e+06	-1.68528
1	EtOH_R3	EtOH	P2	500	R3	Glucose	0.02	Carbon	source	Carbon	source	2	20	26	Mu10_1	1.52384	-0.28674	1.55014	2.7894e+06	-0.960772	2.92494e+06	6.72406	26637.6	26574.2	2.81604e+06	3.00509	0.00318674	2.7775e+06	-0.782007
1	H3F1_R1	H3F1	F1	700	R1	Glucose	0.02	Carbon	source	Carbon	source	2	20	27	Mu10_1	1.79465	-0.0339415	1.84702	1.70597e+06	-1.62491	1.84582e+06	5.62974	35165	35010.3	1.74114e+06	4.00586	0.000868166	1.7131e+06	-1.4359
1	EtOH_R4	EtOH	P2	500	R4	Glucose	0.02	Carbon	source	Carbon	source	2	20	28	Mu10_1	1.96831	0.101131	2.0283	1.63085e+06	-1.67967	1.77708e+06	5.39293	39759.5	39485.4	1.67061e+06	4.34023	0.00131883	1.65072e+06	-1.48364
1	H3F1_R2	H3F1	F1	700	R2	Glucose	0.02	Carbon	source	Carbon	source	2	20	29	Mu10_1	1.79712	-0.0507825	1.82559	6.21093e+06	0.231628	6.68444e+06	7.06327	46790.8	45683.8	6.25772e+06	2.00623	0.00189596	5.5452e+06	0.243295
1	EtOH_R4	EtOH	P2	500	R4	Glucose	0.02	Carbon	source	Carbon	source	2	20	30	Mu10_1	1.87574	0.0348737	1.93726	1.67171e+06	-1.66219	1.79874e+06	5.5269	37061.2	36881.3	1.70877e+06	4.34023	0.00105208	1.70413e+06	-1.46292
1	H3F1_R2	H3F1	F1	700	R2	Glucose	0.02	Carbon	source	Carbon	source	2	20	31	Mu10_1	1.74223	-0.0557416	1.81932	6.35363e+06	0.251968	6.77935e+06	7.15104	45020.7	43425.1	6.39865e+06	2.00623	0.00444122	5.63875e+06	0.250537
1	EtOH_R1	EtOH	P2	700	R1	Glucose	0.02	Carbon	source	Carbon	source	2	20	32	Mu10_1	1.93385	0.0737361	1.99015	1.53554e+06	-1.78828	1.64821e+06	5.4037	37150.7	36954.9	1.57269e+06	4.67342	0.0013474	1.55305e+06	-1.60143
1	H3F1_R3	H3F1	F1	700	R3	Glucose	0.02	Carbon	source	Carbon	source	2	20	33	Mu10_1	1.87197	0.0248042	1.92379	6.53751e+06	0.332256	7.16732e+06	7.02007	50759.8	49034.8	6.58827e+06	3.67313	0.0012698	5.89821e+06	0.356905
1	EtOH_R1	EtOH	P2	700	R1	Glucose	0.02	Carbon	source	Carbon	source	2	20	34	Mu10_1	1.94996	0.0852524	2.0061	1.43141e+06	-1.84164	1.58836e+06	5.43615	33843.1	33622.8	1.46525e+06	4.34023	0.000698951	1.46218e+06	-1.63723
1	H3F1_R3	H3F1	F1	700	R3	Glucose	0.02	Carbon	source	Carbon	source	2	20	35	Mu10_1	1.82384	-0.00452705	1.88507	6.07143e+06	0.283079	6.92713e+06	7.21123	41251.2	39602	6.11268e+06	3.34032	0.00137413	5.49114e+06	0.309017
1	EtOH_R2	EtOH	P2	700	R2	Glucose	0.02	Carbon	source	Carbon	source	2	20	36	Mu10_1	1.7574	-0.0933864	1.77246	5.80351e+06	0.309703	7.05615e+06	7.44359	33531.1	32081.4	5.83704e+06	2.00623	0.00194986	5.19652e+06	0.307984
1	H3F1_R4	H3F1	F1	700	R4	Glucose	0.02	Carbon	source	Carbon	source	2	20	37	Mu10_1	1.8326	-0.03728	1.84275	5.00927e+06	0.142786	6.28523e+06	7.19357	34456.5	33020	5.04373e+06	4.00586	0.00120809	4.52281e+06	0.143761
1	EtOH_R2	EtOH	P2	700	R2	Glucose	0.02	Carbon	source	Carbon	source	2	20	38	Mu10_1	1.77855	-0.0716148	1.79942	5.53763e+06	0.304352	7.03003e+06	7.37644	33528.7	32047.2	5.57116e+06	3.67313	0.00284449	5.00058e+06	0.305682
1	H3F1_R4	H3F1	F1	700	R4	Glucose	0.02	Carbon	source	Carbon	source	2	20	39	Mu10_1	1.81634	-0.000892267	1.88982	5.14681e+06	0.1622	6.37038e+06	7.29928	32885.4	31608.7	5.1797e+06	3.67313	0.00152989	4.58598e+06	0.157673
1	EtOH_R3	EtOH	P2	700	R3	Glucose	0.02	Carbon	source	Carbon	source	2	20	40	Mu10_1	1.74591	-0.0776376	1.79192	5.88229e+06	0.314785	7.08105e+06	7.3844	35418.2	34121.7	5.91771e+06	4.34023	0.00058003	5.305e+06	0.340342
1	H3F1_R2	H3F1	F1	1000	R2	Glucose	0.02	Carbon	source	Carbon	source	2	20	41	Mu10_1	1.80241	-0.0168417	1.86905	6.04328e+06	0.282383	6.92379e+06	7.09196	44624.6	43070.4	6.0879e+06	4.00586	0.00115276	5.26959e+06	0.278081
1	EtOH_R3	EtOH	P2	700	R3	Glucose	0.02	Carbon	source	Carbon	source	2	20	42	Mu10_1	1.70218	-0.0827108	1.78563	6.2231e+06	0.232104	6.68665e+06	7.54334	33540.5	32541.7	6.25664e+06	4.34023	0.00120785	5.41767e+06	0.255787
1	H3F1_R2	H3F1	F1	1000	R2	Glucose	0.02	Carbon	source	Carbon	source	2	20	43	Mu10_1	1.71159	-0.0551419	1.82008	7.21122e+06	0.348564	7.2488e+06	7.22905	48389.4	47592	7.2596e+06	4.34023	0.00057389	6.08766e+06	0.361388
1	EtOH_R4	EtOH	P2	700	R4	Glucose	0.02	Carbon	source	Carbon	source	2	20	44	Mu10_1	1.85455	0.0432768	1.94858	2.02382e+06	-1.59975	1.8783e+06	5.94731	33338.7	33201.2	2.05716e+06	4.34023	0.000391732	1.99316e+06	-1.33432
1	H3F1_R3	H3F1	F1	1000	R3	Glucose	0.02	Carbon	source	Carbon	source	2	20	45	Mu10_1	1.86864	0.0191146	1.91621	2.35824e+06	-1.59763	1.88106e+06	6.27286	30897.5	30730.2	2.38914e+06	4.67342	0.00102487	2.30625e+06	-1.30777
1	EtOH_R4	EtOH	P2	700	R4	Glucose	0.02	Carbon	source	Carbon	source	2	20	46	Mu10_1	1.88585	0.0776125	1.99551	2.76412e+06	-1.69538	1.75784e+06	6.56878	29427.6	29203.5	2.79355e+06	4.67342	0.000995504	2.66053e+06	-1.37754
1	H3F1_R3	H3F1	F1	1000	R3	Glucose	0.02	Carbon	source	Carbon	source	2	20	47	Mu10_1	1.78431	0.0459949	1.95225	3.8369e+06	-1.55856	1.9327e+06	7.36077	23486.4	23109.4	3.86039e+06	4.67342	0.00284281	3.53733e+06	-1.2681
1	H3F1_R3	H3F1	F1	300	R3	Glucose	0.02	Carbon	source	Carbon	source	2	21	0	Mu10_1	2.19036	0.119765	2.05467	1.23821e+07	0.872095	1.04199e+07	7.3747	75061	74113.1	1.24572e+07	4.00586	0.000320489	9.78745e+06	0.841149
1	EtOH_R1	EtOH	P2	300	R1	Glucose	0.02	Carbon	source	Carbon	source	2	21	2	Mu10_1	1.80313	-0.142989	1.71256	7.01988e+06	0.318509	7.09936e+06	7.48948	39282.1	38258.6	7.05917e+06	4.34023	0.00122456	6.03896e+06	0.365199
1	H3F1_R4	H3F1	F1	300	R4	Glucose	0.02	Carbon	source	Carbon	source	2	21	4	Mu10_1	1.97698	0.0359138	1.93866	6.66077e+06	0.569966	8.45113e+06	7.03046	51342.9	50498.8	6.71212e+06	5.0068	0.000574679	6.00676e+06	0.593824
1	EtOH_R2	EtOH	P2	300	R2	Glucose	0.02	Carbon	source	Carbon	source	2	21	6	Mu10_1	1.79696	-0.0890376	1.77782	6.68593e+06	0.567976	8.43948e+06	7.39524	39954	39721.7	6.72589e+06	4.00586	0.00134542	6.05747e+06	0.563317
1	H3F1_R1	H3F1	F1	500	R1	Glucose	0.02	Carbon	source	Carbon	source	2	21	8	Mu10_1	1.79591	-0.104786	1.75852	6.02082e+06	0.402373	7.52427e+06	7.42052	35350.8	34992.6	6.05617e+06	4.00586	0.00189822	5.58672e+06	0.440159
1	EtOH_R3	EtOH	P2	300	R3	Glucose	0.02	Carbon	source	Carbon	source	2	21	10	Mu10_1	1.69333	-0.201042	1.64502	2.03373e+06	-1.23669	2.41578e+06	6.09514	30190.7	29912.4	2.06393e+06	4.34023	0.00137871	2.03775e+06	-1.06708
1	H3F1_R2	H3F1	F1	500	R2	Glucose	0.02	Carbon	source	Carbon	source	2	21	12	Mu10_1	1.7613	-0.145196	1.70994	6.77149e+06	0.460838	7.83545e+06	7.62341	34515.8	33281.6	6.806e+06	4.00586	0.00353165	6.19984e+06	0.490933
1	EtOH_R4	EtOH	P2	300	R4	Glucose	0.02	Carbon	source	Carbon	source	2	21	14	Mu10_1	1.56157	-0.316145	1.51887	2.42638e+06	-1.05868	2.73302e+06	6.06435	36808.4	36585.8	2.46319e+06	4.34023	0.00141743	2.42119e+06	-0.916219
1	H3F1_R3	H3F1	F1	500	R3	Glucose	0.02	Carbon	source	Carbon	source	2	21	16	Mu10_1	1.86778	-0.0438664	1.83436	6.61135e+06	0.320095	7.10717e+06	7.25404	43597.3	42851.8	6.65494e+06	4.00586	0.00173159	5.83713e+06	0.290484
1	EtOH_R1	EtOH	P2	500	R1	Glucose	0.02	Carbon	source	Carbon	source	2	21	18	Mu10_1	1.95856	-0.0271221	1.85577	1.53341e+06	-1.763	1.67735e+06	5.38181	37680.4	37181.9	1.57109e+06	4.67342	0.00112528	1.56795e+06	-1.57059
1	H3F1_R4	H3F1	F1	500	R4	Glucose	0.02	Carbon	source	Carbon	source	2	21	20	Mu10_1	1.85052	-0.169884	1.68093	6.57012e+06	0.391754	7.46909e+06	6.87364	56509.3	55859.8	6.62663e+06	4.34023	0.00144964	5.94945e+06	0.403978
1	EtOH_R2	EtOH	P2	500	R2	Glucose	0.02	Carbon	source	Carbon	source	2	21	22	Mu10_1	1.64415	-0.217924	1.62588	2.71881e+06	-0.953424	2.93988e+06	6.7396	25682.7	25719.6	2.74449e+06	5.33977	0.00090004	2.6833e+06	-0.809551
1	H3F1_R1	H3F1	F1	700	R1	Glucose	0.02	Carbon	source	Carbon	source	2	21	24	Mu10_1	1.91074	0.101634	2.02901	1.33321e+06	-2.09071	1.33651e+06	5.28949	34982.6	34864.5	1.3682e+06	4.34023	0.00122667	1.36628e+06	-1.85943
1	EtOH_R3	EtOH	P2	500	R3	Glucose	0.02	Carbon	source	Carbon	source	2	21	26	Mu10_1	1.56825	-0.197887	1.64862	2.73242e+06	-1.03052	2.7869e+06	6.72025	26163.1	26106.7	2.75858e+06	3.67313	0.00181193	2.73947e+06	-0.826239
1	H3F1_R2	H3F1	F1	700	R2	Glucose	0.02	Carbon	source	Carbon	source	2	21	28	Mu10_1	1.7103	-0.0681459	1.80375	6.26933e+06	0.22467	6.65228e+06	7.10483	45879.7	45179.6	6.31521e+06	3.00509	0.00125422	5.5172e+06	0.221984
1	EtOH_R4	EtOH	P2	500	R4	Glucose	0.02	Carbon	source	Carbon	source	2	21	30	Mu10_1	1.84128	0.0706604	1.98591	1.61661e+06	-1.72267	1.7249e+06	5.48804	36840.6	36744.9	1.65345e+06	4.34023	0.000274366	1.64719e+06	-1.51884
1	H3F1_R3	H3F1	F1	700	R3	Glucose	0.02	Carbon	source	Carbon	source	2	21	32	Mu10_1	1.75231	-0.0259028	1.85734	6.1931e+06	0.207495	6.57355e+06	7.13699	44315.6	43503.3	6.23742e+06	2.33885	0.00412857	5.56109e+06	0.22868
1	EtOH_R1	EtOH	P2	700	R1	Glucose	0.02	Carbon	source	Carbon	source	2	21	34	Mu10_1	1.95688	0.112679	2.04461	1.34184e+06	-1.95078	1.47263e+06	5.45365	31333.8	31140.1	1.37318e+06	4.34023	0.0011184	1.37291e+06	-1.73717
1	H3F1_R4	H3F1	F1	700	R4	Glucose	0.02	Carbon	source	Carbon	source	2	21	36	Mu10_1	1.74687	-0.0875902	1.7796	5.41212e+06	0.208775	6.57939e+06	7.32908	33869.2	33136	5.44598e+06	2.33885	0.00210936	4.82745e+06	0.206823
1	EtOH_R2	EtOH	P2	700	R2	Glucose	0.02	Carbon	source	Carbon	source	2	21	38	Mu10_1	1.82121	-0.0203575	1.8645	5.80988e+06	0.365243	7.33309e+06	7.41977	34130.2	32512.1	5.84401e+06	1.67353	0.00574715	5.15773e+06	0.346439
1	H3F1_R2	H3F1	F1	1000	R2	Glucose	0.02	Carbon	source	Carbon	source	2	21	40	Mu10_1	1.87528	0.0310824	1.93218	5.97214e+06	0.321118	7.1122e+06	7.16471	41915.6	40246.3	6.01405e+06	4.00586	0.000838278	5.29782e+06	0.330698
1	EtOH_R3	EtOH	P2	700	R3	Glucose	0.02	Carbon	source	Carbon	source	2	21	42	Mu10_1	1.71244	-0.113112	1.7484	6.3175e+06	0.261341	6.82354e+06	7.59597	32823.1	31485.2	6.35033e+06	4.00586	0.00140303	5.47502e+06	0.292823
1	H3F1_R3	H3F1	F1	1000	R3	Glucose	0.02	Carbon	source	Carbon	source	2	21	44	Mu10_1	1.81607	0.00997591	1.90411	2.04581e+06	-1.59199	1.88843e+06	6.04523	31455.6	31242.2	2.07727e+06	4.67342	0.00151024	2.03245e+06	-1.28934
1	EtOH_R4	EtOH	P2	700	R4	Glucose	0.02	Carbon	source	Carbon	source	2	21	46	Mu10_1	1.78437	-0.000840415	1.88989	2.6714e+06	-1.76307	1.67726e+06	6.92663	22141.2	22102.5	2.69354e+06	4.67342	0.000969973	2.56697e+06	-1.42638
1	EtOH_R1	EtOH	P2	300	R1	Glucose	0.02	Carbon	source	Carbon	source	2	22	0	Mu10_1	NA	NA	NA	NA	NA	NA	NA	NA	NA	NA	NA	NA	NA	NA
1	H3F1_R3	H3F1	F1	300	R3	Glucose	0.02	Carbon	source	Carbon	source	2	22	1	Mu10_1	2.0651	-0.0908841	1.77554	8.84836e+06	0.487592	7.98212e+06	7.08692	65568.4	65418.1	8.91393e+06	5.0068	0.00265176	7.34916e+06	0.538778
1	EtOH_R1	EtOH	P2	300	R1	Glucose	0.02	Carbon	source	Carbon	source	2	22	2	Mu10_1	1.9487	-0.122681	1.73684	7.19712e+06	0.369313	7.35381e+06	7.38489	43320.2	41447.7	7.24044e+06	5.33977	0.00152855	6.19298e+06	0.410522
1	H3F1_R3	H3F1	F1	300	R3	Glucose	0.02	Carbon	source	Carbon	source	2	22	3	Mu10_1	1.79681	-0.199627	1.64663	6.24924e+06	0.393394	7.47759e+06	7.16645	43807.1	42947.6	6.29305e+06	4.34023	0.000387574	5.60769e+06	0.442656
1	EtOH_R2	EtOH	P2	300	R2	Glucose	0.02	Carbon	source	Carbon	source	2	22	4	Mu10_1	1.72648	-0.214486	1.62976	6.92062e+06	0.6238	8.77244e+06	7.54243	37323.6	36459	6.95794e+06	4.34023	0.000825472	6.19532e+06	0.629471
1	H3F1_R4	H3F1	F1	300	R4	Glucose	0.02	Carbon	source	Carbon	source	2	22	5	Mu10_1	1.74029	-0.173437	1.6768	6.58993e+06	0.574882	8.47998e+06	7.14817	46788.7	45982.5	6.63672e+06	4.34023	0.00113502	6.00484e+06	0.593101
1	EtOH_R2	EtOH	P2	300	R2	Glucose	0.02	Carbon	source	Carbon	source	2	22	6	Mu10_1	1.72499	-0.194726	1.65223	6.50086e+06	0.546353	8.31394e+06	7.43493	37787.7	37362.7	6.53865e+06	4.00586	0.00134701	5.88959e+06	0.544954
1	H3F1_R4	H3F1	F1	300	R4	Glucose	0.02	Carbon	source	Carbon	source	2	22	7	Mu10_1	1.8649	-0.0872024	1.78008	6.63216e+06	0.552847	8.35145e+06	7.01784	51574.8	51025.6	6.68373e+06	5.0068	0.00146372	6.08829e+06	0.563124
1	EtOH_R3	EtOH	P2	300	R3	Glucose	0.02	Carbon	source	Carbon	source	2	22	8	Mu10_1	1.6926	-0.185017	1.66339	1.94321e+06	-1.24981	2.39391e+06	5.91432	32763.6	32598.4	1.97597e+06	4.00586	0.00234402	1.91839e+06	-1.1201
1	H3F1_R1	H3F1	F1	500	R1	Glucose	0.02	Carbon	source	Carbon	source	2	22	9	Mu10_1	1.79601	-0.0914394	1.77486	6.25282e+06	0.427555	7.65676e+06	7.52708	34084.6	33858.1	6.2869e+06	3.00509	0.00282973	5.74175e+06	0.466252
1	EtOH_R3	EtOH	P2	300	R3	Glucose	0.02	Carbon	source	Carbon	source	2	22	10	Mu10_1	1.70536	-0.167223	1.68403	1.93371e+06	-1.29279	2.32364e+06	6.07161	29185	29100.6	1.96289e+06	4.00586	0.0011483	1.94065e+06	-1.12602
1	H3F1_R1	H3F1	F1	500	R1	Glucose	0.02	Carbon	source	Carbon	source	2	22	11	Mu10_1	1.83943	-0.0797529	1.78929	6.35246e+06	0.36317	7.32257e+06	7.45395	36438.7	35795.8	6.3889e+06	4.00586	0.0027856	5.81553e+06	0.396814
1	EtOH_R4	EtOH	P2	300	R4	Glucose	0.02	Carbon	source	Carbon	source	2	22	12	Mu10_1	1.62906	-0.251739	1.58821	2.42614e+06	-1.02362	2.80027e+06	6.20146	33422	33308	2.45956e+06	4.34023	0.00105532	2.40824e+06	-0.880452
1	H3F1_R2	H3F1	F1	500	R2	Glucose	0.02	Carbon	source	Carbon	source	2	22	13	Mu10_1	1.74459	-0.148078	1.70653	7.02138e+06	0.484072	7.96266e+06	7.66986	34650	33670.6	7.05603e+06	4.34023	0.000487059	6.38923e+06	0.499435
1	EtOH_R4	EtOH	P2	300	R4	Glucose	0.02	Carbon	source	Carbon	source	2	22	14	Mu10_1	1.6153	-0.261843	1.57713	2.33594e+06	-1.13019	2.60086e+06	6.04106	36022	35746	2.37196e+06	4.34023	0.00129294	2.33443e+06	-0.981
1	H3F1_R2	H3F1	F1	500	R2	Glucose	0.02	Carbon	source	Carbon	source	2	22	15	Mu10_1	1.79507	-0.126196	1.73261	7.04169e+06	0.404417	7.53494e+06	7.59298	36662.2	35616.4	7.07835e+06	4.34023	0.00114727	6.39804e+06	0.417604
1	EtOH_R1	EtOH	P2	500	R1	Glucose	0.02	Carbon	source	Carbon	source	2	22	16	Mu10_1	1.84874	-0.0560451	1.81894	1.76819e+06	-1.5887	1.89274e+06	5.7154	34305.7	33871.2	1.80249e+06	4.67342	0.00134153	1.77862e+06	-1.42487
1	H3F1_R3	H3F1	F1	500	R3	Glucose	0.02	Carbon	source	Carbon	source	2	22	17	Mu10_1	1.93309	-0.015749	1.87046	6.84155e+06	0.361613	7.31466e+06	7.00735	53594.6	52619.5	6.89515e+06	4.00586	0.00147212	6.0641e+06	0.349895
1	EtOH_R1	EtOH	P2	500	R1	Glucose	0.02	Carbon	source	Carbon	source	2	22	18	Mu10_1	1.8554	-0.130394	1.72758	1.56117e+06	-1.75956	1.68135e+06	5.48253	35716.4	35571.3	1.59689e+06	4.34023	0.000502061	1.60102e+06	-1.55607
1	H3F1_R3	H3F1	F1	500	R3	Glucose	0.02	Carbon	source	Carbon	source	2	22	19	Mu10_1	1.92815	-0.108412	1.7541	6.44833e+06	0.306081	7.03846e+06	7.00187	50708.2	49964.3	6.49904e+06	4.00586	0.00137813	5.70355e+06	0.296962
1	EtOH_R2	EtOH	P2	500	R2	Glucose	0.02	Carbon	source	Carbon	source	2	22	20	Mu10_1	1.70899	-0.296167	1.54005	2.73759e+06	-0.886363	3.07976e+06	6.618	28157.6	27963.3	2.76574e+06	5.33977	0.000778835	2.69111e+06	-0.744808
1	H3F1_R4	H3F1	F1	500	R4	Glucose	0.02	Carbon	source	Carbon	source	2	22	21	Mu10_1	1.73952	-0.255716	1.58384	6.46556e+06	0.36265	7.31993e+06	7.29258	41504.8	41225.9	6.50707e+06	4.00586	0.00169131	5.81754e+06	0.371174
1	EtOH_R2	EtOH	P2	500	R2	Glucose	0.02	Carbon	source	Carbon	source	2	22	22	Mu10_1	1.62073	-0.333232	1.50099	2.6754e+06	-0.955334	2.93598e+06	6.76857	24765.7	24790.4	2.70017e+06	5.0068	0.00150155	2.63981e+06	-0.807984
1	H3F1_R4	H3F1	F1	500	R4	Glucose	0.02	Carbon	source	Carbon	source	2	22	23	Mu10_1	1.80534	-0.109742	1.75248	6.65382e+06	0.286078	6.94155e+06	7.1637	46732.8	46428.6	6.70055e+06	4.00586	0.00125946	5.95485e+06	0.307533
1	EtOH_R3	EtOH	P2	500	R3	Glucose	0.02	Carbon	source	Carbon	source	2	22	24	Mu10_1	1.6115	-0.215787	1.62829	2.7733e+06	-1.02504	2.7975e+06	6.60189	28848.6	28756.5	2.80215e+06	4.34023	0.000919066	2.74526e+06	-0.846912
1	H3F1_R1	H3F1	F1	700	R1	Glucose	0.02	Carbon	source	Carbon	source	2	22	25	Mu10_1	1.94348	0.0745192	1.99123	1.39947e+06	-2.01904	1.40458e+06	5.26255	37431.9	37309.4	1.4369e+06	4.67342	0.00138834	1.42319e+06	-1.7901
1	EtOH_R3	EtOH	P2	500	R3	Glucose	0.02	Carbon	source	Carbon	source	2	22	26	Mu10_1	1.66689	-0.159574	1.69299	2.89102e+06	-0.94578	2.95549e+06	6.37563	35241.7	35179.7	2.92627e+06	4.00586	0.00124141	2.8962e+06	-0.744472
1	H3F1_R1	H3F1	F1	700	R1	Glucose	0.02	Carbon	source	Carbon	source	2	22	27	Mu10_1	1.91861	0.0498936	1.95753	1.60363e+06	-1.76544	1.67452e+06	5.21114	44492	44353.5	1.64812e+06	4.00586	0.00125895	1.6296e+06	-1.54756
1	EtOH_R4	EtOH	P2	500	R4	Glucose	0.02	Carbon	source	Carbon	source	2	22	28	Mu10_1	1.89049	0.0463712	1.95276	1.6218e+06	-1.72867	1.71773e+06	5.39704	39423.7	39343.6	1.66122e+06	4.34023	0.000948299	1.63873e+06	-1.52639
1	H3F1_R2	H3F1	F1	700	R2	Glucose	0.02	Carbon	source	Carbon	source	2	22	29	Mu10_1	1.74726	-0.0379758	1.84187	6.29089e+06	0.233814	6.69458e+06	7.03077	48481.3	48211.2	6.33937e+06	3.34032	0.000619757	5.52655e+06	0.22658
1	EtOH_R4	EtOH	P2	500	R4	Glucose	0.02	Carbon	source	Carbon	source	2	22	30	Mu10_1	1.86272	0.0646492	1.97766	1.58831e+06	-1.70532	1.74577e+06	5.39118	38770.8	38686.1	1.62709e+06	4.34023	0.000547752	1.61544e+06	-1.49762
1	H3F1_R2	H3F1	F1	700	R2	Glucose	0.02	Carbon	source	Carbon	source	2	22	31	Mu10_1	1.71988	-0.0385109	1.84118	6.22587e+06	0.264255	6.83733e+06	7.06104	46976.3	46502.3	6.27284e+06	3.34032	0.00215792	5.55816e+06	0.285041
1	EtOH_R1	EtOH	P2	700	R1	Glucose	0.02	Carbon	source	Carbon	source	2	22	32	Mu10_1	1.91333	0.0882287	2.01025	1.5412e+06	-1.76065	1.68008e+06	5.26988	41008.4	40934.8	1.58221e+06	4.67342	0.0005476	1.55641e+06	-1.56316
1	H3F1_R3	H3F1	F1	700	R3	Glucose	0.02	Carbon	source	Carbon	source	2	22	33	Mu10_1	1.68706	-0.0996602	1.76477	6.40696e+06	0.256327	6.79986e+06	7.21423	43439.6	42958.2	6.4504e+06	3.00509	0.00100414	5.72752e+06	0.274996
1	EtOH_R1	EtOH	P2	700	R1	Glucose	0.02	Carbon	source	Carbon	source	2	22	34	Mu10_1	2.00901	0.140637	2.08461	1.42418e+06	-1.80386	1.63051e+06	5.40736	34367.1	34159	1.45855e+06	4.34023	0.00127992	1.45826e+06	-1.58
1	H3F1_R3	H3F1	F1	700	R3	Glucose	0.02	Carbon	source	Carbon	source	2	22	35	Mu10_1	1.72167	-0.0805421	1.78832	6.04177e+06	0.348869	7.25034e+06	7.16653	42350.3	41881.9	6.08412e+06	2.33885	0.00438039	5.3907e+06	0.373096
1	EtOH_R2	EtOH	P2	700	R2	Glucose	0.02	Carbon	source	Carbon	source	2	22	36	Mu10_1	1.76448	-0.082607	1.78576	5.70265e+06	0.339216	7.20199e+06	7.29976	36424.6	35119.6	5.73907e+06	3.67313	0.00206561	5.13814e+06	0.360585
1	H3F1_R4	H3F1	F1	700	R4	Glucose	0.02	Carbon	source	Carbon	source	2	22	37	Mu10_1	1.81033	-0.0507307	1.82565	5.25115e+06	0.170968	6.40921e+06	7.39618	31359.5	30288	5.28251e+06	1.67353	0.00261692	4.63534e+06	0.142528
1	EtOH_R2	EtOH	P2	700	R2	Glucose	0.02	Carbon	source	Carbon	source	2	22	38	Mu10_1	1.74861	-0.0993665	1.76513	5.42613e+06	0.259085	6.81288e+06	7.46263	30937.3	29622.3	5.45706e+06	1.67353	0.000770368	4.8791e+06	0.261506
1	H3F1_R4	H3F1	F1	700	R4	Glucose	0.02	Carbon	source	Carbon	source	2	22	39	Mu10_1	1.77235	-0.0442168	1.83391	5.13809e+06	0.15018	6.31752e+06	7.57789	27033.8	25899.9	5.16512e+06	4.00586	0.00110048	4.54302e+06	0.144144
1	EtOH_R3	EtOH	P2	700	R3	Glucose	0.02	Carbon	source	Carbon	source	2	22	40	Mu10_1	1.71025	-0.125818	1.73306	5.6143e+06	0.245033	6.74684e+06	7.54036	30322.2	29276.2	5.64462e+06	4.34023	0.000863479	5.03974e+06	0.276555
1	H3F1_R2	H3F1	F1	1000	R2	Glucose	0.02	Carbon	source	Carbon	source	2	22	41	Mu10_1	1.76596	-0.0878791	1.77924	5.83436e+06	0.228213	6.66864e+06	7.26769	38109.2	36872.1	5.87247e+06	4.00586	0.000970569	5.03345e+06	0.22428
1	EtOH_R3	EtOH	P2	700	R3	Glucose	0.02	Carbon	source	Carbon	source	2	22	42	Mu10_1	1.68334	-0.169966	1.68083	6.09992e+06	0.226022	6.65852e+06	7.66708	30161	29107.5	6.13008e+06	4.00586	0.00218405	5.2648e+06	0.256161
1	H3F1_R2	H3F1	F1	1000	R2	Glucose	0.02	Carbon	source	Carbon	source	2	22	43	Mu10_1	1.79361	-0.0514734	1.82471	6.9487e+06	0.306712	7.04154e+06	7.31309	43972.6	42746.9	6.99267e+06	4.34023	0.000934362	5.77824e+06	0.322194
1	EtOH_R4	EtOH	P2	700	R4	Glucose	0.02	Carbon	source	Carbon	source	2	22	44	Mu10_1	1.80563	-0.022176	1.86215	1.93904e+06	-1.68152	1.7748e+06	5.98148	31182.3	30987.6	1.97022e+06	4.34023	0.000440615	1.91401e+06	-1.38277
1	H3F1_R3	H3F1	F1	1000	R3	Glucose	0.02	Carbon	source	Carbon	source	2	22	45	Mu10_1	1.94164	0.123383	2.05983	1.97814e+06	-1.92094	1.50341e+06	6.29838	25457.2	25374.3	2.0036e+06	4.67342	0.00107412	1.94322e+06	-1.59313
1	EtOH_R4	EtOH	P2	700	R4	Glucose	0.02	Carbon	source	Carbon	source	2	22	46	Mu10_1	1.81391	0.0177207	1.91436	2.70595e+06	-1.75605	1.68544e+06	6.9102	22686.4	22578.2	2.72863e+06	4.34023	0.00163898	2.57953e+06	-1.42126
1	H3F1_R3	H3F1	F1	1000	R3	Glucose	0.02	Carbon	source	Carbon	source	2	22	47	Mu10_1	1.82633	0.0240873	1.92283	4.14962e+06	-1.45276	2.07976e+06	7.18948	28624.9	28195.4	4.17824e+06	4.67342	0.00043105	3.80558e+06	-1.13742
1	H3F1_R3	H3F1	F1	300	R3	Glucose	0.02	Carbon	source	Carbon	source	2	23	0	Mu10_1	2.08489	-0.171974	1.6785	1.23932e+07	1.06292	1.18935e+07	7.50074	68808.2	68518.2	1.2462e+07	4.00586	0.00221502	9.66331e+06	1.03894
1	EtOH_R1	EtOH	P2	300	R1	Glucose	0.02	Carbon	source	Carbon	source	2	23	2	Mu10_1	2.19122	-0.0297885	1.85235	6.75609e+06	0.341795	7.21488e+06	6.99307	53455.8	52849.6	6.80955e+06	5.0068	0.000855506	5.77843e+06	0.380832
1	H3F1_R4	H3F1	F1	300	R4	Glucose	0.02	Carbon	source	Carbon	source	2	23	4	Mu10_1	1.81123	-0.189587	1.65813	7.39848e+06	0.733143	9.46316e+06	7.18824	51080.3	49888	7.44956e+06	5.0068	0.00173899	6.74133e+06	0.770872
1	EtOH_R2	EtOH	P2	300	R2	Glucose	0.02	Carbon	source	Carbon	source	2	23	6	Mu10_1	1.81471	-0.162526	1.68952	6.33208e+06	0.536505	8.25738e+06	7.38022	38237.9	37349.7	6.37032e+06	4.34023	0.00215186	5.70514e+06	0.530144
1	H3F1_R1	H3F1	F1	500	R1	Glucose	0.02	Carbon	source	Carbon	source	2	23	8	Mu10_1	1.76482	-0.146316	1.70861	6.054e+06	0.3974	7.49838e+06	7.30422	38548.6	37594.7	6.09255e+06	4.00586	0.00145567	5.56411e+06	0.428641
1	EtOH_R3	EtOH	P2	300	R3	Glucose	0.02	Carbon	source	Carbon	source	2	23	10	Mu10_1	1.73001	-0.111953	1.7498	1.92322e+06	-1.33573	2.2555e+06	5.90315	32683	32608.6	1.95591e+06	4.00586	0.00137933	1.93738e+06	-1.1555
1	H3F1_R2	H3F1	F1	500	R2	Glucose	0.02	Carbon	source	Carbon	source	2	23	12	Mu10_1	1.83296	-0.0701344	1.80126	6.49131e+06	0.3368	7.18994e+06	7.3422	40252.6	40140.6	6.53156e+06	4.00586	0.00225286	5.92356e+06	0.367076
1	EtOH_R4	EtOH	P2	300	R4	Glucose	0.02	Carbon	source	Carbon	source	2	23	14	Mu10_1	1.60044	-0.279526	1.55792	2.39679e+06	-1.15648	2.5539e+06	6.01906	37537.2	37642.9	2.43433e+06	4.00586	0.000519159	2.40745e+06	-0.988426
1	H3F1_R3	H3F1	F1	500	R3	Glucose	0.02	Carbon	source	Carbon	source	2	23	16	Mu10_1	1.97236	0.0233617	1.92186	6.96076e+06	0.359363	7.30327e+06	7.05823	52624.6	51952.3	7.01338e+06	4.00586	0.000319833	6.1e+06	0.334312
1	EtOH_R1	EtOH	P2	500	R1	Glucose	0.02	Carbon	source	Carbon	source	2	23	18	Mu10_1	2.03271	0.0145893	1.91021	1.36744e+06	-1.97866	1.44445e+06	5.24221	37108.4	36955.7	1.40454e+06	4.34023	0.000271758	1.40969e+06	-1.76324
1	H3F1_R4	H3F1	F1	500	R4	Glucose	0.02	Carbon	source	Carbon	source	2	23	20	Mu10_1	1.86553	-0.126047	1.73279	6.35055e+06	0.313439	7.07445e+06	7.408	37613.6	36311.7	6.38816e+06	4.00586	0.00158218	5.69133e+06	0.326767
1	EtOH_R2	EtOH	P2	500	R2	Glucose	0.02	Carbon	source	Carbon	source	2	23	22	Mu10_1	1.71008	-0.252005	1.58792	2.61219e+06	-0.967341	2.91165e+06	6.78385	23923.3	23643.6	2.63611e+06	5.33977	0.00106788	2.57278e+06	-0.813554
1	H3F1_R1	H3F1	F1	700	R1	Glucose	0.02	Carbon	source	Carbon	source	2	23	24	Mu10_1	1.95625	-0.0149172	1.87154	1.73558e+06	-1.64574	1.81937e+06	5.43382	41102.5	40559.7	1.77669e+06	4.34023	0.000486352	1.7534e+06	-1.43972
1	EtOH_R3	EtOH	P2	500	R3	Glucose	0.02	Carbon	source	Carbon	source	2	23	26	Mu10_1	1.70123	-0.18136	1.66761	2.76372e+06	-0.96984	2.90661e+06	6.40421	33021.3	32656.1	2.79674e+06	4.34023	0.00146327	2.75377e+06	-0.774506
1	H3F1_R2	H3F1	F1	700	R2	Glucose	0.02	Carbon	source	Carbon	source	2	23	28	Mu10_1	1.80883	-0.0705162	1.80079	6.14567e+06	0.200606	6.54224e+06	6.92883	50858.5	50271.1	6.19653e+06	3.67313	0.00283451	5.42528e+06	0.209116
1	EtOH_R4	EtOH	P2	500	R4	Glucose	0.02	Carbon	source	Carbon	source	2	23	30	Mu10_1	1.87404	0.0193399	1.91651	1.53929e+06	-1.73738	1.70739e+06	5.38408	37763.9	37717	1.57706e+06	4.34023	0.00094017	1.56757e+06	-1.52568
1	H3F1_R3	H3F1	F1	700	R3	Glucose	0.02	Carbon	source	Carbon	source	2	23	32	Mu10_1	1.81134	-0.00845543	1.87994	6.55641e+06	0.322792	7.12046e+06	6.92348	54460.6	54141.7	6.61087e+06	3.67313	0.00161657	5.8991e+06	0.355305
1	EtOH_R1	EtOH	P2	700	R1	Glucose	0.02	Carbon	source	Carbon	source	2	23	34	Mu10_1	1.88548	0.0409462	1.94543	1.53408e+06	-1.68973	1.76473e+06	5.34926	38578.7	38479.9	1.57266e+06	4.00586	0.00121774	1.56432e+06	-1.46753
1	H3F1_R4	H3F1	F1	700	R4	Glucose	0.02	Carbon	source	Carbon	source	2	23	36	Mu10_1	1.73626	-0.0966229	1.76849	5.4273e+06	0.224743	6.65262e+06	7.18566	37538.5	37288.1	5.46484e+06	3.67313	0.00355819	4.75877e+06	0.213662
1	EtOH_R2	EtOH	P2	700	R2	Glucose	0.02	Carbon	source	Carbon	source	2	23	38	Mu10_1	1.69425	-0.120951	1.73892	5.38892e+06	0.168689	6.3991e+06	7.41545	31752.6	31374.4	5.42067e+06	3.34032	0.00154497	4.84225e+06	0.174753
1	H3F1_R2	H3F1	F1	1000	R2	Glucose	0.02	Carbon	source	Carbon	source	2	23	40	Mu10_1	1.78557	-0.0286119	1.85386	5.88592e+06	0.296785	6.99325e+06	7.29017	37847.6	36778.1	5.92377e+06	3.67313	0.00165422	5.18634e+06	0.307134
1	EtOH_R3	EtOH	P2	700	R3	Glucose	0.02	Carbon	source	Carbon	source	2	23	42	Mu10_1	1.72563	-0.127634	1.73088	6.41803e+06	0.302694	7.02196e+06	7.92469	26523	25372.2	6.44456e+06	4.00586	0.0008428	5.53114e+06	0.333778
1	H3F1_R3	H3F1	F1	1000	R3	Glucose	0.02	Carbon	source	Carbon	source	2	23	44	Mu10_1	1.86748	0.0165054	1.91275	1.73628e+06	-1.87922	1.54753e+06	6.14514	24884.5	24396	1.76117e+06	4.67342	0.00226599	1.70769e+06	-1.59588
1	EtOH_R4	EtOH	P2	700	R4	Glucose	0.02	Carbon	source	Carbon	source	2	23	46	Mu10_1	1.69863	-0.0702471	1.80112	3.1894e+06	-1.53967	1.95818e+06	6.81137	28652.6	28556.4	3.21805e+06	4.00586	0.0010318	2.98344e+06	-1.23712
1	EtOH_R2	EtOH	P2	1000	R2	Glucose	0.02	Carbon	source	Carbon	source	2	24	0	Mu10_1	1.91072	-0.297829	1.53828	1.19019e+07	1.00456	1.1422e+07	7.53398	64567	63108	1.19664e+07	4.00586	0.00243475	9.17101e+06	0.963508
1	EtOH_R2	EtOH	P2	1000	R2	Glucose	0.02	Carbon	source	Carbon	source	2	24	2	Mu10_1	1.85641	-0.258535	1.58075	7.18403e+06	0.348776	7.24987e+06	7.29411	46068	45813.1	7.2301e+06	4.34023	0.000556652	6.22128e+06	0.414358
1	EtOH_R3	EtOH	P2	1000	R3	Glucose	0.02	Carbon	source	Carbon	source	2	24	4	Mu10_1	1.85102	-0.143046	1.71249	5.87056e+06	0.399181	7.50764e+06	7.04442	44812.7	44429	5.91537e+06	4.00586	0.00138278	5.33449e+06	0.438737
1	EtOH_R3	EtOH	P2	1000	R3	Glucose	0.02	Carbon	source	Carbon	source	2	24	6	Mu10_1	1.81249	-0.153612	1.7	5.31333e+06	0.300502	7.01129e+06	7.08708	39368.6	39103.2	5.3527e+06	4.00586	0.00116215	4.88669e+06	0.329808
1	H3F2_R1	H3F2	F2	100	R1	Glucose	0.02	Carbon	source	Carbon	source	2	24	9	Mu10_1	1.87843	-0.0111432	1.87644	6.39412e+06	0.431492	7.67769e+06	6.95791	51850.1	50904.7	6.44597e+06	4.00586	0.00202243	5.83598e+06	0.479353
1	H3F2_R1	H3F2	F2	100	R1	Glucose	0.02	Carbon	source	Carbon	source	2	24	11	Mu10_1	1.77152	-0.0996996	1.76473	6.64742e+06	0.361757	7.3154e+06	7.08534	49313.1	47898.9	6.69673e+06	4.00586	0.00219137	6.03926e+06	0.405228
1	H3F2_R2	H3F2	F2	100	R2	Glucose	0.02	Carbon	source	Carbon	source	2	24	13	Mu10_1	1.6609	-0.286178	1.55075	2.0115e+06	-1.46559	2.06135e+06	6.14032	28926.8	28749.1	2.04043e+06	4.00586	0.00103409	2.00432e+06	-1.28838
1	H3F2_R2	H3F2	F2	100	R2	Glucose	0.02	Carbon	source	Carbon	source	2	24	15	Mu10_1	1.61666	-0.316114	1.5189	2.21672e+06	-1.32403	2.27386e+06	6.14986	31664.8	31241.8	2.24838e+06	4.00586	0.00147061	2.20744e+06	-1.15233
1	H1F1_R1	H1F1	F1	100	R1	Glucose	0.02	Carbon	source	Carbon	source	2	24	16	Mu10_1	1.62235	-0.298086	1.538	2.3057e+06	-1.28201	2.34107e+06	6.89559	19529.2	19369.4	2.32523e+06	4.34023	0.0021299	2.27574e+06	-1.12473
1	H3F2_R3	H3F2	F2	100	R3	Glucose	0.02	Carbon	source	Carbon	source	2	24	17	Mu10_1	1.86992	-0.104663	1.75866	4.95171e+06	-0.175147	5.04212e+06	6.85287	43212.4	42460.6	4.99492e+06	3.67313	0.00169214	4.55163e+06	-0.119028
1	H1F1_R1	H1F1	F1	100	R1	Glucose	0.02	Carbon	source	Carbon	source	2	24	18	Mu10_1	1.70397	-0.242877	1.598	2.51242e+06	-1.1136	2.63094e+06	6.63991	25448.2	25303.4	2.53786e+06	5.33977	0.000514943	2.50398e+06	-0.942546
1	H3F2_R3	H3F2	F2	100	R3	Glucose	0.02	Carbon	source	Carbon	source	2	24	19	Mu10_1	1.82808	-0.13685	1.71986	4.90193e+06	-0.112857	5.26459e+06	6.71753	47025.9	46189.8	4.94896e+06	3.67313	0.00236147	4.52486e+06	-0.0541989
1	H1F1_R2	H1F1	F1	100	R2	Glucose	0.02	Carbon	source	Carbon	source	2	24	20	Mu10_1	1.5759	-0.305409	1.53021	2.5404e+06	-1.01612	2.81486e+06	6.49721	28436.9	28406.4	2.56884e+06	4.00586	0.00161823	2.5058e+06	-0.861159
1	H3F2_R4	H3F2	F2	100	R4	Glucose	0.02	Carbon	source	Carbon	source	2	24	21	Mu10_1	1.82421	-0.0818277	1.78672	6.62531e+06	0.394475	7.48319e+06	7.04055	50710.7	50376.2	6.67602e+06	3.34032	0.00215918	5.96503e+06	0.419931
1	H1F1_R2	H1F1	F1	100	R2	Glucose	0.02	Carbon	source	Carbon	source	2	24	22	Mu10_1	1.61439	-0.259881	1.57928	2.46994e+06	-1.05298	2.74385e+06	6.25157	32848.5	32850.2	2.50279e+06	4.34023	0.0017931	2.44408e+06	-0.888916
1	H3F2_R4	H3F2	F2	100	R4	Glucose	0.02	Carbon	source	Carbon	source	2	24	23	Mu10_1	1.79746	-0.0848024	1.78304	6.97041e+06	0.413598	7.58304e+06	7.17818	48464.2	48164.4	7.01888e+06	2.67384	0.0021831	6.26999e+06	0.445578
1	H1F1_R3	H1F1	F1	100	R3	Glucose	0.02	Carbon	source	Carbon	source	2	24	24	Mu10_1	2.00528	0.0940428	2.01836	4.10731e+06	-0.360945	4.43285e+06	6.77435	37866.9	37681.2	4.14518e+06	3.34032	0.00158475	3.75477e+06	-0.299398
1	H3F2_R1	H3F2	F2	300	R1	Glucose	0.02	Carbon	source	Carbon	source	2	24	25	Mu10_1	1.97137	0.0493113	1.95674	4.65643e+06	-0.129146	5.20549e+06	6.73912	44000.7	43496.6	4.70043e+06	3.34032	0.00132239	4.1173e+06	-0.10977
1	H1F1_R3	H1F1	F1	100	R3	Glucose	0.02	Carbon	source	Carbon	source	2	24	26	Mu10_1	2.10125	0.116648	2.05024	4.57679e+06	-0.182261	5.01732e+06	6.76812	42379.8	41330.4	4.61917e+06	3.34032	0.000549811	4.15342e+06	-0.125108
1	H3F2_R1	H3F2	F2	300	R1	Glucose	0.02	Carbon	source	Carbon	source	2	24	27	Mu10_1	1.99834	0.0302674	1.93108	4.91434e+06	-0.0829795	5.37476e+06	7.01248	38359.8	37304.6	4.9527e+06	3.67313	0.000648233	4.30986e+06	-0.07522
1	H1F1_R4	H1F1	F1	100	R4	Glucose	0.02	Carbon	source	Carbon	source	2	24	28	Mu10_1	1.94278	-0.00305045	1.887	1.78741e+06	-1.5547	1.93788e+06	5.33743	45328.7	44750.9	1.83274e+06	4.00586	0.00141253	1.80179e+06	-1.35404
1	H3F2_R2	H3F2	F2	300	R2	Glucose	0.02	Carbon	source	Carbon	source	2	24	29	Mu10_1	1.91215	-0.0441435	1.83401	6.41483e+06	0.295282	6.98597e+06	6.92514	53222.8	51626.1	6.46805e+06	4.00586	0.000856957	5.71923e+06	0.316551
1	H1F1_R4	H1F1	F1	100	R4	Glucose	0.02	Carbon	source	Carbon	source	2	24	30	Mu10_1	1.94356	0.00108161	1.89241	1.72787e+06	-1.55837	1.93295e+06	5.12426	51002	50575.8	1.77887e+06	4.00586	0.000657183	1.77677e+06	-1.32648
1	H3F2_R2	H3F2	F2	300	R2	Glucose	0.02	Carbon	source	Carbon	source	2	24	31	Mu10_1	1.81626	-0.0501565	1.82638	6.47031e+06	0.333684	7.17443e+06	6.8785	55462.3	54609.7	6.52577e+06	3.67313	0.00154737	5.73896e+06	0.35213
1	H1F1_R1	H1F1	F1	300	R1	Glucose	0.02	Carbon	source	Carbon	source	2	24	32	Mu10_1	1.97657	0.0751947	1.99217	1.61489e+06	-1.65167	1.81191e+06	5.09793	48571.9	47843.1	1.66347e+06	4.34023	0.000509693	1.63448e+06	-1.44315
1	H3F2_R3	H3F2	F2	300	R3	Glucose	0.02	Carbon	source	Carbon	source	2	24	33	Mu10_1	1.71482	-0.125402	1.73356	7.38739e+06	0.50727	8.09173e+06	7.54158	39864.5	39314.3	7.42726e+06	3.67313	0.00123836	6.27922e+06	0.461025
1	H1F1_R1	H1F1	F1	300	R1	Glucose	0.02	Carbon	source	Carbon	source	2	24	34	Mu10_1	1.93502	0.0477135	1.95458	1.58751e+06	-1.67617	1.7814e+06	5.1667	45461.8	45304	1.63298e+06	4.34023	0.000435957	1.63846e+06	-1.43781
1	H3F2_R3	H3F2	F2	300	R3	Glucose	0.02	Carbon	source	Carbon	source	2	24	35	Mu10_1	1.6506	-0.184249	1.66428	7.39208e+06	0.655589	8.96789e+06	7.56435	39262	39153.2	7.43134e+06	4.00586	0.000925832	6.28762e+06	0.622578
1	H1F1_R2	H1F1	F1	300	R2	Glucose	0.02	Carbon	source	Carbon	source	2	24	36	Mu10_1	1.76395	-0.0815319	1.78709	5.39826e+06	0.144242	6.29157e+06	6.93291	44546.1	44203.7	5.44281e+06	3.67313	0.00192258	4.92672e+06	0.193455
1	H3F2_R4	H3F2	F2	300	R4	Glucose	0.02	Carbon	source	Carbon	source	2	24	37	Mu10_1	1.7745	-0.0534409	1.82223	5.68257e+06	0.203367	6.55478e+06	7.00933	44454	43987.5	5.72703e+06	3.67313	0.0012725	5.07174e+06	0.210434
1	H1F1_R2	H1F1	F1	300	R2	Glucose	0.02	Carbon	source	Carbon	source	2	24	38	Mu10_1	1.72355	-0.0766504	1.79315	5.39041e+06	0.175656	6.43007e+06	6.9864	42849.4	42484	5.43326e+06	3.67313	0.00224766	4.92321e+06	0.220151
1	H3F2_R4	H3F2	F2	300	R4	Glucose	0.02	Carbon	source	Carbon	source	2	24	39	Mu10_1	1.70502	-0.0514765	1.82471	5.48223e+06	0.212899	6.59822e+06	6.98913	43496.3	43049.8	5.52573e+06	3.67313	0.0017003	4.86239e+06	0.225668
1	H1F1_R3	H1F1	F1	300	R3	Glucose	0.02	Carbon	source	Carbon	source	2	24	40	Mu10_1	1.5654	-0.168294	1.68278	6.8435e+06	0.484691	7.96608e+06	7.38676	41138.1	40779.3	6.88464e+06	3.34032	0.00301398	6.33877e+06	0.576588
1	H3F2_R1	H3F2	F2	500	R1	Glucose	0.02	Carbon	source	Carbon	source	2	24	41	Mu10_1	1.62212	-0.131584	1.72615	5.57047e+06	0.12575	6.21144e+06	7.55722	29734	29430.8	5.60021e+06	3.34032	0.00244124	4.87582e+06	0.15659
1	H1F1_R3	H1F1	F1	300	R3	Glucose	0.02	Carbon	source	Carbon	source	2	24	42	Mu10_1	1.57126	-0.244017	1.59674	7.25357e+06	0.468489	7.87712e+06	7.60599	37424.4	37011.2	7.29099e+06	2.33885	0.00757841	6.60684e+06	0.588575
1	H3F2_R1	H3F2	F2	500	R1	Glucose	0.02	Carbon	source	Carbon	source	2	24	43	Mu10_1	1.68903	-0.176466	1.67328	5.8896e+06	0.0937529	6.0752e+06	7.77439	27023.9	26163.3	5.91662e+06	1.67353	0.00693019	5.0583e+06	0.15602
1	H1F1_R4	H1F1	F1	300	R4	Glucose	0.02	Carbon	source	Carbon	source	2	24	44	Mu10_1	1.69245	-0.147147	1.70763	6.03546e+06	-0.0569424	5.47264e+06	8.20889	20467.2	19321.8	6.05593e+06	1.34041	0.00312406	5.00441e+06	-0.022959
1	H3F2_R2	H3F2	F2	500	R2	Glucose	0.02	Carbon	source	Carbon	source	2	24	45	Mu10_1	1.82178	-0.00158619	1.88891	7.59257e+06	0.0500433	5.8939e+06	7.99851	29805.7	28601.5	7.62237e+06	4.34023	0.000991359	6.25227e+06	0.101559
1	H1F1_R4	H1F1	F1	300	R4	Glucose	0.02	Carbon	source	Carbon	source	2	24	46	Mu10_1	1.88212	0.0682277	1.98257	7.25833e+06	-0.315389	4.57506e+06	7.82155	32228.5	31224.9	7.29055e+06	4.34023	0.000398115	5.98069e+06	-0.195194
1	H3F2_R2	H3F2	F2	500	R2	Glucose	0.02	Carbon	source	Carbon	source	2	24	47	Mu10_1	1.85027	0.0356259	1.93827	8.57357e+06	-0.347886	4.47316e+06	8.54249	23055.8	22936.1	8.59662e+06	3.67313	0.00469165	6.34109e+06	-0.32562
1	EtOH_R2	EtOH	P2	1000	R2	Glucose	0.02	Carbon	source	Carbon	source	2	25	2	Mu10_1	1.86697	-0.190231	1.65739	7.40257e+06	0.335554	7.18373e+06	7.39375	44282.6	43840.7	7.44686e+06	4.34023	0.000296255	6.31892e+06	0.398495
1	EtOH_R3	EtOH	P2	1000	R3	Glucose	0.02	Carbon	source	Carbon	source	2	25	6	Mu10_1	1.80497	-0.131204	1.72661	5.61775e+06	0.376691	7.39151e+06	7.0977	41316.7	41020.1	5.65907e+06	4.00586	0.000269123	5.12285e+06	0.407635
1	H3F2_R1	H3F2	F2	100	R1	Glucose	0.02	Carbon	source	Carbon	source	2	25	8	Mu10_1	1.85068	-0.0908505	1.77558	5.79899e+06	0.357239	7.29252e+06	6.90351	48846.3	48622.7	5.84783e+06	4.00586	0.00248187	5.22986e+06	0.387677
1	H3F2_R2	H3F2	F2	100	R2	Glucose	0.02	Carbon	source	Carbon	source	2	25	12	Mu10_1	1.62123	-0.334035	1.50015	1.95754e+06	-1.5339	1.96602e+06	6.20045	26985.8	26842.6	1.98452e+06	3.67313	0.00272447	1.95196e+06	-1.33467
1	H3F2_R3	H3F2	F2	100	R3	Glucose	0.02	Carbon	source	Carbon	source	2	25	16	Mu10_1	1.93219	-0.0715675	1.79947	4.98296e+06	-0.202366	4.94789e+06	6.98149	39746.6	38684.9	5.02271e+06	4.34023	0.000911116	4.59043e+06	-0.129386
1	H1F1_R1	H1F1	F1	100	R1	Glucose	0.02	Carbon	source	Carbon	source	2	25	18	Mu10_1	1.6551	-0.293101	1.54333	2.378e+06	-1.22473	2.43589e+06	6.77862	21858.3	21494.6	2.39986e+06	5.33977	0.000983095	2.37053e+06	-1.04287
1	H3F2_R4	H3F2	F2	100	R4	Glucose	0.02	Carbon	source	Carbon	source	2	25	20	Mu10_1	1.81218	-0.0822358	1.78622	6.84199e+06	0.408165	7.55454e+06	7.11652	49663.6	48618.3	6.89165e+06	3.67313	0.00296886	6.10635e+06	0.425741
1	H1F1_R2	H1F1	F1	100	R2	Glucose	0.02	Carbon	source	Carbon	source	2	25	22	Mu10_1	1.53519	-0.229893	1.61245	2.48702e+06	-1.06732	2.7167e+06	6.4398	28982.6	28911.5	2.516e+06	4.00586	0.002316	2.45019e+06	-0.903997
1	H3F2_R1	H3F2	F2	300	R1	Glucose	0.02	Carbon	source	Carbon	source	2	25	24	Mu10_1	1.90161	0.0483349	1.95542	4.48721e+06	-0.183814	5.01192e+06	6.76463	41651.8	41181	4.52886e+06	3.67313	0.00153349	3.98195e+06	-0.158865
1	H1F1_R3	H1F1	F1	100	R3	Glucose	0.02	Carbon	source	Carbon	source	2	25	26	Mu10_1	2.02336	0.064154	1.97698	4.68021e+06	-0.0759249	5.4011e+06	6.87446	40231.2	39855.6	4.72044e+06	3.67313	0.00109618	4.11506e+06	-0.0580965
1	H3F2_R2	H3F2	F2	300	R2	Glucose	0.02	Carbon	source	Carbon	source	2	25	28	Mu10_1	1.84879	-0.124436	1.73473	6.3148e+06	0.283573	6.9295e+06	7.04209	48282.2	47304.1	6.36308e+06	3.67313	0.00241877	5.6078e+06	0.310102
1	H1F1_R4	H1F1	F1	100	R4	Glucose	0.02	Carbon	source	Carbon	source	2	25	30	Mu10_1	1.95835	-0.0159882	1.87015	1.66153e+06	-1.66564	1.79445e+06	5.30493	43121.5	42622.5	1.70465e+06	4.00586	0.00129276	1.69314e+06	-1.44096
1	H3F2_R3	H3F2	F2	300	R3	Glucose	0.02	Carbon	source	Carbon	source	2	25	32	Mu10_1	1.76134	-0.113095	1.74842	6.87802e+06	0.400255	7.51323e+06	7.4236	40297.2	39442.9	6.91832e+06	4.00586	0.0019838	5.89715e+06	0.373784
1	H1F1_R1	H1F1	F1	300	R1	Glucose	0.02	Carbon	source	Carbon	source	2	25	34	Mu10_1	2.04556	0.0883166	2.01037	1.5649e+06	-1.69239	1.76148e+06	5.1545	45206.2	44806.8	1.61011e+06	4.34023	0.000788042	1.60428e+06	-1.45487
1	H3F2_R4	H3F2	F2	300	R4	Glucose	0.02	Carbon	source	Carbon	source	2	25	36	Mu10_1	1.82234	-0.0510311	1.82527	5.89529e+06	0.251951	6.77927e+06	6.90653	49552.9	48673.6	5.94485e+06	4.00586	0.00206091	5.19593e+06	0.263602
1	H1F1_R2	H1F1	F1	300	R2	Glucose	0.02	Carbon	source	Carbon	source	2	25	38	Mu10_1	1.6764	-0.093086	1.77283	5.49966e+06	0.184482	6.46953e+06	7.12891	39576.2	39351.6	5.53924e+06	4.00586	0.00239528	4.9766e+06	0.23075
1	H3F2_R1	H3F2	F2	500	R1	Glucose	0.02	Carbon	source	Carbon	source	2	25	40	Mu10_1	1.61769	-0.0602352	1.81367	5.37135e+06	0.0899405	6.05917e+06	7.39843	32026.9	31820.4	5.40338e+06	3.67313	0.00326559	4.81786e+06	0.14959
1	H1F1_R3	H1F1	F1	300	R3	Glucose	0.02	Carbon	source	Carbon	source	2	25	42	Mu10_1	1.51732	-0.23868	1.60265	7.43462e+06	0.465417	7.86036e+06	7.73126	35153.3	34637.8	7.46978e+06	2.33885	0.00732434	6.76208e+06	0.592201
1	H3F2_R2	H3F2	F2	500	R2	Glucose	0.02	Carbon	source	Carbon	source	2	25	44	Mu10_1	1.94691	0.0544321	1.9637	5.40246e+06	-0.156471	5.10782e+06	7.69749	26152.6	25422.4	5.42861e+06	4.67342	0.00156562	4.57294e+06	-0.103076
1	H1F1_R4	H1F1	F1	300	R4	Glucose	0.02	Carbon	source	Carbon	source	2	25	46	Mu10_1	1.68592	-0.101607	1.76239	7.28494e+06	-0.248512	4.79213e+06	8.39701	21675.3	21203.4	7.30661e+06	4.34023	0.000324915	5.89717e+06	-0.157478
1	EtOH_R2	EtOH	P2	1000	R2	Glucose	0.02	Carbon	source	Carbon	source	2	26	0	Mu10_1	2.07502	-0.0999293	1.76444	1.18745e+07	0.742986	9.52795e+06	7.57359	62664.5	62021.7	1.19371e+07	4.34023	0.000874271	9.05869e+06	0.687878
1	EtOH_R2	EtOH	P2	1000	R2	Glucose	0.02	Carbon	source	Carbon	source	2	26	2	Mu10_1	1.86406	-0.156537	1.69655	7.26542e+06	0.267303	6.85179e+06	7.48155	40881.6	40446.7	7.3063e+06	5.0068	0.000854623	6.17856e+06	0.34077
1	EtOH_R3	EtOH	P2	1000	R3	Glucose	0.02	Carbon	source	Carbon	source	2	26	4	Mu10_1	1.81033	-0.0909878	1.77541	6.01549e+06	0.35229	7.26755e+06	7.22873	40375	40055.2	6.05586e+06	4.00586	0.00097405	5.40943e+06	0.415966
1	EtOH_R3	EtOH	P2	1000	R3	Glucose	0.02	Carbon	source	Carbon	source	2	26	6	Mu10_1	1.76114	-0.127877	1.73059	5.4875e+06	0.291144	6.96596e+06	7.16309	38557.8	38387	5.52606e+06	4.00586	0.00112822	4.96201e+06	0.325536
1	H3F2_R1	H3F2	F2	100	R1	Glucose	0.02	Carbon	source	Carbon	source	2	26	9	Mu10_1	1.79764	-0.122477	1.73708	6.64158e+06	0.436683	7.70536e+06	7.15029	47085.5	46871.5	6.68867e+06	4.00586	0.00110295	5.93898e+06	0.485098
1	H3F2_R1	H3F2	F2	100	R1	Glucose	0.02	Carbon	source	Carbon	source	2	26	11	Mu10_1	1.82447	-0.177284	1.67233	6.70124e+06	0.254014	6.78897e+06	7.26663	43803.6	43397.8	6.74504e+06	4.00586	0.00166439	5.95818e+06	0.299152
1	H3F2_R2	H3F2	F2	100	R2	Glucose	0.02	Carbon	source	Carbon	source	2	26	13	Mu10_1	1.65089	-0.336014	1.49809	2.01141e+06	-1.5702	1.91717e+06	6.19013	27930.2	27960.6	2.03934e+06	4.00586	0.00203543	2.00205e+06	-1.35762
1	H3F2_R2	H3F2	F2	100	R2	Glucose	0.02	Carbon	source	Carbon	source	2	26	15	Mu10_1	1.68672	-0.21911	1.62454	2.08196e+06	-1.5024	2.00941e+06	6.18731	28967.3	28803.5	2.11093e+06	4.00586	0.000974357	2.07627e+06	-1.29859
1	H1F1_R1	H1F1	F1	100	R1	Glucose	0.02	Carbon	source	Carbon	source	2	26	16	Mu10_1	1.70836	-0.191453	1.65599	2.37019e+06	-1.27853	2.34672e+06	7.03737	18182	18029.2	2.38837e+06	5.67386	0.000372839	2.34097e+06	-1.08799
1	H3F2_R3	H3F2	F2	100	R3	Glucose	0.02	Carbon	source	Carbon	source	2	26	17	Mu10_1	1.97403	0.00546796	1.89817	5.2798e+06	-0.112535	5.26577e+06	6.98419	42034.9	41347.2	5.32183e+06	3.67313	0.00156874	4.78404e+06	-0.0483205
1	H1F1_R1	H1F1	F1	100	R1	Glucose	0.02	Carbon	source	Carbon	source	2	26	18	Mu10_1	1.75944	-0.156005	1.69718	2.20682e+06	-1.31752	2.28416e+06	6.63733	22393.2	22207.3	2.22921e+06	5.33977	0.000217224	2.195e+06	-1.12061
1	H3F2_R3	H3F2	F2	100	R3	Glucose	0.02	Carbon	source	Carbon	source	2	26	19	Mu10_1	1.99495	0.0330654	1.93483	4.83555e+06	-0.143736	5.15311e+06	6.83053	42863	41728.2	4.87841e+06	4.00586	0.00125693	4.38653e+06	-0.0815817
1	H1F1_R2	H1F1	F1	100	R2	Glucose	0.02	Carbon	source	Carbon	source	2	26	20	Mu10_1	1.5958	-0.276551	1.56113	2.41423e+06	-1.1159	2.62674e+06	6.65311	24228.6	23712	2.43846e+06	4.34023	0.00157736	2.37894e+06	-0.936836
1	H3F2_R4	H3F2	F2	100	R4	Glucose	0.02	Carbon	source	Carbon	source	2	26	21	Mu10_1	1.83812	-0.0228862	1.86123	6.78182e+06	0.380837	7.41279e+06	7.26031	44526.3	43435.3	6.82635e+06	4.00586	0.00108601	5.99604e+06	0.402613
1	H1F1_R2	H1F1	F1	100	R2	Glucose	0.02	Carbon	source	Carbon	source	2	26	22	Mu10_1	1.57908	-0.254043	1.58568	2.40552e+06	-1.14749	2.56986e+06	6.38127	29207.6	29010.7	2.43472e+06	4.34023	0.00148254	2.37321e+06	-0.969576
1	H3F2_R4	H3F2	F2	100	R4	Glucose	0.02	Carbon	source	Carbon	source	2	26	23	Mu10_1	1.83323	-0.02978	1.85236	7.00719e+06	0.370576	7.36025e+06	7.14993	49689.9	48713.7	7.05688e+06	3.67313	0.00241966	6.21742e+06	0.3996
1	H1F1_R3	H1F1	F1	100	R3	Glucose	0.02	Carbon	source	Carbon	source	2	26	24	Mu10_1	2.03023	0.0616718	1.97358	5.07841e+06	-0.0526389	5.48899e+06	6.80191	45925.9	44991.7	5.12433e+06	4.00586	0.000761983	4.54016e+06	-0.00331507
1	H3F2_R1	H3F2	F2	300	R1	Glucose	0.02	Carbon	source	Carbon	source	2	26	25	Mu10_1	1.94332	-0.0354696	1.84507	4.62248e+06	-0.139178	5.16942e+06	6.72564	44094	43655.6	4.66658e+06	3.34032	0.000487976	4.02819e+06	-0.119017
1	H1F1_R3	H1F1	F1	100	R3	Glucose	0.02	Carbon	source	Carbon	source	2	26	26	Mu10_1	1.971	-0.0219271	1.86247	4.65332e+06	-0.149167	5.13375e+06	6.83791	41035.6	40510.3	4.69436e+06	3.00509	0.00116898	4.24498e+06	-0.0638772
1	H3F2_R1	H3F2	F2	300	R1	Glucose	0.02	Carbon	source	Carbon	source	2	26	27	Mu10_1	1.90674	-0.0505275	1.82591	4.71171e+06	-0.136673	5.1784e+06	6.86728	40705.8	40510.8	4.75241e+06	3.34032	0.0014873	4.0743e+06	-0.134158
1	H1F1_R4	H1F1	F1	100	R4	Glucose	0.02	Carbon	source	Carbon	source	2	26	28	Mu10_1	1.9086	-0.0504265	1.82604	1.747e+06	-1.59391	1.88592e+06	5.3411	44188.4	44120.9	1.79119e+06	4.00586	0.00365463	1.75738e+06	-1.36727
1	H3F2_R2	H3F2	F2	300	R2	Glucose	0.02	Carbon	source	Carbon	source	2	26	29	Mu10_1	1.91202	-0.0766025	1.79321	6.67237e+06	0.325266	7.13269e+06	7.12049	48298.2	47924.7	6.72067e+06	2.33885	0.00271663	5.8132e+06	0.344833
1	H1F1_R4	H1F1	F1	100	R4	Glucose	0.02	Carbon	source	Carbon	source	2	26	30	Mu10_1	1.96275	-0.000230975	1.89069	1.68886e+06	-1.67148	1.7872e+06	5.30858	43717.1	43498.2	1.73258e+06	4.00586	0.00111927	1.71736e+06	-1.43141
1	H3F2_R2	H3F2	F2	300	R2	Glucose	0.02	Carbon	source	Carbon	source	2	26	31	Mu10_1	1.86746	-0.0565934	1.81825	6.7032e+06	0.341438	7.21309e+06	7.03846	51382	50391.9	6.75458e+06	4.00586	0.000703293	5.8499e+06	0.352581
1	H1F1_R1	H1F1	F1	300	R1	Glucose	0.02	Carbon	source	Carbon	source	2	26	32	Mu10_1	2.01767	0.0643256	1.97721	1.64582e+06	-1.69531	1.75792e+06	5.33658	41763.3	41163	1.68758e+06	5.0068	0.0019927	1.64785e+06	-1.48394
1	H3F2_R3	H3F2	F2	300	R3	Glucose	0.02	Carbon	source	Carbon	source	2	26	33	Mu10_1	1.83252	-0.084655	1.78322	7.36545e+06	0.490934	8.00063e+06	7.54724	39589.7	38584.3	7.40504e+06	4.00586	0.000911628	6.14185e+06	0.442351
1	H1F1_R1	H1F1	F1	300	R1	Glucose	0.02	Carbon	source	Carbon	source	2	26	34	Mu10_1	2.04321	0.0585854	1.96936	1.57162e+06	-1.73454	1.71077e+06	5.32203	40295.1	39721.1	1.61192e+06	5.0068	0.00112003	1.6094e+06	-1.48083
1	H3F2_R3	H3F2	F2	300	R3	Glucose	0.02	Carbon	source	Carbon	source	2	26	35	Mu10_1	1.72675	-0.180274	1.66887	7.85333e+06	0.599561	8.62629e+06	7.6432	39481.9	38493.4	7.89281e+06	4.34023	0.00135138	6.58222e+06	0.56315
1	H1F1_R2	H1F1	F1	300	R2	Glucose	0.02	Carbon	source	Carbon	source	2	26	36	Mu10_1	1.78959	-0.101734	1.76224	5.73153e+06	0.185699	6.47499e+06	6.96368	46290	45434.1	5.77782e+06	4.00586	0.00119223	5.18878e+06	0.252955
1	H3F2_R4	H3F2	F2	300	R4	Glucose	0.02	Carbon	source	Carbon	source	2	26	37	Mu10_1	1.778	-0.0780442	1.79141	5.98508e+06	0.268651	6.8582e+06	6.99744	47210.8	46873.2	6.03229e+06	4.00586	0.00213054	5.20135e+06	0.272445
1	H1F1_R2	H1F1	F1	300	R2	Glucose	0.02	Carbon	source	Carbon	source	2	26	38	Mu10_1	1.69617	-0.100092	1.76425	5.60145e+06	0.180553	6.45194e+06	7.15109	39689.3	39500.3	5.64114e+06	4.00586	0.00144136	4.99121e+06	0.224008
1	H3F2_R4	H3F2	F2	300	R4	Glucose	0.02	Carbon	source	Carbon	source	2	26	39	Mu10_1	1.70284	-0.0399039	1.83941	5.92524e+06	0.231351	6.68316e+06	7.20136	40535.9	40268.7	5.96577e+06	3.67313	0.00277486	5.13139e+06	0.246246
1	H1F1_R3	H1F1	F1	300	R3	Glucose	0.02	Carbon	source	Carbon	source	2	26	40	Mu10_1	1.53956	-0.133155	1.72427	6.912e+06	0.407127	7.54911e+06	7.53693	37420.2	37165.1	6.94942e+06	3.34032	0.00286258	6.29839e+06	0.513984
1	H3F2_R1	H3F2	F2	500	R1	Glucose	0.02	Carbon	source	Carbon	source	2	26	41	Mu10_1	1.59847	-0.0632812	1.80984	5.16842e+06	-0.0764204	5.39925e+06	7.8185	22997.6	22853.3	5.19142e+06	3.67313	0.0025483	4.4673e+06	-0.0298027
1	H1F1_R3	H1F1	F1	300	R3	Glucose	0.02	Carbon	source	Carbon	source	2	26	42	Mu10_1	1.61179	-0.103683	1.75986	7.57063e+06	0.43905	7.71801e+06	7.75548	35197.7	34136.7	7.60583e+06	2.00623	0.00625206	6.82013e+06	0.56865
1	H3F2_R1	H3F2	F2	500	R1	Glucose	0.02	Carbon	source	Carbon	source	2	26	43	Mu10_1	1.77851	0.0173119	1.91382	6.20588e+06	0.0658486	5.95882e+06	7.74519	29060.2	27697.3	6.23494e+06	5.0068	0.00205267	5.16349e+06	0.0934726
1	H1F1_R4	H1F1	F1	300	R4	Glucose	0.02	Carbon	source	Carbon	source	2	26	44	Mu10_1	1.8497	0.0183655	1.91522	4.60714e+06	-0.431528	4.22119e+06	7.66559	22803.7	22316.3	4.62995e+06	4.34023	0.00117794	3.71281e+06	-0.428711
1	H3F2_R2	H3F2	F2	500	R2	Glucose	0.02	Carbon	source	Carbon	source	2	26	45	Mu10_1	1.80429	-0.015178	1.8712	5.43074e+06	-0.3745	4.39139e+06	7.75138	25321	25127.4	5.45606e+06	4.34023	0.00188942	4.70546e+06	-0.239336
1	H1F1_R4	H1F1	F1	300	R4	Glucose	0.02	Carbon	source	Carbon	source	2	26	46	Mu10_1	1.7716	-0.0220869	1.86226	6.59088e+06	-0.401873	4.30886e+06	7.98337	26147.4	26032.9	6.61703e+06	4.00586	0.00430688	5.23236e+06	-0.323174
1	H3F2_R2	H3F2	F2	500	R2	Glucose	0.02	Carbon	source	Carbon	source	2	26	47	Mu10_1	1.79039	0.030347	1.93119	1.14442e+07	0.0825155	6.02806e+06	8.70343	27519.2	26575.7	1.14717e+07	4.34023	0.00189705	8.55178e+06	0.128375
1	EtOH_R2	EtOH	P2	1000	R2	Glucose	0.02	Carbon	source	Carbon	source	2	27	2	Mu10_1	1.88873	-0.0897275	1.77697	7.96531e+06	0.370363	7.35917e+06	7.42328	46677.7	46151.5	8.01199e+06	4.00586	0.00116756	6.68133e+06	0.442065
1	EtOH_R3	EtOH	P2	1000	R3	Glucose	0.02	Carbon	source	Carbon	source	2	27	6	Mu10_1	1.71412	-0.152563	1.70123	6.1284e+06	0.37003	7.35747e+06	7.24025	40803.5	40048.1	6.16921e+06	4.00586	0.000510873	5.45344e+06	0.399821
1	H3F2_R1	H3F2	F2	100	R1	Glucose	0.02	Carbon	source	Carbon	source	2	27	8	Mu10_1	1.7562	-0.147902	1.70674	6.74424e+06	0.450842	7.78135e+06	7.12073	48810.2	47549.3	6.79305e+06	4.34023	0.00159491	5.96917e+06	0.494693
1	H3F2_R2	H3F2	F2	100	R2	Glucose	0.02	Carbon	source	Carbon	source	2	27	12	Mu10_1	1.56122	-0.419113	1.41424	2.09998e+06	-1.49162	2.0245e+06	6.26209	27722.7	27398.7	2.12771e+06	4.00586	0.00152259	2.09405e+06	-1.26266
1	H3F2_R3	H3F2	F2	100	R3	Glucose	0.02	Carbon	source	Carbon	source	2	27	16	Mu10_1	1.8227	-0.0251299	1.85834	4.97646e+06	-0.213622	4.90944e+06	6.89288	42230.4	41970.7	5.01869e+06	3.34032	0.00182717	4.50312e+06	-0.132461
1	H1F1_R1	H1F1	F1	100	R1	Glucose	0.02	Carbon	source	Carbon	source	2	27	18	Mu10_1	1.66716	-0.194333	1.65268	2.30856e+06	-1.24281	2.40555e+06	6.81565	20677.5	20574	2.32924e+06	3.67313	0.00176701	2.30992e+06	-1.01373
1	H3F2_R4	H3F2	F2	100	R4	Glucose	0.02	Carbon	source	Carbon	source	2	27	20	Mu10_1	1.81467	-0.0939547	1.77177	6.97629e+06	0.408022	7.55379e+06	7.40665	41358.8	40918	7.01765e+06	2.33885	0.00260038	6.09394e+06	0.436803
1	H1F1_R2	H1F1	F1	100	R2	Glucose	0.02	Carbon	source	Carbon	source	2	27	22	Mu10_1	1.69182	-0.207613	1.63754	2.56737e+06	-1.06787	2.71568e+06	6.47492	29191.4	29085.9	2.59656e+06	4.00586	0.00166615	2.54169e+06	-0.862783
1	H3F2_R1	H3F2	F2	300	R1	Glucose	0.02	Carbon	source	Carbon	source	2	27	24	Mu10_1	2.05668	0.0152307	1.91106	4.93878e+06	-0.164475	5.07956e+06	7.0479	37608.3	36715.8	4.97638e+06	4.34023	0.000881802	4.2539e+06	-0.14675
1	H1F1_R3	H1F1	F1	100	R3	Glucose	0.02	Carbon	source	Carbon	source	2	27	26	Mu10_1	2.09959	0.0670705	1.98098	4.62579e+06	-0.237049	4.83036e+06	6.96394	37352.8	36299.4	4.66315e+06	4.34023	0.00054992	4.01035e+06	-0.20212
1	H3F2_R2	H3F2	F2	300	R2	Glucose	0.02	Carbon	source	Carbon	source	2	27	28	Mu10_1	1.83389	-0.0874007	1.77983	7.07788e+06	0.379606	7.40646e+06	6.98332	56384.7	55438.8	7.13426e+06	3.67313	0.00311847	6.12571e+06	0.414809
1	H1F1_R4	H1F1	F1	100	R4	Glucose	0.02	Carbon	source	Carbon	source	2	27	30	Mu10_1	1.92957	-0.0217809	1.86266	1.73136e+06	-1.65046	1.81343e+06	5.32508	44294.6	44085.9	1.77566e+06	4.00586	0.00193277	1.75881e+06	-1.38799
1	H3F2_R3	H3F2	F2	300	R3	Glucose	0.02	Carbon	source	Carbon	source	2	27	32	Mu10_1	1.79909	-0.118974	1.74131	8.21421e+06	0.599556	8.62626e+06	7.96678	32966	32556.5	8.24717e+06	4.00586	0.00135257	6.84412e+06	0.569813
1	H1F1_R1	H1F1	F1	300	R1	Glucose	0.02	Carbon	source	Carbon	source	2	27	34	Mu10_1	2.02195	0.0473688	1.95411	1.61869e+06	-1.7526	1.68948e+06	5.41964	38721.8	38548.4	1.65741e+06	5.0068	0.00123398	1.64062e+06	-1.48606
1	H3F2_R4	H3F2	F2	300	R4	Glucose	0.02	Carbon	source	Carbon	source	2	27	36	Mu10_1	1.90862	-0.0174874	1.86821	6.36932e+06	0.288597	6.95368e+06	7.12755	45877.8	44446.8	6.4152e+06	4.34023	0.000875131	5.49021e+06	0.313268
1	H1F1_R2	H1F1	F1	300	R2	Glucose	0.02	Carbon	source	Carbon	source	2	27	38	Mu10_1	1.71723	-0.113604	1.7478	6.0556e+06	0.238975	6.71857e+06	7.14634	43049.6	42742.6	6.09865e+06	4.00586	0.00097389	5.33083e+06	0.290824
1	H3F2_R1	H3F2	F2	500	R1	Glucose	0.02	Carbon	source	Carbon	source	2	27	40	Mu10_1	1.63994	-0.0877905	1.77935	5.60638e+06	0.0500761	5.89403e+06	7.42232	32876.1	32685.5	5.63926e+06	4.34023	0.000247904	4.74141e+06	0.0716747
1	H1F1_R3	H1F1	F1	300	R3	Glucose	0.02	Carbon	source	Carbon	source	2	27	42	Mu10_1	1.52257	-0.12954	1.7286	7.93615e+06	0.409415	7.56109e+06	7.65106	39680.5	39369.5	7.97583e+06	3.34032	0.00381527	7.05688e+06	0.532915
1	H3F2_R2	H3F2	F2	500	R2	Glucose	0.02	Carbon	source	Carbon	source	2	27	44	Mu10_1	1.85009	0.0759439	1.9932	7.10756e+06	0.0817603	6.02491e+06	8.0864	26246.5	25058.3	7.13381e+06	4.67342	0.00145224	5.65293e+06	0.088674
1	H1F1_R4	H1F1	F1	300	R4	Glucose	0.02	Carbon	source	Carbon	source	2	27	46	Mu10_1	1.71886	-0.0635055	1.80956	6.99206e+06	-0.374991	4.3899e+06	8.18214	24156.4	23864	7.01622e+06	4.34023	0.0014981	5.42784e+06	-0.311537
1	H1F1_R1	H1F1	F1	500	R1	Glucose	0.02	Carbon	source	Carbon	source	2	28	0	Mu10_1	NA	NA	NA	NA	NA	NA	NA	NA	NA	NA	NA	NA	NA	NA
1	H3F2_R3	H3F2	F2	500	R3	Glucose	0.02	Carbon	source	Carbon	source	2	28	1	Mu10_1	1.77903	-0.112519	1.74911	1.02645e+07	0.386822	7.4436e+06	7.59513	53361.6	53159.6	1.03179e+07	3.00509	0.000851454	8.31094e+06	0.463222
1	H1F1_R1	H1F1	F1	500	R1	Glucose	0.02	Carbon	source	Carbon	source	2	28	2	Mu10_1	1.77351	-0.140319	1.71573	7.85476e+06	0.259916	6.8168e+06	7.50398	43511.9	43207.3	7.89827e+06	3.34032	0.00178164	6.43663e+06	0.316314
1	H3F2_R3	H3F2	F2	500	R3	Glucose	0.02	Carbon	source	Carbon	source	2	28	3	Mu10_1	1.74148	-0.201487	1.64451	7.75952e+06	0.503672	8.07158e+06	7.30704	49311.6	48593.9	7.80883e+06	3.67313	0.00275898	6.72699e+06	0.597342
1	H1F1_R2	H1F1	F1	500	R2	Glucose	0.02	Carbon	source	Carbon	source	2	28	4	Mu10_1	1.71307	-0.238078	1.60332	8.06008e+06	0.698515	9.23873e+06	7.52005	44152	43266	8.10424e+06	4.00586	0.00147896	7.04389e+06	0.767963
1	H3F2_R4	H3F2	F2	500	R4	Glucose	0.02	Carbon	source	Carbon	source	2	28	5	Mu10_1	1.68607	-0.227449	1.61518	7.04371e+06	0.514413	8.13189e+06	7.42098	41343.2	40034	7.08505e+06	4.67342	0.00162437	6.25653e+06	0.578853
1	H1F1_R2	H1F1	F1	500	R2	Glucose	0.02	Carbon	source	Carbon	source	2	28	6	Mu10_1	1.73617	-0.202234	1.64366	7.19658e+06	0.553742	8.35663e+06	7.60369	37190	36332.3	7.23377e+06	5.0068	0.00139013	6.29457e+06	0.586865
1	H3F2_R4	H3F2	F2	500	R4	Glucose	0.02	Carbon	source	Carbon	source	2	28	7	Mu10_1	1.75297	-0.172005	1.67846	7.08649e+06	0.479652	7.93831e+06	7.51975	38827.1	37654.5	7.12532e+06	4.67342	0.00155484	6.3318e+06	0.549633
1	H1F1_R3	H1F1	F1	500	R3	Glucose	0.02	Carbon	source	Carbon	source	2	28	8	Mu10_1	1.66225	-0.237632	1.60382	2.46857e+06	-1.12834	2.6042e+06	6.43392	28886.4	28801.1	2.49745e+06	4.34023	0.00168127	2.38382e+06	-0.929455
1	H3F2_R1	H3F2	F2	700	R1	Glucose	0.02	Carbon	source	Carbon	source	2	28	9	Mu10_1	1.89978	-0.0597604	1.81426	7.43696e+06	0.3953	7.48747e+06	7.5372	40254.7	39289.9	7.47721e+06	4.34023	0.00178388	6.37678e+06	0.433654
1	H1F1_R3	H1F1	F1	500	R3	Glucose	0.02	Carbon	source	Carbon	source	2	28	10	Mu10_1	1.73298	-0.258211	1.5811	2.4971e+06	-1.24537	2.4013e+06	6.10981	36688.8	36574.6	2.53379e+06	4.34023	0.00217219	2.46659e+06	-1.00434
1	H3F2_R1	H3F2	F2	700	R1	Glucose	0.02	Carbon	source	Carbon	source	2	28	11	Mu10_1	2.17837	0.033936	1.936	6.89931e+06	0.208418	6.57776e+06	7.07406	51586.6	51163.7	6.9509e+06	4.67342	0.000519165	5.85891e+06	0.227282
1	H1F1_R4	H1F1	F1	500	R4	Glucose	0.02	Carbon	source	Carbon	source	2	28	12	Mu10_1	1.75403	-0.243048	1.59781	2.17986e+06	-1.41566	2.13394e+06	6.52294	23965	23812.3	2.20383e+06	5.0068	0.00131508	2.132e+06	-1.18799
1	H3F2_R2	H3F2	F2	700	R2	Glucose	0.02	Carbon	source	Carbon	source	2	28	13	Mu10_1	1.8721	-0.0602712	1.81362	8.37779e+06	0.543055	8.29496e+06	7.71311	40116.9	38911.5	8.41791e+06	4.67342	0.00163097	7.10581e+06	0.56753
1	H1F1_R4	H1F1	F1	500	R4	Glucose	0.02	Carbon	source	Carbon	source	2	28	14	Mu10_1	1.74574	-0.117661	1.74289	2.16721e+06	-1.39498	2.16475e+06	6.27313	28389.2	28218.2	2.1956e+06	4.67342	0.00278255	2.13967e+06	-1.15791
1	H3F2_R2	H3F2	F2	700	R2	Glucose	0.02	Carbon	source	Carbon	source	2	28	15	Mu10_1	1.84409	-0.00579426	1.88341	8.20158e+06	0.521945	8.17446e+06	7.52561	44753.6	43920.4	8.24633e+06	4.00586	0.00282388	6.9826e+06	0.540783
1	H1F1_R1	H1F1	F1	700	R1	Glucose	0.02	Carbon	source	Carbon	source	2	28	16	Mu10_1	1.70043	-0.114622	1.74657	2.79032e+06	-1.02008	2.80713e+06	6.72691	26593.1	26004.6	2.81691e+06	5.33977	0.000683371	2.77544e+06	-0.772205
1	H3F2_R3	H3F2	F2	700	R3	Glucose	0.02	Carbon	source	Carbon	source	2	28	17	Mu10_1	1.77944	-0.0461742	1.83143	6.72447e+06	0.269123	6.86045e+06	8.04831	25498.7	24739.1	6.74997e+06	4.34023	0.00179943	5.73632e+06	0.298591
1	H1F1_R1	H1F1	F1	700	R1	Glucose	0.02	Carbon	source	Carbon	source	2	28	18	Mu10_1	1.75318	-0.148407	1.70614	2.65583e+06	-1.04813	2.75308e+06	6.51686	29322.2	29129.9	2.68515e+06	5.67386	0.00150476	2.67665e+06	-0.784558
1	H3F2_R3	H3F2	F2	700	R3	Glucose	0.02	Carbon	source	Carbon	source	2	28	19	Mu10_1	1.61874	-0.300547	1.53538	6.83859e+06	0.343856	7.22518e+06	7.70699	32886.3	32475.8	6.87148e+06	3.67313	0.00409956	5.84736e+06	0.366264
1	H1F1_R2	H1F1	F1	700	R2	Glucose	0.02	Carbon	source	Carbon	source	2	28	20	Mu10_1	1.54862	-0.378002	1.45512	2.44549e+06	-1.11411	2.63e+06	6.88483	20869.7	20718.4	2.46636e+06	3.34032	0.00131769	2.39319e+06	-0.899536
1	H3F2_R4	H3F2	F2	700	R4	Glucose	0.02	Carbon	source	Carbon	source	2	28	21	Mu10_1	1.66552	-0.239672	1.60155	7.39302e+06	0.498483	8.0426e+06	7.91949	30663	30581.2	7.42368e+06	3.67313	0.00665768	6.29535e+06	0.513765
1	H1F1_R2	H1F1	F1	700	R2	Glucose	0.02	Carbon	source	Carbon	source	2	28	22	Mu10_1	1.59171	-0.314063	1.52106	2.50751e+06	-1.09285	2.66906e+06	6.46906	28628	28255	2.53614e+06	3.67313	0.00335506	2.46401e+06	-0.872555
1	H3F2_R4	H3F2	F2	700	R4	Glucose	0.02	Carbon	source	Carbon	source	2	28	23	Mu10_1	1.60394	-0.301837	1.53401	7.62021e+06	0.508706	8.09979e+06	7.97993	30303.5	30172.1	7.65052e+06	3.34032	0.000851625	6.45741e+06	0.520926
1	H1F1_R3	H1F1	F1	700	R3	Glucose	0.02	Carbon	source	Carbon	source	2	28	24	Mu10_1	2.03659	0.0721948	1.98803	1.58586e+06	-1.86902	1.5585e+06	5.58862	33654.6	33491.4	1.61952e+06	4.00586	0.000516122	1.59435e+06	-1.59514
1	H3F2_R2	H3F2	F2	1000	R2	Glucose	0.02	Carbon	source	Carbon	source	2	28	25	Mu10_1	1.91857	-0.019311	1.86585	6.9185e+06	0.227945	6.6674e+06	7.42345	40538.4	40242	6.95904e+06	3.67313	0.00304316	5.68476e+06	0.220374
1	H1F1_R3	H1F1	F1	700	R3	Glucose	0.02	Carbon	source	Carbon	source	2	28	26	Mu10_1	1.99465	0.0669066	1.98075	1.81569e+06	-1.70629	1.74459e+06	5.74814	34422	34258.4	1.85011e+06	4.00586	0.00192105	1.81911e+06	-1.42743
1	H3F2_R2	H3F2	F2	1000	R2	Glucose	0.02	Carbon	source	Carbon	source	2	28	27	Mu10_1	2.01117	0.0644682	1.97741	6.67076e+06	0.193401	6.50965e+06	7.43417	38796	37713.4	6.70956e+06	4.00586	0.000927912	5.45621e+06	0.179328
1	H1F1_R4	H1F1	F1	700	R4	Glucose	0.02	Carbon	source	Carbon	source	2	28	28	Mu10_1	1.87885	-0.0244998	1.85915	2.24923e+06	-1.35014	2.23309e+06	5.83519	40099.6	39889.9	2.28933e+06	4.00586	0.00273535	2.22091e+06	-1.09139
1	H3F2_R3	H3F2	F2	1000	R3	Glucose	0.02	Carbon	source	Carbon	source	2	28	29	Mu10_1	1.73815	-0.13509	1.72196	6.70911e+06	0.229621	6.67515e+06	8.06409	25162.7	24230	6.73427e+06	4.34023	0.00106515	5.43841e+06	0.207381
1	H1F1_R4	H1F1	F1	700	R4	Glucose	0.02	Carbon	source	Carbon	source	2	28	30	Mu10_1	1.75018	-0.155823	1.69739	2.32295e+06	-1.32989	2.26465e+06	6.01278	36541.9	36348.4	2.3595e+06	4.34023	0.0010774	2.28708e+06	-1.07816
1	H3F2_R3	H3F2	F2	1000	R3	Glucose	0.02	Carbon	source	Carbon	source	2	28	31	Mu10_1	1.84776	-0.0947988	1.77073	6.51638e+06	0.171065	6.40964e+06	7.59686	33835.6	33486.1	6.55021e+06	4.00586	0.001349	5.29824e+06	0.139806
1	H3F2_R3	H3F2	F2	500	R3	Glucose	0.02	Carbon	source	Carbon	source	2	29	0	Mu10_1	NA	NA	NA	NA	NA	NA	NA	NA	NA	NA	NA	NA	NA	NA
1	H1F1_R1	H1F1	F1	500	R1	Glucose	0.02	Carbon	source	Carbon	source	2	29	2	Mu10_1	1.85686	-0.0741043	1.79631	8.76357e+06	0.261148	6.82263e+06	7.51953	48023.2	47887.5	8.8116e+06	4.00586	0.000422909	7.10394e+06	0.333022
1	H3F2_R4	H3F2	F2	500	R4	Glucose	0.02	Carbon	source	Carbon	source	2	29	4	Mu10_1	1.9868	-0.0282456	1.85433	8.19267e+06	0.526585	8.2008e+06	7.13277	58796.9	57868.3	8.25146e+06	5.0068	0.00148598	7.14459e+06	0.632023
1	H1F1_R2	H1F1	F1	500	R2	Glucose	0.02	Carbon	source	Carbon	source	2	29	6	Mu10_1	1.79784	-0.189903	1.65777	7.92566e+06	0.504548	8.07648e+06	7.82916	35005.7	34866.9	7.96067e+06	4.67342	0.00149942	6.78532e+06	0.55272
1	H3F2_R1	H3F2	F2	700	R1	Glucose	0.02	Carbon	source	Carbon	source	2	29	8	Mu10_1	1.95808	-0.0182843	1.86718	7.49159e+06	0.291355	6.96698e+06	7.6014	38776.3	38473.3	7.53037e+06	4.67342	0.000667272	6.24296e+06	0.315755
1	H1F1_R3	H1F1	F1	500	R3	Glucose	0.02	Carbon	source	Carbon	source	2	29	10	Mu10_1	1.7306	-0.250495	1.58958	2.60643e+06	-1.33402	2.25818e+06	6.25075	34683.5	34395.3	2.64111e+06	4.00586	0.00125182	2.55515e+06	-1.06518
1	H3F2_R2	H3F2	F2	700	R2	Glucose	0.02	Carbon	source	Carbon	source	2	29	12	Mu10_1	1.8063	-0.188082	1.65986	8.71271e+06	0.491004	8.00101e+06	7.69791	42164.5	41979.5	8.75488e+06	2.33885	0.0057133	7.27073e+06	0.528322
1	H1F1_R4	H1F1	F1	500	R4	Glucose	0.02	Carbon	source	Carbon	source	2	29	14	Mu10_1	1.71555	-0.175399	1.67452	2.41637e+06	-1.28218	2.3408e+06	6.49672	27057.8	27089.1	2.44343e+06	4.34023	0.00104306	2.3599e+06	-1.02377
1	H3F2_R3	H3F2	F2	700	R3	Glucose	0.02	Carbon	source	Carbon	source	2	29	16	Mu10_1	1.88146	0.00760099	1.90098	7.13352e+06	0.245787	6.75037e+06	7.99732	28026.8	27712.2	7.16154e+06	5.0068	0.00187178	6.07247e+06	0.306242
1	H1F1_R1	H1F1	F1	700	R1	Glucose	0.02	Carbon	source	Carbon	source	2	29	18	Mu10_1	1.79298	-0.146683	1.70818	3.1005e+06	-0.934783	2.97811e+06	6.62466	31741.9	31578.2	3.13225e+06	5.33977	0.00112738	3.11101e+06	-0.640343
1	H3F2_R4	H3F2	F2	700	R4	Glucose	0.02	Carbon	source	Carbon	source	2	29	20	Mu10_1	1.83415	-0.168008	1.68312	7.89565e+06	0.481274	7.94724e+06	7.84822	34413.4	33644	7.93007e+06	4.34023	0.00115834	6.66959e+06	0.51739
1	H1F1_R2	H1F1	F1	700	R2	Glucose	0.02	Carbon	source	Carbon	source	2	29	22	Mu10_1	1.69752	-0.217478	1.62638	2.70518e+06	-1.03189	2.78424e+06	6.82169	24127.8	23457.7	2.72931e+06	4.00586	0.000962923	2.63712e+06	-0.785343
1	H3F2_R2	H3F2	F2	1000	R2	Glucose	0.02	Carbon	source	Carbon	source	2	29	24	Mu10_1	1.90751	0.037491	1.94078	6.85278e+06	0.162149	6.37015e+06	7.35154	42218.3	41379.6	6.895e+06	3.34032	0.00332128	5.55457e+06	0.161259
1	H1F1_R3	H1F1	F1	700	R3	Glucose	0.02	Carbon	source	Carbon	source	2	29	26	Mu10_1	1.86721	0.00327351	1.89529	2.21676e+06	-1.57895	1.90558e+06	6.10915	32585.1	32504.7	2.24935e+06	4.00586	0.00127786	2.19078e+06	-1.28602
1	H3F2_R3	H3F2	F2	1000	R3	Glucose	0.02	Carbon	source	Carbon	source	2	29	28	Mu10_1	1.85419	-0.0518609	1.82422	6.83107e+06	0.0910333	6.06376e+06	7.96762	27399	27428.8	6.85847e+06	4.67342	0.00440359	5.42868e+06	0.0685442
1	H1F1_R4	H1F1	F1	700	R4	Glucose	0.02	Carbon	source	Carbon	source	2	29	30	Mu10_1	1.83829	-0.0858844	1.78171	2.4426e+06	-1.39336	2.16718e+06	6.02737	38031.4	37922.5	2.48063e+06	3.67313	0.0023918	2.40993e+06	-1.10739
1	H1F1_R1	H1F1	F1	500	R1	Glucose	0.02	Carbon	source	Carbon	source	2	30	0	Mu10_1	NA	NA	NA	NA	NA	NA	NA	NA	NA	NA	NA	NA	NA	NA
1	H3F2_R3	H3F2	F2	500	R3	Glucose	0.02	Carbon	source	Carbon	source	2	30	1	Mu10_1	NA	NA	NA	NA	NA	NA	NA	NA	NA	NA	NA	NA	NA	NA
1	H1F1_R1	H1F1	F1	500	R1	Glucose	0.02	Carbon	source	Carbon	source	2	30	2	Mu10_1	1.87452	-0.0702302	1.80114	9.09668e+06	0.0832511	6.03114e+06	7.76117	42125.5	40962	9.1388e+06	4.67342	0.0015289	7.23271e+06	0.171616
1	H3F2_R3	H3F2	F2	500	R3	Glucose	0.02	Carbon	source	Carbon	source	2	30	3	Mu10_1	1.99288	0.0135876	1.90889	9.67007e+06	0.324704	7.12991e+06	7.63091	49033.6	48657.3	9.7191e+06	5.0068	0.000618218	7.92634e+06	0.427354
1	H1F1_R2	H1F1	F1	500	R2	Glucose	0.02	Carbon	source	Carbon	source	2	30	4	Mu10_1	1.70448	-0.25725	1.58216	9.43132e+06	0.379438	7.4056e+06	7.96558	37882.3	37882.9	9.4692e+06	3.00509	0.00303141	7.83254e+06	0.47688
1	H3F2_R4	H3F2	F2	500	R4	Glucose	0.02	Carbon	source	Carbon	source	2	30	5	Mu10_1	1.72403	-0.259588	1.5796	8.13265e+06	0.208238	6.57694e+06	7.77189	37381.1	36662.2	8.17003e+06	3.34032	0.00155925	6.91238e+06	0.313063
1	H1F1_R2	H1F1	F1	500	R2	Glucose	0.02	Carbon	source	Carbon	source	2	30	6	Mu10_1	1.66051	-0.304317	1.53137	8.60123e+06	0.277657	6.90115e+06	7.89239	36353.4	35629.1	8.63758e+06	4.00586	0.00232206	7.17837e+06	0.341014
1	H3F2_R4	H3F2	F2	500	R4	Glucose	0.02	Carbon	source	Carbon	source	2	30	7	Mu10_1	1.83726	-0.155898	1.69731	8.79386e+06	0.304472	7.03062e+06	7.68075	43069.2	42173.1	8.83693e+06	3.34032	0.00321418	7.4317e+06	0.380353
1	H1F1_R3	H1F1	F1	500	R3	Glucose	0.02	Carbon	source	Carbon	source	2	30	8	Mu10_1	1.69106	-0.27076	1.56741	3.0954e+06	-1.25516	2.38505e+06	6.66052	30904	30513.6	3.12631e+06	4.00586	0.00185722	2.97181e+06	-0.983641
1	H3F2_R1	H3F2	F2	700	R1	Glucose	0.02	Carbon	source	Carbon	source	2	30	9	Mu10_1	1.82554	-0.158974	1.69369	9.25313e+06	0.284482	6.93387e+06	7.71689	44191.8	42970.4	9.29732e+06	3.67313	0.00287713	7.48638e+06	0.318106
1	H1F1_R3	H1F1	F1	500	R3	Glucose	0.02	Carbon	source	Carbon	source	2	30	10	Mu10_1	1.67964	-0.318814	1.51606	2.96839e+06	-1.37048	2.20183e+06	6.68463	29140	28581.2	2.99753e+06	4.34023	0.00171238	2.90547e+06	-1.05944
1	H3F2_R1	H3F2	F2	700	R1	Glucose	0.02	Carbon	source	Carbon	source	2	30	11	Mu10_1	1.89764	-0.154174	1.69933	9.03957e+06	0.274734	6.88718e+06	7.93435	37106.5	36183.6	9.07667e+06	4.67342	0.00113987	7.30325e+06	0.308111
1	H1F1_R4	H1F1	F1	500	R4	Glucose	0.02	Carbon	source	Carbon	source	2	30	12	Mu10_1	1.76812	-0.227799	1.61479	2.87013e+06	-1.32392	2.27404e+06	6.7735	26476.7	25916.7	2.89661e+06	4.34023	0.000302913	2.77792e+06	-1.0283
1	H3F2_R2	H3F2	F2	700	R2	Glucose	0.02	Carbon	source	Carbon	source	2	30	13	Mu10_1	1.87236	-0.109857	1.75234	9.71735e+06	0.44706	7.76098e+06	8.00095	38082.1	36247.1	9.75544e+06	4.00586	0.00234065	7.80736e+06	0.467728
1	H1F1_R4	H1F1	F1	500	R4	Glucose	0.02	Carbon	source	Carbon	source	2	30	14	Mu10_1	1.71324	-0.251806	1.58814	2.78356e+06	-1.33626	2.25468e+06	6.68625	27294.7	26865.4	2.81086e+06	4.34023	0.00061407	2.73673e+06	-1.03708
1	H3F2_R2	H3F2	F2	700	R2	Glucose	0.02	Carbon	source	Carbon	source	2	30	15	Mu10_1	1.69221	-0.272754	1.56525	9.67282e+06	0.461215	7.8375e+06	7.92222	40042.6	39838.4	9.71286e+06	3.00509	0.0078263	7.80691e+06	0.470121
1	H1F1_R1	H1F1	F1	700	R1	Glucose	0.02	Carbon	source	Carbon	source	2	30	16	Mu10_1	1.81041	-0.157999	1.69483	3.5179e+06	-1.00915	2.82849e+06	6.77194	32487.8	32321.7	3.55039e+06	4.67342	0.00123796	3.4732e+06	-0.702059
1	H3F2_R3	H3F2	F2	700	R3	Glucose	0.02	Carbon	source	Carbon	source	2	30	17	Mu10_1	1.44942	-0.467578	1.36752	8.83899e+06	0.319431	7.10389e+06	8.56988	23321.4	22935.8	8.86232e+06	3.67313	0.00729246	7.01983e+06	0.318579
1	H1F1_R1	H1F1	F1	700	R1	Glucose	0.02	Carbon	source	Carbon	source	2	30	18	Mu10_1	1.78955	-0.231911	1.61019	3.4642e+06	-1.02501	2.79755e+06	6.73656	32793.5	32516.3	3.497e+06	5.0068	0.000997047	3.48429e+06	-0.688074
1	H3F2_R3	H3F2	F2	700	R3	Glucose	0.02	Carbon	source	Carbon	source	2	30	19	Mu10_1	1.7776	-0.279712	1.55772	8.34482e+06	0.25703	6.80318e+06	7.86731	35891	35767.6	8.38072e+06	3.00509	0.00265333	6.86071e+06	0.298365
1	H1F1_R2	H1F1	F1	700	R2	Glucose	0.02	Carbon	source	Carbon	source	2	30	20	Mu10_1	1.60237	-0.431795	1.40187	3.0337e+06	-1.17586	2.51981e+06	6.8906	25785.2	25626	3.05948e+06	3.00509	0.00319609	2.94575e+06	-0.897864
1	H3F2_R4	H3F2	F2	700	R4	Glucose	0.02	Carbon	source	Carbon	source	2	30	21	Mu10_1	1.75334	-0.24703	1.5934	9.34907e+06	0.476701	7.92209e+06	8.18151	32313.7	31720.8	9.38138e+06	4.00586	0.00178548	7.69584e+06	0.51533
1	H1F1_R2	H1F1	F1	700	R2	Glucose	0.02	Carbon	source	Carbon	source	2	30	22	Mu10_1	1.63699	-0.315488	1.51956	3.01887e+06	-1.16853	2.53265e+06	7.17478	21039.5	20438.5	3.03991e+06	3.34032	0.000864198	2.958e+06	-0.879837
1	H3F2_R4	H3F2	F2	700	R4	Glucose	0.02	Carbon	source	Carbon	source	2	30	23	Mu10_1	1.80169	-0.119108	1.74114	9.5963e+06	0.451724	7.78611e+06	8.07927	35613	35533.5	9.63191e+06	3.67313	0.00240331	7.89693e+06	0.487959
1	H1F1_R3	H1F1	F1	700	R3	Glucose	0.02	Carbon	source	Carbon	source	2	30	24	Mu10_1	2.04661	0.11189	2.04349	1.94934e+06	-1.89988	1.52552e+06	6.00064	30927.9	30534.3	1.98026e+06	4.00586	0.00096607	1.93986e+06	-1.57767
1	H3F2_R2	H3F2	F2	1000	R2	Glucose	0.02	Carbon	source	Carbon	source	2	30	25	Mu10_1	1.99514	0.111931	2.04355	8.09283e+06	0.0879432	6.05078e+06	7.70873	38870.8	38122.2	8.1317e+06	3.67313	0.000669205	6.30981e+06	0.0634922
1	H1F1_R3	H1F1	F1	700	R3	Glucose	0.02	Carbon	source	Carbon	source	2	30	26	Mu10_1	2.18218	0.202557	2.17603	2.07838e+06	-1.88374	1.54268e+06	5.75096	39323.6	39028.3	2.11771e+06	4.00586	0.000768664	2.10432e+06	-1.53803
1	H3F2_R2	H3F2	F2	1000	R2	Glucose	0.02	Carbon	source	Carbon	source	2	30	27	Mu10_1	1.98554	0.00731081	1.9006	8.26447e+06	0.116594	6.17215e+06	7.62796	41992.5	41047.2	8.30646e+06	4.34023	0.00129927	6.44664e+06	0.0822349
1	H1F1_R4	H1F1	F1	700	R4	Glucose	0.02	Carbon	source	Carbon	source	2	30	28	Mu10_1	1.84776	-0.109283	1.75304	2.84269e+06	-1.40685	2.147e+06	6.34903	35305.4	34979.9	2.87799e+06	4.00586	0.00131227	2.78178e+06	-1.11424
1	H3F2_R3	H3F2	F2	1000	R3	Glucose	0.02	Carbon	source	Carbon	source	2	30	29	Mu10_1	1.68504	-0.243515	1.59729	7.98704e+06	0.0777914	6.00836e+06	8.21702	26932.6	26540.1	8.01398e+06	3.67313	0.00275539	6.1627e+06	0.0323179
1	H1F1_R4	H1F1	F1	700	R4	Glucose	0.02	Carbon	source	Carbon	source	2	30	30	Mu10_1	1.79575	-0.176203	1.67358	2.83777e+06	-1.44104	2.09673e+06	6.24837	37825.2	37495.6	2.8756e+06	4.00586	0.00182472	2.81692e+06	-1.12665
1	H3F2_R3	H3F2	F2	1000	R3	Glucose	0.02	Carbon	source	Carbon	source	2	30	31	Mu10_1	1.66662	-0.295853	1.54038	8.02889e+06	0.0654055	5.95699e+06	8.18286	27724.6	27691.2	8.05661e+06	3.34032	0.00573619	6.16515e+06	0.00631663
1	H3F2_R3	H3F2	F2	500	R3	Glucose	0.02	Carbon	source	Carbon	source	2	31	0	Mu10_1	NA	NA	NA	NA	NA	NA	NA	NA	NA	NA	NA	NA	NA	NA
1	H1F1_R1	H1F1	F1	500	R1	Glucose	0.02	Carbon	source	Carbon	source	2	31	2	Mu10_1	2.07006	0.0707577	1.98605	1.10527e+07	0.203432	6.55507e+06	7.92688	45606.5	45386.8	1.10983e+07	5.0068	0.00135808	8.80995e+06	0.314942
1	H3F2_R4	H3F2	F2	500	R4	Glucose	0.02	Carbon	source	Carbon	source	2	31	4	Mu10_1	NA	NA	NA	NA	NA	NA	NA	NA	NA	NA	NA	NA	NA	NA
1	H1F1_R2	H1F1	F1	500	R2	Glucose	0.02	Carbon	source	Carbon	source	2	31	6	Mu10_1	NA	NA	NA	NA	NA	NA	NA	NA	NA	NA	NA	NA	NA	NA
1	H3F2_R1	H3F2	F2	700	R1	Glucose	0.02	Carbon	source	Carbon	source	2	31	8	Mu10_1	NA	NA	NA	NA	NA	NA	NA	NA	NA	NA	NA	NA	NA	NA
1	H1F1_R3	H1F1	F1	500	R3	Glucose	0.02	Carbon	source	Carbon	source	2	31	10	Mu10_1	1.77857	-0.269558	1.56872	4.56896e+06	-0.976749	2.89273e+06	6.87562	39243.2	38672.2	4.6082e+06	3.67313	0.000618766	4.37761e+06	-0.658249
1	H3F2_R2	H3F2	F2	700	R2	Glucose	0.02	Carbon	source	Carbon	source	2	31	12	Mu10_1	NA	NA	NA	NA	NA	NA	NA	NA	NA	NA	NA	NA	NA	NA
1	H1F1_R4	H1F1	F1	500	R4	Glucose	0.02	Carbon	source	Carbon	source	2	31	14	Mu10_1	1.79561	-0.251359	1.58863	4.30047e+06	-1.03215	2.78374e+06	6.85536	37463.9	36947	4.33794e+06	4.00586	0.00244287	4.09632e+06	-0.758639
1	H3F2_R3	H3F2	F2	700	R3	Glucose	0.02	Carbon	source	Carbon	source	2	31	16	Mu10_1	NA	NA	NA	NA	NA	NA	NA	NA	NA	NA	NA	NA	NA	NA
1	H1F1_R1	H1F1	F1	700	R1	Glucose	0.02	Carbon	source	Carbon	source	2	31	18	Mu10_1	1.90101	-0.199407	1.64688	4.96179e+06	-0.794373	3.28253e+06	7.01701	38607.9	38475.2	5.0004e+06	3.00509	0.00192909	4.85276e+06	-0.46388
1	H3F2_R4	H3F2	F2	700	R4	Glucose	0.02	Carbon	source	Carbon	source	2	31	20	Mu10_1	NA	NA	NA	NA	NA	NA	NA	NA	NA	NA	NA	NA	NA	NA
1	H1F1_R2	H1F1	F1	700	R2	Glucose	0.02	Carbon	source	Carbon	source	2	31	22	Mu10_1	1.79602	-0.233124	1.60884	4.19047e+06	-1.03833	2.77185e+06	7.3675	25530.7	24943	4.216e+06	3.00509	0.00152923	3.98003e+06	-0.77618
1	H3F2_R2	H3F2	F2	1000	R2	Glucose	0.02	Carbon	source	Carbon	source	2	31	24	Mu10_1	1.85564	-0.0746617	1.79562	9.17456e+06	0.0282051	5.80535e+06	7.99521	36098.8	35132.1	9.21066e+06	4.34023	0.0017548	7.204e+06	0.0213547
1	H1F1_R3	H1F1	F1	700	R3	Glucose	0.02	Carbon	source	Carbon	source	2	31	26	Mu10_1	2.02289	0.00592678	1.89878	3.2696e+06	-1.46541	2.06161e+06	6.68693	32045.2	31583.4	3.30165e+06	4.00586	0.00311302	3.14172e+06	-1.182
1	H3F2_R3	H3F2	F2	1000	R3	Glucose	0.02	Carbon	source	Carbon	source	2	31	28	Mu10_1	NA	NA	NA	NA	NA	NA	NA	NA	NA	NA	NA	NA	NA	NA
1	H1F1_R4	H1F1	F1	700	R4	Glucose	0.02	Carbon	source	Carbon	source	2	31	30	Mu10_1	1.83171	-0.192884	1.65434	3.90062e+06	-1.23389	2.42048e+06	6.64117	39474.3	39085.9	3.94009e+06	3.67313	0.00222203	3.78819e+06	-0.940148
1	NaCl_R1	NaCl	P1	100	R1	Glucose	0.02	Carbon	source	Carbon	source	3	0	0	Mu10_1	NA	NA	NA	NA	NA	NA	NA	NA	NA	NA	NA	NA	NA	NA
1	H1F2_R1	H1F2	F2	100	R1	Glucose	0.02	Carbon	source	Carbon	source	3	0	1	Mu10_1	NA	NA	NA	NA	NA	NA	NA	NA	NA	NA	NA	NA	NA	NA
1	NaCl_R1	NaCl	P1	100	R1	Glucose	0.02	Carbon	source	Carbon	source	3	0	2	Mu10_1	1.68862	0.103449	2.03157	1.62089e+07	0.276774	6.89692e+06	8.23723	53894.2	53814	1.62627e+07	5.0068	0.00100335	1.33142e+07	0.321486
1	H1F2_R1	H1F2	F2	100	R1	Glucose	0.02	Carbon	source	Carbon	source	3	0	3	Mu10_1	1.56525	-0.0502712	1.82623	1.59296e+07	0.565186	8.42318e+06	8.7579	36882.4	35996.1	1.59665e+07	5.0068	0.0017893	1.30312e+07	0.542957
1	NaCl_R2	NaCl	P1	100	R2	Glucose	0.02	Carbon	source	Carbon	source	3	0	4	Mu10_1	1.5576	-0.0573435	1.8173	1.4609e+07	0.440337	7.7249e+06	8.6071	37561.4	36733.9	1.46466e+07	4.67342	0.000579619	1.24378e+07	0.47572
1	H1F2_R2	H1F2	F2	100	R2	Glucose	0.02	Carbon	source	Carbon	source	3	0	5	Mu10_1	NA	NA	NA	NA	NA	NA	NA	NA	NA	NA	NA	NA	NA	NA
1	NaCl_R2	NaCl	P1	100	R2	Glucose	0.02	Carbon	source	Carbon	source	3	0	6	Mu10_1	1.58215	-0.118804	1.74151	1.38482e+07	0.458715	7.82393e+06	8.24386	45833.1	45300.8	1.3894e+07	4.00586	0.00136175	1.20032e+07	0.467009
1	H1F2_R2	H1F2	F2	100	R2	Glucose	0.02	Carbon	source	Carbon	source	3	0	7	Mu10_1	NA	NA	NA	NA	NA	NA	NA	NA	NA	NA	NA	NA	NA	NA
1	NaCl_R3	NaCl	P1	100	R3	Glucose	0.02	Carbon	source	Carbon	source	3	0	8	Mu10_1	NA	NA	NA	NA	NA	NA	NA	NA	NA	NA	NA	NA	NA	NA
1	H1F2_R3	H1F2	F2	100	R3	Glucose	0.02	Carbon	source	Carbon	source	3	0	9	Mu10_1	1.8525	0.0561196	1.966	1.05867e+07	0.218297	6.62296e+06	7.89553	44647.4	44055.1	1.06314e+07	4.34023	0.0018517	9.32389e+06	0.216917
1	NaCl_R3	NaCl	P1	100	R3	Glucose	0.02	Carbon	source	Carbon	source	3	0	10	Mu10_1	NA	NA	NA	NA	NA	NA	NA	NA	NA	NA	NA	NA	NA	NA
1	H1F2_R3	H1F2	F2	100	R3	Glucose	0.02	Carbon	source	Carbon	source	3	0	11	Mu10_1	1.84345	0.0241991	1.92298	1.02391e+07	0.179911	6.44906e+06	7.76356	47337	46600.6	1.02865e+07	4.67342	0.000686584	9.05484e+06	0.202328
1	NaCl_R4	NaCl	P1	100	R4	Glucose	0.02	Carbon	source	Carbon	source	3	0	12	Mu10_1	1.57844	-0.199713	1.64653	6.82304e+06	-0.405693	4.29747e+06	6.99505	53911	53286.3	6.87695e+06	4.00586	0.00189323	6.77837e+06	-0.215422
1	H1F2_R4	H1F2	F2	100	R4	Glucose	0.02	Carbon	source	Carbon	source	3	0	13	Mu10_1	1.78943	-0.0273205	1.85552	1.46878e+07	0.628357	8.8002e+06	7.76219	67968.5	67254.8	1.47557e+07	4.67342	0.00145493	1.24972e+07	0.633611
1	NaCl_R4	NaCl	P1	100	R4	Glucose	0.02	Carbon	source	Carbon	source	3	0	14	Mu10_1	1.57906	-0.207758	1.63738	6.53743e+06	-0.539463	3.91691e+06	6.86283	56654.8	56150.7	6.59408e+06	4.00586	0.00140799	6.51587e+06	-0.305962
1	H1F2_R4	H1F2	F2	100	R4	Glucose	0.02	Carbon	source	Carbon	source	3	0	15	Mu10_1	1.72512	-0.0649625	1.80773	1.43479e+07	0.615791	8.72388e+06	8.04398	54570.3	53610.4	1.44024e+07	4.34023	0.000765048	1.21905e+07	0.609161
1	NaCl_R1	NaCl	P1	300	R1	Glucose	0.02	Carbon	source	Carbon	source	3	0	16	Mu10_1	1.52454	-0.243284	1.59755	6.46341e+06	-0.534678	3.92992e+06	7.00702	50644.1	50121	6.51405e+06	4.34023	0.00123203	6.40102e+06	-0.320224
1	H1F2_R1	H1F2	F2	300	R1	Glucose	0.02	Carbon	source	Carbon	source	3	0	17	Mu10_1	NA	NA	NA	NA	NA	NA	NA	NA	NA	NA	NA	NA	NA	NA
1	NaCl_R1	NaCl	P1	300	R1	Glucose	0.02	Carbon	source	Carbon	source	3	0	18	Mu10_1	1.60109	-0.122152	1.73747	6.32993e+06	-0.597366	3.76282e+06	6.81776	56612.8	56238.2	6.38654e+06	4.34023	0.00207873	6.37354e+06	-0.356135
1	H1F2_R1	H1F2	F2	300	R1	Glucose	0.02	Carbon	source	Carbon	source	3	0	19	Mu10_1	NA	NA	NA	NA	NA	NA	NA	NA	NA	NA	NA	NA	NA	NA
1	NaCl_R2	NaCl	P1	300	R2	Glucose	0.02	Carbon	source	Carbon	source	3	0	20	Mu10_1	1.64118	-0.129098	1.72913	5.94648e+06	-0.723689	3.44736e+06	6.55267	64026.9	63839.9	6.01051e+06	4.00586	0.00203258	6.03739e+06	-0.457688
1	H1F2_R2	H1F2	F2	300	R2	Glucose	0.02	Carbon	source	Carbon	source	3	0	21	Mu10_1	1.73662	-0.0475504	1.82968	1.49756e+07	0.608812	8.68178e+06	7.88913	63438.5	62630	1.5039e+07	4.34023	0.000716504	1.27719e+07	0.62329
1	NaCl_R2	NaCl	P1	300	R2	Glucose	0.02	Carbon	source	Carbon	source	3	0	22	Mu10_1	1.67467	-0.0999571	1.76441	5.79075e+06	-0.761975	3.35707e+06	6.45541	66748.4	66662.9	5.8575e+06	4.00586	0.00153228	5.85534e+06	-0.501861
1	H1F2_R2	H1F2	F2	300	R2	Glucose	0.02	Carbon	source	Carbon	source	3	0	23	Mu10_1	1.65625	-0.104835	1.75846	1.47765e+07	0.495269	8.02471e+06	8.10739	53775.1	53030.6	1.48302e+07	4.00586	0.00184145	1.26209e+07	0.53187
1	NaCl_R3	NaCl	P1	300	R3	Glucose	0.02	Carbon	source	Carbon	source	3	0	24	Mu10_1	1.657	-0.104177	1.75926	6.12275e+06	-0.77578	3.3251e+06	6.57928	64706.8	64457.7	6.18745e+06	4.34023	0.00177038	6.05762e+06	-0.527126
1	H1F2_R3	H1F2	F2	300	R3	Glucose	0.02	Carbon	source	Carbon	source	3	0	25	Mu10_1	1.51355	-0.178226	1.67124	6.22581e+06	-0.896886	3.05737e+06	6.98394	49575.2	49623.2	6.27538e+06	4.00586	0.00145264	6.14471e+06	-0.62966
1	NaCl_R3	NaCl	P1	300	R3	Glucose	0.02	Carbon	source	Carbon	source	3	0	26	Mu10_1	1.63093	-0.0704671	1.80085	6.38445e+06	-0.860584	3.13528e+06	6.75249	59768	59665	6.44422e+06	4.00586	0.00247635	6.28702e+06	-0.596628
1	H1F2_R3	H1F2	F2	300	R3	Glucose	0.02	Carbon	source	Carbon	source	3	0	27	Mu10_1	1.57818	-0.0860374	1.78152	6.3207e+06	-0.832163	3.19766e+06	6.95922	51207.7	51277.3	6.37191e+06	4.00586	0.00187879	6.19965e+06	-0.586941
1	NaCl_R4	NaCl	P1	300	R4	Glucose	0.02	Carbon	source	Carbon	source	3	0	28	Mu10_1	1.76769	0.0775701	1.99545	6.42968e+06	-0.807499	3.25279e+06	6.46548	73591.9	73109.2	6.50328e+06	4.00586	0.00183496	6.3687e+06	-0.548128
1	H1F2_R4	H1F2	F2	300	R4	Glucose	0.02	Carbon	source	Carbon	source	3	0	29	Mu10_1	1.82707	0.133616	2.07449	1.53851e+07	0.555066	8.3643e+06	7.75429	71588.3	70715.4	1.54567e+07	4.34023	0.000318313	1.28498e+07	0.533932
1	NaCl_R4	NaCl	P1	300	R4	Glucose	0.02	Carbon	source	Carbon	source	3	0	30	Mu10_1	1.71212	0.0398631	1.94397	6.2183e+06	-0.751875	3.38066e+06	6.48878	70019.4	69780.7	6.28832e+06	3.67313	0.0017811	6.21855e+06	-0.513168
1	H1F2_R4	H1F2	F2	300	R4	Glucose	0.02	Carbon	source	Carbon	source	3	0	31	Mu10_1	1.63865	-0.0230642	1.861	1.53789e+07	0.605557	8.66222e+06	8.3033	48838	48163.6	1.54277e+07	3.67313	0.00247725	1.28185e+07	0.576095
1	NaCl_R1	NaCl	P1	500	R1	Glucose	0.02	Carbon	source	Carbon	source	3	0	32	Mu10_1	1.61396	-0.0449692	1.83296	6.55737e+06	-0.624202	3.69347e+06	6.59486	68547.8	68437	6.62592e+06	4.00586	0.00244013	6.44783e+06	-0.415252
1	H1F2_R1	H1F2	F2	500	R1	Glucose	0.02	Carbon	source	Carbon	source	3	0	33	Mu10_1	NA	NA	NA	NA	NA	NA	NA	NA	NA	NA	NA	NA	NA	NA
1	NaCl_R1	NaCl	P1	500	R1	Glucose	0.02	Carbon	source	Carbon	source	3	0	34	Mu10_1	1.59636	-0.129604	1.72852	6.49439e+06	-0.637196	3.66035e+06	6.72485	61984.5	61880	6.55637e+06	3.67313	0.00249666	6.40764e+06	-0.411399
1	H1F2_R1	H1F2	F2	500	R1	Glucose	0.02	Carbon	source	Carbon	source	3	0	35	Mu10_1	NA	NA	NA	NA	NA	NA	NA	NA	NA	NA	NA	NA	NA	NA
1	NaCl_R2	NaCl	P1	500	R2	Glucose	0.02	Carbon	source	Carbon	source	3	0	36	Mu10_1	1.86562	0.124353	2.06122	4.4644e+06	-1.22111	2.44201e+06	6.27675	58332.5	58042.2	4.52273e+06	4.67342	0.000928413	4.56323e+06	-0.940249
1	H1F2_R2	H1F2	F2	500	R2	Glucose	0.02	Carbon	source	Carbon	source	3	0	37	Mu10_1	1.80788	0.0854194	2.00634	1.33755e+07	0.47897	7.93455e+06	7.94496	54501.2	53318.4	1.343e+07	3.67313	0.000999136	1.185e+07	0.50488
1	NaCl_R2	NaCl	P1	500	R2	Glucose	0.02	Carbon	source	Carbon	source	3	0	38	Mu10_1	1.77065	0.0553957	1.96501	4.47237e+06	-1.10151	2.65307e+06	6.44154	52055.5	51542.3	4.52443e+06	4.34023	0.000851289	4.55061e+06	-0.87587
1	H1F2_R2	H1F2	F2	500	R2	Glucose	0.02	Carbon	source	Carbon	source	3	0	39	Mu10_1	1.80252	0.0327366	1.93439	1.25037e+07	0.405722	7.54176e+06	7.90512	52380.9	51413.3	1.2556e+07	3.67313	0.00112413	1.06328e+07	0.417884
1	NaCl_R3	NaCl	P1	500	R3	Glucose	0.02	Carbon	source	Carbon	source	3	0	40	Mu10_1	1.55853	-0.177085	1.67256	1.61996e+07	0.77933	9.77102e+06	8.6546	40298.6	39367.4	1.62399e+07	4.00586	0.00202161	1.33855e+07	0.750033
1	H1F2_R3	H1F2	F2	500	R3	Glucose	0.02	Carbon	source	Carbon	source	3	0	41	Mu10_1	1.8553	0.127282	2.06541	1.33153e+07	0.522805	8.17934e+06	7.71294	63767.5	62843	1.33791e+07	4.34023	0.000675181	1.06164e+07	0.457945
1	NaCl_R3	NaCl	P1	500	R3	Glucose	0.02	Carbon	source	Carbon	source	3	0	42	Mu10_1	1.49525	-0.183988	1.66458	1.64884e+07	0.831175	1.01285e+07	8.66024	40856.5	40149.2	1.65293e+07	4.00586	0.00218532	1.36587e+07	0.821468
1	H1F2_R3	H1F2	F2	500	R3	Glucose	0.02	Carbon	source	Carbon	source	3	0	43	Mu10_1	1.5857	-0.134788	1.72232	1.3532e+07	0.545494	8.30899e+06	8.48387	37903.3	37491.8	1.35699e+07	4.34023	0.00111138	1.0442e+07	0.441272
1	NaCl_R4	NaCl	P1	500	R4	Glucose	0.02	Carbon	source	Carbon	source	3	0	44	Mu10_1	NA	NA	NA	NA	NA	NA	NA	NA	NA	NA	NA	NA	NA	NA
1	H1F2_R4	H1F2	F2	500	R4	Glucose	0.02	Carbon	source	Carbon	source	3	0	45	Mu10_1	NA	NA	NA	NA	NA	NA	NA	NA	NA	NA	NA	NA	NA	NA
1	NaCl_R4	NaCl	P1	500	R4	Glucose	0.02	Carbon	source	Carbon	source	3	0	46	Mu10_1	NA	NA	NA	NA	NA	NA	NA	NA	NA	NA	NA	NA	NA	NA
1	H1F2_R4	H1F2	F2	500	R4	Glucose	0.02	Carbon	source	Carbon	source	3	0	47	Mu10_1	NA	NA	NA	NA	NA	NA	NA	NA	NA	NA	NA	NA	NA	NA
1	H1F2_R1	H1F2	F2	100	R1	Glucose	0.02	Carbon	source	Carbon	source	3	1	0	Mu10_1	NA	NA	NA	NA	NA	NA	NA	NA	NA	NA	NA	NA	NA	NA
1	NaCl_R1	NaCl	P1	100	R1	Glucose	0.02	Carbon	source	Carbon	source	3	1	2	Mu10_1	1.59171	0.00202488	1.89365	1.21661e+07	0.0329552	5.8245e+06	8.23575	40493.5	40279.2	1.22066e+07	3.67313	0.00246006	1.01837e+07	0.0755089
1	H1F2_R2	H1F2	F2	100	R2	Glucose	0.02	Carbon	source	Carbon	source	3	1	4	Mu10_1	1.59814	-0.0602776	1.81361	1.33792e+07	0.374622	7.38092e+06	7.96156	53889.9	53695.5	1.34331e+07	4.34023	0.000991058	1.13076e+07	0.3678
1	NaCl_R2	NaCl	P1	100	R2	Glucose	0.02	Carbon	source	Carbon	source	3	1	6	Mu10_1	1.63181	-0.117601	1.74296	9.82306e+06	0.0269864	5.80045e+06	7.79944	44293	43664.4	9.86736e+06	4.34023	0.000511023	8.87353e+06	0.0825347
1	H1F2_R3	H1F2	F2	100	R3	Glucose	0.02	Carbon	source	Carbon	source	3	1	8	Mu10_1	1.86343	0.055025	1.96451	8.35221e+06	-0.132616	5.19298e+06	7.40626	49529.5	48168	8.40174e+06	4.00586	0.00166885	7.37286e+06	-0.128186
1	NaCl_R3	NaCl	P1	100	R3	Glucose	0.02	Carbon	source	Carbon	source	3	1	10	Mu10_1	1.67611	-0.0990336	1.76554	1.18015e+07	0.38672	7.44308e+06	8.04992	44700.2	43660.9	1.18462e+07	5.0068	0.000308628	1.05148e+07	0.406818
1	H1F2_R4	H1F2	F2	100	R4	Glucose	0.02	Carbon	source	Carbon	source	3	1	12	Mu10_1	1.78769	-0.024151	1.8596	1.02755e+07	0.149102	6.3128e+06	7.57905	54020.4	53174.3	1.03295e+07	4.00586	0.000938101	9.13467e+06	0.201275
1	NaCl_R4	NaCl	P1	100	R4	Glucose	0.02	Carbon	source	Carbon	source	3	1	14	Mu10_1	1.57779	-0.207501	1.63767	4.29478e+06	-1.14161	2.58036e+06	6.52463	47159.9	46648.5	4.34194e+06	4.34023	0.00117672	4.29682e+06	-0.904963
1	H1F2_R1	H1F2	F2	300	R1	Glucose	0.02	Carbon	source	Carbon	source	3	1	16	Mu10_1	1.6847	-0.0793721	1.78977	1.12235e+07	0.254844	6.79288e+06	7.79292	50837.9	50595.9	1.12743e+07	4.34023	0.000807579	9.94782e+06	0.309878
1	NaCl_R1	NaCl	P1	300	R1	Glucose	0.02	Carbon	source	Carbon	source	3	1	18	Mu10_1	1.55609	-0.131574	1.72616	4.16594e+06	-1.24142	2.40787e+06	6.44306	48437.2	48288.3	4.21438e+06	4.34023	0.00156942	4.23147e+06	-0.992335
1	H1F2_R2	H1F2	F2	300	R2	Glucose	0.02	Carbon	source	Carbon	source	3	1	20	Mu10_1	1.7714	0.0199857	1.91737	1.07828e+07	0.11912	6.18296e+06	7.6744	53044.1	52349	1.08358e+07	4.00586	0.00177674	9.46956e+06	0.163214
1	NaCl_R2	NaCl	P1	300	R2	Glucose	0.02	Carbon	source	Carbon	source	3	1	22	Mu10_1	1.64261	-0.133963	1.72331	3.74888e+06	-1.41976	2.12788e+06	6.12173	54621	54382.3	3.8035e+06	4.00586	0.00239427	3.81612e+06	-1.14007
1	H1F2_R3	H1F2	F2	300	R3	Glucose	0.02	Carbon	source	Carbon	source	3	1	24	Mu10_1	1.74045	-0.00496273	1.8845	3.92006e+06	-1.50375	2.00754e+06	6.16353	55460.9	54926.7	3.97552e+06	4.67342	0.00201217	4.00403e+06	-1.19605
1	NaCl_R3	NaCl	P1	300	R3	Glucose	0.02	Carbon	source	Carbon	source	3	1	26	Mu10_1	1.55856	-0.116102	1.74478	3.9628e+06	-1.54497	1.951e+06	6.35021	49176.3	49108.5	4.01197e+06	4.00586	0.00245651	4.0303e+06	-1.23602
1	H1F2_R4	H1F2	F2	300	R4	Glucose	0.02	Carbon	source	Carbon	source	3	1	28	Mu10_1	1.69312	0.0197088	1.917	1.17791e+07	0.118348	6.17966e+06	7.7882	53530.5	53292.1	1.18327e+07	4.00586	0.00153748	1.00639e+07	0.146245
1	NaCl_R4	NaCl	P1	300	R4	Glucose	0.02	Carbon	source	Carbon	source	3	1	30	Mu10_1	1.56168	-0.0861577	1.78137	3.96217e+06	-1.36961	2.20315e+06	6.39547	47631.5	47580.5	4.0098e+06	4.00586	0.00312854	4.00039e+06	-1.12352
1	H1F2_R1	H1F2	F2	500	R1	Glucose	0.02	Carbon	source	Carbon	source	3	1	32	Mu10_1	1.68331	-0.0201083	1.86482	1.24579e+07	0.311051	7.06275e+06	8.32359	39007.7	38349.7	1.24969e+07	4.67342	0.00100729	1.02984e+07	0.273877
1	NaCl_R1	NaCl	P1	500	R1	Glucose	0.02	Carbon	source	Carbon	source	3	1	34	Mu10_1	1.57653	-0.141899	1.71385	4.30539e+06	-1.26047	2.37629e+06	6.46437	49316.3	49037.8	4.3547e+06	4.34023	0.00138266	4.29768e+06	-1.00919
1	H1F2_R2	H1F2	F2	500	R2	Glucose	0.02	Carbon	source	Carbon	source	3	1	36	Mu10_1	1.70728	0.00933673	1.90327	9.27806e+06	-0.115417	5.25526e+06	7.85869	40145	40009.7	9.3182e+06	4.00586	0.000963046	8.14879e+06	-0.0805028
1	NaCl_R2	NaCl	P1	500	R2	Glucose	0.02	Carbon	source	Carbon	source	3	1	38	Mu10_1	1.78476	0.036757	1.93979	2.86457e+06	-1.72187	1.72585e+06	6.0338	44400	44304.8	2.90897e+06	4.67342	0.00105318	2.94172e+06	-1.46711
1	H1F2_R3	H1F2	F2	500	R3	Glucose	0.02	Carbon	source	Carbon	source	3	1	40	Mu10_1	1.74853	0.014875	1.91059	1.02339e+07	0.126398	6.21424e+06	7.78239	46696.8	45245.4	1.02806e+07	4.00586	0.0015431	8.55675e+06	0.127495
1	NaCl_R3	NaCl	P1	500	R3	Glucose	0.02	Carbon	source	Carbon	source	3	1	42	Mu10_1	1.59946	-0.0985085	1.76618	1.25215e+07	0.448086	7.7665e+06	8.04485	47595.2	47426	1.25691e+07	4.00586	0.00194121	1.06125e+07	0.473438
1	H1F2_R4	H1F2	F2	500	R4	Glucose	0.02	Carbon	source	Carbon	source	3	1	44	Mu10_1	1.63437	-0.101233	1.76285	1.18686e+07	0.285359	6.93809e+06	8.17495	41209.8	40396.2	1.19098e+07	4.00586	0.00138115	9.86335e+06	0.302471
1	NaCl_R4	NaCl	P1	500	R4	Glucose	0.02	Carbon	source	Carbon	source	3	1	46	Mu10_1	NA	NA	NA	NA	NA	NA	NA	NA	NA	NA	NA	NA	NA	NA
1	NaCl_R1	NaCl	P1	100	R1	Glucose	0.02	Carbon	source	Carbon	source	3	2	0	Mu10_1	1.64605	0.0666155	1.98035	1.70797e+07	0.352275	7.26748e+06	8.40798	50431.9	50362.9	1.71301e+07	4.67342	0.00107473	1.35312e+07	0.344809
1	H1F2_R1	H1F2	F2	100	R1	Glucose	0.02	Carbon	source	Carbon	source	3	2	1	Mu10_1	1.65998	-0.0252836	1.85814	1.28567e+07	0.0856263	6.04108e+06	8.31615	40465.3	40278.1	1.28971e+07	4.34023	0.00062708	1.06831e+07	0.131408
1	NaCl_R1	NaCl	P1	100	R1	Glucose	0.02	Carbon	source	Carbon	source	3	2	2	Mu10_1	1.75791	0.062723	1.97502	1.09558e+07	0.0167787	5.75956e+06	7.63115	55544	55164.4	1.10114e+07	4.67342	0.000845209	9.39765e+06	0.0604479
1	H1F2_R1	H1F2	F2	100	R1	Glucose	0.02	Carbon	source	Carbon	source	3	2	3	Mu10_1	1.74436	0.0443661	1.95005	1.00526e+07	0.0512236	5.89872e+06	7.57179	53116.4	52176	1.01057e+07	4.34023	0.000668512	8.75809e+06	0.0759475
1	NaCl_R2	NaCl	P1	100	R2	Glucose	0.02	Carbon	source	Carbon	source	3	2	4	Mu10_1	1.77275	0.0490539	1.95639	8.81926e+06	-0.0419636	5.52975e+06	7.47198	49956.9	48809.9	8.86922e+06	4.34023	0.000282653	8.05266e+06	0.0192944
1	H1F2_R2	H1F2	F2	100	R2	Glucose	0.02	Carbon	source	Carbon	source	3	2	5	Mu10_1	1.71426	-0.0210192	1.86364	1.09132e+07	0.352267	7.26743e+06	7.56282	58025.8	56862.5	1.09713e+07	4.67342	0.00131578	9.5743e+06	0.343517
1	NaCl_R2	NaCl	P1	100	R2	Glucose	0.02	Carbon	source	Carbon	source	3	2	6	Mu10_1	1.73434	-0.0427862	1.83573	8.23798e+06	0.0190753	5.76873e+06	7.48352	46290.3	45268.7	8.28427e+06	4.00586	0.00131076	7.63435e+06	0.080912
1	H1F2_R2	H1F2	F2	100	R2	Glucose	0.02	Carbon	source	Carbon	source	3	2	7	Mu10_1	1.71894	-0.0800796	1.78889	1.06195e+07	0.439165	7.71863e+06	7.46	60659	60060	1.06802e+07	4.34023	0.00104421	9.54998e+06	0.448584
1	NaCl_R3	NaCl	P1	100	R3	Glucose	0.02	Carbon	source	Carbon	source	3	2	8	Mu10_1	1.68262	-0.106981	1.75584	1.06729e+07	0.429154	7.66525e+06	7.84224	46712	46290.9	1.07196e+07	4.67342	0.0019983	9.58782e+06	0.428449
1	H1F2_R3	H1F2	F2	100	R3	Glucose	0.02	Carbon	source	Carbon	source	3	2	9	Mu10_1	1.85291	0.0368667	1.93994	7.16465e+06	-0.155461	5.1114e+06	7.06329	53974.9	52902.4	7.21863e+06	4.00586	0.0015202	6.62349e+06	-0.116638
1	NaCl_R3	NaCl	P1	100	R3	Glucose	0.02	Carbon	source	Carbon	source	3	2	10	Mu10_1	1.73091	-0.0702999	1.80106	1.08534e+07	0.450697	7.78057e+06	7.71101	52047	51743.5	1.09054e+07	4.34023	0.00157447	9.82534e+06	0.465615
1	H1F2_R3	H1F2	F2	100	R3	Glucose	0.02	Carbon	source	Carbon	source	3	2	11	Mu10_1	1.90386	0.0628792	1.97523	6.29083e+06	-0.313897	4.57979e+06	6.972	50512.6	49971.2	6.34134e+06	4.00586	0.000812767	5.82442e+06	-0.250675
1	NaCl_R4	NaCl	P1	100	R4	Glucose	0.02	Carbon	source	Carbon	source	3	2	12	Mu10_1	1.57921	-0.202316	1.64356	3.77855e+06	-1.08534	2.68298e+06	6.10091	55865.3	55702.5	3.83442e+06	4.00586	0.00114937	3.83466e+06	-0.881125
1	H1F2_R4	H1F2	F2	100	R4	Glucose	0.02	Carbon	source	Carbon	source	3	2	13	Mu10_1	2.25998	0.306454	2.33852	9.36364e+06	0.188719	6.48856e+06	6.31886	118783	117765	9.48242e+06	5.67386	0.00187232	8.51738e+06	0.245079
1	NaCl_R4	NaCl	P1	100	R4	Glucose	0.02	Carbon	source	Carbon	source	3	2	14	Mu10_1	1.5666	-0.268973	1.56935	3.71353e+06	-1.17318	2.5245e+06	6.18025	51925	51812	3.76546e+06	4.00586	0.00108171	3.74046e+06	-0.967668
1	H1F2_R4	H1F2	F2	100	R4	Glucose	0.02	Carbon	source	Carbon	source	3	2	15	Mu10_1	1.79148	-0.0868267	1.78054	9.20486e+06	0.140687	6.27609e+06	7.37391	55830.9	55567.4	9.26069e+06	4.67342	0.00119996	8.29348e+06	0.180198
1	NaCl_R1	NaCl	P1	300	R1	Glucose	0.02	Carbon	source	Carbon	source	3	2	16	Mu10_1	1.53224	-0.295607	1.54065	3.60751e+06	-1.21136	2.45856e+06	6.2122	49322.9	49144.6	3.65684e+06	4.34023	0.00136264	3.64179e+06	-1.00629
1	H1F2_R1	H1F2	F2	300	R1	Glucose	0.02	Carbon	source	Carbon	source	3	2	17	Mu10_1	1.72933	-0.064095	1.80882	9.81797e+06	0.238575	6.71671e+06	7.38825	58957.4	58584.5	9.87693e+06	4.34023	0.00150588	8.87951e+06	0.286309
1	NaCl_R1	NaCl	P1	300	R1	Glucose	0.02	Carbon	source	Carbon	source	3	2	18	Mu10_1	1.59554	-0.146768	1.70808	3.48498e+06	-1.29033	2.32761e+06	6.15376	49645.1	49157.9	3.53463e+06	4.34023	0.00153438	3.56574e+06	-1.06334
1	H1F2_R1	H1F2	F2	300	R1	Glucose	0.02	Carbon	source	Carbon	source	3	2	19	Mu10_1	1.71403	-0.0292909	1.85299	9.84257e+06	0.179777	6.44846e+06	7.42624	57560.1	56917.3	9.90013e+06	4.34023	0.000895643	8.85879e+06	0.220783
1	NaCl_R2	NaCl	P1	300	R2	Glucose	0.02	Carbon	source	Carbon	source	3	2	20	Mu10_1	1.57815	-0.168294	1.68278	3.10345e+06	-1.48078	2.03976e+06	5.9744	50157.3	50180.8	3.15361e+06	4.00586	0.0025038	3.18137e+06	-1.24591
1	H1F2_R2	H1F2	F2	300	R2	Glucose	0.02	Carbon	source	Carbon	source	3	2	21	Mu10_1	1.76496	-0.0233837	1.86059	9.55699e+06	0.131782	6.23747e+06	7.37469	57935.1	57545.3	9.61492e+06	4.00586	0.00158968	8.60449e+06	0.184961
1	NaCl_R2	NaCl	P1	300	R2	Glucose	0.02	Carbon	source	Carbon	source	3	2	22	Mu10_1	1.62017	-0.13958	1.71661	3.08412e+06	-1.53462	1.96505e+06	5.89163	52838.7	52889.4	3.13696e+06	4.34023	0.0023181	3.15523e+06	-1.29133
1	H1F2_R2	H1F2	F2	300	R2	Glucose	0.02	Carbon	source	Carbon	source	3	2	23	Mu10_1	1.76425	0.013316	1.90853	9.74706e+06	0.0750853	5.9971e+06	7.4998	54152.2	52920.5	9.80122e+06	4.00586	0.00114953	8.69688e+06	0.126548
1	NaCl_R3	NaCl	P1	300	R3	Glucose	0.02	Carbon	source	Carbon	source	3	2	24	Mu10_1	1.66832	-0.0644383	1.80839	3.2677e+06	-1.54724	1.94793e+06	5.87799	56525	56452.4	3.32422e+06	4.67342	0.00263439	3.31942e+06	-1.2928
1	H1F2_R3	H1F2	F2	300	R3	Glucose	0.02	Carbon	source	Carbon	source	3	2	25	Mu10_1	1.50733	-0.203113	1.64266	3.26429e+06	-1.58617	1.89607e+06	6.26022	43149.8	43007	3.30744e+06	4.00586	0.00185513	3.31567e+06	-1.32069
1	NaCl_R3	NaCl	P1	300	R3	Glucose	0.02	Carbon	source	Carbon	source	3	2	26	Mu10_1	1.57575	-0.137719	1.71883	3.35e+06	-1.54131	1.95596e+06	6.17742	46935.1	46602.2	3.39694e+06	4.34023	0.00182899	3.40018e+06	-1.27559
1	H1F2_R3	H1F2	F2	300	R3	Glucose	0.02	Carbon	source	Carbon	source	3	2	27	Mu10_1	1.47538	-0.23196	1.61014	3.4309e+06	-1.47435	2.04887e+06	6.2943	44279.8	44158.5	3.47518e+06	4.34023	0.00283386	3.48305e+06	-1.21863
1	NaCl_R4	NaCl	P1	300	R4	Glucose	0.02	Carbon	source	Carbon	source	3	2	28	Mu10_1	1.70072	-0.0256629	1.85765	3.32437e+06	-1.49847	2.0149e+06	5.89445	56841.4	56652.9	3.38121e+06	4.00586	0.00136769	3.3529e+06	-1.27116
1	H1F2_R4	H1F2	F2	300	R4	Glucose	0.02	Carbon	source	Carbon	source	3	2	29	Mu10_1	1.73843	0.00982495	1.90391	9.74523e+06	0.0912578	6.0647e+06	7.50494	53948.5	53481	9.79918e+06	4.34023	0.000898846	8.64871e+06	0.117782
1	NaCl_R4	NaCl	P1	300	R4	Glucose	0.02	Carbon	source	Carbon	source	3	2	30	Mu10_1	1.61995	-0.0830157	1.78525	3.30171e+06	-1.44071	2.09721e+06	6.00894	52079.2	52029.4	3.35379e+06	4.00586	0.000916715	3.35794e+06	-1.22305
1	H1F2_R4	H1F2	F2	300	R4	Glucose	0.02	Carbon	source	Carbon	source	3	2	31	Mu10_1	1.62644	-0.0712095	1.79992	9.49668e+06	0.111156	6.14893e+06	7.70848	45621.5	45362.7	9.5423e+06	3.67313	0.00163391	8.37865e+06	0.124597
1	NaCl_R1	NaCl	P1	500	R1	Glucose	0.02	Carbon	source	Carbon	source	3	2	32	Mu10_1	1.55155	-0.157345	1.6956	3.50075e+06	-1.31676	2.28536e+06	6.27985	45641.9	45611.7	3.54639e+06	4.34023	0.00185361	3.47545e+06	-1.12483
1	H1F2_R1	H1F2	F2	500	R1	Glucose	0.02	Carbon	source	Carbon	source	3	2	33	Mu10_1	1.73899	-0.00363419	1.88623	1.08992e+07	0.320439	7.10886e+06	8.09304	40062.6	38945.4	1.09392e+07	4.67342	0.00161763	9.2147e+06	0.292602
1	NaCl_R1	NaCl	P1	500	R1	Glucose	0.02	Carbon	source	Carbon	source	3	2	34	Mu10_1	1.60237	-0.111731	1.75007	3.73404e+06	-1.27138	2.35838e+06	6.14573	53494.3	53278.6	3.78754e+06	4.34023	0.00215506	3.77577e+06	-1.03544
1	H1F2_R1	H1F2	F2	500	R1	Glucose	0.02	Carbon	source	Carbon	source	3	2	35	Mu10_1	1.69008	-0.0223407	1.86193	1.10503e+07	0.263078	6.83176e+06	8.02624	42550.1	41734.7	1.10928e+07	5.0068	0.00100728	9.3043e+06	0.224233
1	NaCl_R2	NaCl	P1	500	R2	Glucose	0.02	Carbon	source	Carbon	source	3	2	36	Mu10_1	1.78337	0.0502551	1.95802	2.48766e+06	-1.85511	1.5736e+06	5.83111	44478.1	44073.6	2.53214e+06	4.67342	0.00132071	2.54043e+06	-1.63424
1	H1F2_R2	H1F2	F2	500	R2	Glucose	0.02	Carbon	source	Carbon	source	3	2	37	Mu10_1	1.81491	0.046859	1.95342	7.1474e+06	-0.281739	4.68302e+06	7.17152	49926.4	49314.7	7.19733e+06	4.34023	0.00121819	6.49724e+06	-0.233517
1	NaCl_R2	NaCl	P1	500	R2	Glucose	0.02	Carbon	source	Carbon	source	3	2	38	Mu10_1	1.70491	-0.0305775	1.85133	2.47149e+06	-1.79791	1.63724e+06	5.78814	45549.8	45464.2	2.51704e+06	4.67342	0.00129734	2.53572e+06	-1.57671
1	H1F2_R2	H1F2	F2	500	R2	Glucose	0.02	Carbon	source	Carbon	source	3	2	39	Mu10_1	1.84278	0.0792905	1.99783	6.13052e+06	-0.478829	4.08504e+06	7.33654	38165.9	37969.6	6.16869e+06	4.00586	0.00104975	5.48982e+06	-0.435623
1	NaCl_R3	NaCl	P1	500	R3	Glucose	0.02	Carbon	source	Carbon	source	3	2	40	Mu10_1	1.59294	-0.114057	1.74725	1.11389e+07	0.40622	7.54436e+06	7.87332	47708.3	46915	1.11866e+07	4.34023	0.00145397	9.76014e+06	0.426776
1	H1F2_R3	H1F2	F2	500	R3	Glucose	0.02	Carbon	source	Carbon	source	3	2	41	Mu10_1	1.70856	-0.0227927	1.86135	8.81231e+06	0.111484	6.15033e+06	7.50033	48940.7	47680.5	8.86125e+06	4.34023	0.00178674	7.59869e+06	0.114732
1	NaCl_R3	NaCl	P1	500	R3	Glucose	0.02	Carbon	source	Carbon	source	3	2	42	Mu10_1	1.59572	-0.119583	1.74057	1.08739e+07	0.404569	7.53574e+06	7.75994	50398.3	49600.9	1.09243e+07	4.34023	0.00113488	9.46565e+06	0.426203
1	H1F2_R3	H1F2	F2	500	R3	Glucose	0.02	Carbon	source	Carbon	source	3	2	43	Mu10_1	1.68376	-0.0595627	1.81451	7.82701e+06	-0.0750325	5.40445e+06	7.40181	46559.1	45768.1	7.87357e+06	4.34023	0.00181341	6.67225e+06	-0.0763981
1	NaCl_R4	NaCl	P1	500	R4	Glucose	0.02	Carbon	source	Carbon	source	3	2	44	Mu10_1	1.52637	-0.207479	1.63769	1.15351e+07	0.415055	7.59071e+06	7.98114	45833.3	45469.9	1.15809e+07	4.34023	0.00298478	9.84458e+06	0.435802
1	H1F2_R4	H1F2	F2	500	R4	Glucose	0.02	Carbon	source	Carbon	source	3	2	45	Mu10_1	1.6769	-0.0623795	1.81097	1.0743e+07	0.18627	6.47755e+06	7.9777	42788.3	42107.2	1.07858e+07	4.34023	0.000963957	9.04356e+06	0.2203
1	NaCl_R4	NaCl	P1	500	R4	Glucose	0.02	Carbon	source	Carbon	source	3	2	46	Mu10_1	1.69115	-0.0619392	1.81152	1.41179e+07	0.252536	6.78202e+06	8.37215	42738.2	41422.2	1.41607e+07	4.34023	0.000481193	1.12575e+07	0.260633
1	H1F2_R4	H1F2	F2	500	R4	Glucose	0.02	Carbon	source	Carbon	source	3	2	47	Mu10_1	NA	NA	NA	NA	NA	NA	NA	NA	NA	NA	NA	NA	NA	NA
1	H1F2_R1	H1F2	F2	100	R1	Glucose	0.02	Carbon	source	Carbon	source	3	3	0	Mu10_1	1.75483	-0.0319484	1.84958	1.67708e+07	0.597332	8.61297e+06	8.33412	52129.5	51356.3	1.6823e+07	4.67342	0.000625339	1.3412e+07	0.576006
1	NaCl_R1	NaCl	P1	100	R1	Glucose	0.02	Carbon	source	Carbon	source	3	3	2	Mu10_1	1.77493	0.00399537	1.89624	9.84243e+06	0.0110671	5.7368e+06	7.61214	50564.3	49598.5	9.893e+06	4.67342	0.000575422	8.68993e+06	0.0739895
1	H1F2_R2	H1F2	F2	100	R2	Glucose	0.02	Carbon	source	Carbon	source	3	3	4	Mu10_1	1.67155	-0.0657169	1.80679	1.0339e+07	0.399436	7.50897e+06	7.46044	59038.4	58501.3	1.0398e+07	4.34023	0.000529535	9.20602e+06	0.388429
1	NaCl_R2	NaCl	P1	100	R2	Glucose	0.02	Carbon	source	Carbon	source	3	3	6	Mu10_1	1.6892	-0.0900058	1.77662	7.64311e+06	0.142421	6.28364e+06	7.26379	50059.4	49209.5	7.69316e+06	4.34023	0.000636744	7.2269e+06	0.197547
1	H1F2_R3	H1F2	F2	100	R3	Glucose	0.02	Carbon	source	Carbon	source	3	3	8	Mu10_1	1.89409	0.047966	1.95492	6.47169e+06	-0.0816118	5.37985e+06	7.00661	50723.3	49634.5	6.52241e+06	4.00586	0.00066812	6.01942e+06	-0.0645543
1	NaCl_R3	NaCl	P1	100	R3	Glucose	0.02	Carbon	source	Carbon	source	3	3	10	Mu10_1	1.71327	-0.106864	1.75598	9.57462e+06	0.438542	7.71529e+06	7.69706	46363.1	46136	9.62099e+06	5.0068	0.000610589	8.7748e+06	0.445715
1	H1F2_R4	H1F2	F2	100	R4	Glucose	0.02	Carbon	source	Carbon	source	3	3	12	Mu10_1	1.79392	-0.0338538	1.84714	8.25705e+06	0.230192	6.67779e+06	7.03406	63487.4	62548.9	8.32053e+06	4.34023	0.00066631	7.67093e+06	0.273971
1	NaCl_R4	NaCl	P1	100	R4	Glucose	0.02	Carbon	source	Carbon	source	3	3	14	Mu10_1	1.6062	-0.236994	1.60453	3.27546e+06	-1.16349	2.54151e+06	6.01549	51427.5	50926.1	3.32688e+06	4.00586	0.00218752	3.33492e+06	-0.988216
1	H1F2_R1	H1F2	F2	300	R1	Glucose	0.02	Carbon	source	Carbon	source	3	3	16	Mu10_1	1.76535	-0.127318	1.73126	8.57572e+06	0.22262	6.64283e+06	7.34843	52947.6	51964.5	8.62867e+06	4.67342	0.000944307	7.9669e+06	0.265885
1	NaCl_R1	NaCl	P1	300	R1	Glucose	0.02	Carbon	source	Carbon	source	3	3	18	Mu10_1	1.59201	-0.179558	1.6697	3.21372e+06	-1.20984	2.46116e+06	6.03027	49935.9	49590.7	3.26365e+06	4.00586	0.00173615	3.30842e+06	-1.01403
1	H1F2_R2	H1F2	F2	300	R2	Glucose	0.02	Carbon	source	Carbon	source	3	3	20	Mu10_1	1.76911	-0.0142485	1.87241	8.29019e+06	0.115022	6.16543e+06	7.21952	56001	54719.1	8.34619e+06	4.34023	0.000224546	7.67615e+06	0.163138
1	NaCl_R2	NaCl	P1	300	R2	Glucose	0.02	Carbon	source	Carbon	source	3	3	22	Mu10_1	1.59613	-0.148245	1.70633	2.86179e+06	-1.47685	2.04532e+06	5.85393	50350.3	50245.6	2.91214e+06	4.34023	0.00179442	2.92328e+06	-1.28301
1	H1F2_R3	H1F2	F2	300	R3	Glucose	0.02	Carbon	source	Carbon	source	3	3	24	Mu10_1	1.5403	-0.163787	1.68805	3.03957e+06	-1.45437	2.07745e+06	5.76288	57027.5	57156.8	3.0966e+06	4.00586	0.00283592	3.11011e+06	-1.24106
1	NaCl_R3	NaCl	P1	300	R3	Glucose	0.02	Carbon	source	Carbon	source	3	3	26	Mu10_1	1.5808	-0.148796	1.70568	2.88743e+06	-1.51328	1.99432e+06	6.13786	41595.2	41437.2	2.92902e+06	4.00586	0.00284066	2.96034e+06	-1.28325
1	H1F2_R4	H1F2	F2	300	R4	Glucose	0.02	Carbon	source	Carbon	source	3	3	28	Mu10_1	1.80206	0.0223384	1.9205	8.73823e+06	0.131103	6.23453e+06	7.74317	40975.9	40246.3	8.77921e+06	4.34023	0.000807958	7.84264e+06	0.144095
1	NaCl_R4	NaCl	P1	300	R4	Glucose	0.02	Carbon	source	Carbon	source	3	3	30	Mu10_1	1.65778	-0.0812711	1.78741	2.82428e+06	-1.45969	2.0698e+06	5.90011	48098.7	47745.1	2.87238e+06	4.00586	0.00198107	2.8847e+06	-1.27871
1	H1F2_R1	H1F2	F2	500	R1	Glucose	0.02	Carbon	source	Carbon	source	3	3	32	Mu10_1	1.66427	-0.0674587	1.80461	9.74662e+06	0.373761	7.37652e+06	7.82043	43310.9	43102.2	9.78994e+06	5.0068	0.000830125	8.42115e+06	0.330793
1	NaCl_R1	NaCl	P1	500	R1	Glucose	0.02	Carbon	source	Carbon	source	3	3	34	Mu10_1	1.52536	-0.18126	1.66773	3.38854e+06	-1.24512	2.4017e+06	6.07059	51179.3	51144	3.43972e+06	4.00586	0.00250694	3.42677e+06	-1.04873
1	H1F2_R2	H1F2	F2	500	R2	Glucose	0.02	Carbon	source	Carbon	source	3	3	36	Mu10_1	1.83088	0.0586176	1.96941	6.18855e+06	-0.404597	4.30073e+06	7.27367	40254.3	39139.2	6.2288e+06	4.00586	0.00175923	5.75155e+06	-0.339474
1	NaCl_R2	NaCl	P1	500	R2	Glucose	0.02	Carbon	source	Carbon	source	3	3	38	Mu10_1	1.69517	-0.053663	1.82195	2.2664e+06	-1.79278	1.64307e+06	5.78301	41921.7	41487.5	2.30833e+06	4.67342	0.00131258	2.3439e+06	-1.58152
1	H1F2_R3	H1F2	F2	500	R3	Glucose	0.02	Carbon	source	Carbon	source	3	3	40	Mu10_1	1.66169	-0.0523614	1.82359	7.583e+06	0.0132607	5.74553e+06	7.26875	49494.2	48982.3	7.6325e+06	4.00586	0.00111163	6.68877e+06	0.000520096
1	NaCl_R3	NaCl	P1	500	R3	Glucose	0.02	Carbon	source	Carbon	source	3	3	42	Mu10_1	1.56659	-0.157611	1.69529	9.92682e+06	0.444755	7.74859e+06	7.65696	49430.2	49063.4	9.97626e+06	4.00586	0.00216173	8.89203e+06	0.46262
1	H1F2_R4	H1F2	F2	500	R4	Glucose	0.02	Carbon	source	Carbon	source	3	3	44	Mu10_1	1.58029	-0.157786	1.69509	9.22554e+06	0.333232	7.17218e+06	7.69883	44617.9	43715.8	9.27016e+06	4.34023	0.00111245	8.02432e+06	0.331671
1	NaCl_R4	NaCl	P1	500	R4	Glucose	0.02	Carbon	source	Carbon	source	3	3	46	Mu10_1	1.55565	-0.185214	1.66316	1.34722e+07	0.320303	7.10819e+06	8.23344	44912.9	44443.5	1.35171e+07	4.00586	0.00252951	1.09959e+07	0.348347
1	NaCl_R1	NaCl	P1	700	R1	Glucose	0.02	Carbon	source	Carbon	source	3	4	0	Mu10_1	1.71429	-0.0656664	1.80685	1.62476e+07	0.551604	8.34425e+06	8.31201	51285.2	50902.8	1.62989e+07	4.67342	0.00168323	1.29304e+07	0.523245
1	H1F2_R1	H1F2	F2	700	R1	Glucose	0.02	Carbon	source	Carbon	source	3	4	1	Mu10_1	1.71343	-0.121713	1.738	1.21901e+07	0.209532	6.58284e+06	8.07778	45286.1	45062.8	1.22354e+07	4.00586	0.00194197	1.00717e+07	0.227095
1	NaCl_R1	NaCl	P1	700	R1	Glucose	0.02	Carbon	source	Carbon	source	3	4	2	Mu10_1	1.72136	-0.0851187	1.78265	9.59919e+06	0.0877427	6.04994e+06	7.55884	51180.8	50524.7	9.65037e+06	4.00586	0.00104314	8.42024e+06	0.131033
1	H1F2_R1	H1F2	F2	700	R1	Glucose	0.02	Carbon	source	Carbon	source	3	4	3	Mu10_1	1.71246	-0.0729501	1.79775	8.66225e+06	0.195471	6.519e+06	7.49646	48237.1	47485.6	8.71049e+06	4.34023	0.000244582	7.79239e+06	0.218404
1	NaCl_R2	NaCl	P1	700	R2	Glucose	0.02	Carbon	source	Carbon	source	3	4	4	Mu10_1	1.75534	-0.0287656	1.85366	8.36654e+06	0.266847	6.84963e+06	7.5445	45056.4	43844.4	8.41159e+06	4.34023	0.000928855	7.69351e+06	0.281222
1	H1F2_R2	H1F2	F2	700	R2	Glucose	0.02	Carbon	source	Carbon	source	3	4	5	Mu10_1	1.68211	-0.090167	1.77642	7.92528e+06	0.279881	6.91179e+06	7.3841	47729.4	47487.5	7.97301e+06	4.00586	0.00125727	7.39457e+06	0.2986
1	NaCl_R2	NaCl	P1	700	R2	Glucose	0.02	Carbon	source	Carbon	source	3	4	6	Mu10_1	1.68231	-0.101746	1.76222	7.70514e+06	0.261758	6.82551e+06	7.32617	48316.8	48027.7	7.75345e+06	4.00586	0.000802159	7.20559e+06	0.272096
1	H1F2_R2	H1F2	F2	700	R2	Glucose	0.02	Carbon	source	Carbon	source	3	4	7	Mu10_1	1.71123	-0.0997505	1.76466	7.93347e+06	0.347246	7.24218e+06	7.25273	52363.7	51982.8	7.98583e+06	4.00586	0.00105729	7.47393e+06	0.360696
1	NaCl_R3	NaCl	P1	700	R3	Glucose	0.02	Carbon	source	Carbon	source	3	4	8	Mu10_1	1.63843	-0.16345	1.68844	8.31429e+06	0.343699	7.2244e+06	7.20935	56563.9	56345	8.37086e+06	4.34023	0.001465	7.83449e+06	0.357399
1	H1F2_R3	H1F2	F2	700	R3	Glucose	0.02	Carbon	source	Carbon	source	3	4	9	Mu10_1	1.72326	-0.0931354	1.77277	2.38969e+06	-1.50079	2.01166e+06	5.6579	48287.1	48155.9	2.43797e+06	4.34023	0.000431672	2.4773e+06	-1.34065
1	NaCl_R3	NaCl	P1	700	R3	Glucose	0.02	Carbon	source	Carbon	source	3	4	10	Mu10_1	1.61516	-0.230444	1.61183	8.30715e+06	0.285156	6.93711e+06	7.27131	54124.2	53892.3	8.36127e+06	4.00586	0.000631651	7.90951e+06	0.324434
1	H1F2_R3	H1F2	F2	700	R3	Glucose	0.02	Carbon	source	Carbon	source	3	4	11	Mu10_1	1.70057	-0.166242	1.68518	2.05435e+06	-1.69745	1.75532e+06	5.7728	38274.2	38158.6	2.09263e+06	4.34023	0.00190211	2.12254e+06	-1.53184
1	NaCl_R4	NaCl	P1	700	R4	Glucose	0.02	Carbon	source	Carbon	source	3	4	12	Mu10_1	1.57029	-0.261747	1.57723	3.21982e+06	-1.06176	2.7272e+06	5.93145	53636.7	53632.7	3.27346e+06	4.00586	0.00314604	3.2959e+06	-0.908961
1	H1F2_R4	H1F2	F2	700	R4	Glucose	0.02	Carbon	source	Carbon	source	3	4	13	Mu10_1	1.76684	-0.0640741	1.80885	8.33004e+06	0.326084	7.13673e+06	7.43031	48576.6	48402.7	8.37862e+06	5.0068	0.00199173	7.78978e+06	0.348193
1	NaCl_R4	NaCl	P1	700	R4	Glucose	0.02	Carbon	source	Carbon	source	3	4	14	Mu10_1	1.54721	-0.297224	1.53892	3.05291e+06	-1.1307	2.59995e+06	5.89347	52236	52279.3	3.10515e+06	4.00586	0.00227379	3.16147e+06	-0.96085
1	H1F2_R4	H1F2	F2	700	R4	Glucose	0.02	Carbon	source	Carbon	source	3	4	15	Mu10_1	1.75102	-0.140259	1.7158	8.37718e+06	0.341724	7.21452e+06	7.38557	50399.5	50160.1	8.42758e+06	4.67342	0.000448735	7.88244e+06	0.37171
1	NaCl_R2	NaCl	P1	1000	R2	Glucose	0.02	Carbon	source	Carbon	source	3	4	16	Mu10_1	1.50949	-0.369965	1.46325	3.37096e+06	-1.00897	2.82883e+06	5.96029	55025.1	54947.2	3.42599e+06	4.00586	0.00119657	3.45307e+06	-0.858141
1	NaCl_R2	NaCl	P1	1000	R2	Glucose	0.02	Carbon	source	Carbon	source	3	4	18	Mu10_1	1.58572	-0.212254	1.63228	3.13769e+06	-1.13404	2.59392e+06	5.85921	54999.5	54885.9	3.19269e+06	4.00586	0.00155488	3.26273e+06	-0.956528
1	NaCl_R3	NaCl	P1	1000	R3	Glucose	0.02	Carbon	source	Carbon	source	3	4	20	Mu10_1	1.62734	-0.135956	1.72093	2.86286e+06	-1.28602	2.33458e+06	6.77916	26305.1	26311.2	2.88916e+06	6.00625	0.000901163	2.91423e+06	-1.13263
1	NaCl_R3	NaCl	P1	1000	R3	Glucose	0.02	Carbon	source	Carbon	source	3	4	22	Mu10_1	1.61933	-0.143667	1.71176	3.31453e+06	-1.11464	2.62905e+06	6.64327	33493.9	33444.3	3.34802e+06	5.67386	0.000719724	3.37673e+06	-0.960217
1	H2F1_R1	H2F1	F1	100	R1	Glucose	0.02	Carbon	source	Carbon	source	3	4	25	Mu10_1	1.74133	0.016203	1.91235	9.74911e+06	0.414838	7.58956e+06	7.34573	60305.9	59131.4	9.80942e+06	4.00586	0.000801055	8.93737e+06	0.433252
1	H2F1_R1	H2F1	F1	100	R1	Glucose	0.02	Carbon	source	Carbon	source	3	4	27	Mu10_1	1.66859	-0.084105	1.7839	9.32742e+06	0.380654	7.41185e+06	7.37961	56349.8	55482.8	9.38377e+06	4.00586	0.000899631	8.61562e+06	0.401007
1	H2F1_R2	H2F1	F1	100	R2	Glucose	0.02	Carbon	source	Carbon	source	3	4	29	Mu10_1	1.78092	-0.000900302	1.88981	7.79713e+06	0.16713	6.39219e+06	7.24564	51718.9	51374.7	7.84885e+06	4.00586	0.00140312	7.16108e+06	0.165482
1	H2F1_R2	H2F1	F1	100	R2	Glucose	0.02	Carbon	source	Carbon	source	3	4	31	Mu10_1	1.78348	0.00887775	1.90266	7.9726e+06	0.240538	6.72585e+06	7.2525	52630.7	51598	8.02523e+06	4.00586	0.00170116	7.2786e+06	0.23689
1	LiAc0.01_R1	LiAc0.01	P2	100	R1	Glucose	0.02	Carbon	source	Carbon	source	3	4	32	Mu10_1	1.86481	0.0842174	2.00466	2.04245e+06	-1.75751	1.68374e+06	5.43566	48306.6	47843.7	2.09075e+06	4.34023	0.000462114	2.1057e+06	-1.57604
1	H2F1_R3	H2F1	F1	100	R3	Glucose	0.02	Carbon	source	Carbon	source	3	4	33	Mu10_1	1.65676	-0.0817078	1.78687	9.12117e+06	0.375108	7.38341e+06	7.29433	58480.8	57428.4	9.17965e+06	4.34023	0.000340532	8.22962e+06	0.375685
1	LiAc0.01_R1	LiAc0.01	P2	100	R1	Glucose	0.02	Carbon	source	Carbon	source	3	4	34	Mu10_1	1.85391	0.0888008	2.01104	1.99611e+06	-1.88328	1.54317e+06	5.46742	46158.9	46043	2.04227e+06	4.34023	0.00077586	2.08114e+06	-1.66719
1	H2F1_R3	H2F1	F1	100	R3	Glucose	0.02	Carbon	source	Carbon	source	3	4	35	Mu10_1	1.6145	-0.105528	1.75761	9.48146e+06	0.303851	7.02759e+06	7.37752	57363.9	57079.3	9.53882e+06	4.34023	0.00055063	8.5311e+06	0.305123
1	LiAc0.01_R2	LiAc0.01	P2	100	R2	Glucose	0.02	Carbon	source	Carbon	source	3	4	36	Mu10_1	1.71924	-0.033954	1.84701	2.34268e+06	-1.70987	1.74027e+06	5.50523	52740.2	52522	2.39542e+06	4.34023	0.00129679	2.42133e+06	-1.50801
1	H2F1_R4	H2F1	F1	100	R4	Glucose	0.02	Carbon	source	Carbon	source	3	4	37	Mu10_1	1.67013	-0.0759085	1.79407	1.89129e+06	-2.01049	1.41293e+06	5.66236	38096	37974.5	1.92939e+06	4.00586	0.00229217	1.98998e+06	-1.78702
1	LiAc0.01_R2	LiAc0.01	P2	100	R2	Glucose	0.02	Carbon	source	Carbon	source	3	4	38	Mu10_1	1.70923	-0.0342174	1.84667	2.22177e+06	-1.72174	1.72601e+06	5.56587	47915	47750.6	2.26969e+06	4.34023	0.00126143	2.28502e+06	-1.53419
1	H2F1_R4	H2F1	F1	100	R4	Glucose	0.02	Carbon	source	Carbon	source	3	4	39	Mu10_1	1.73155	0.0184867	1.91538	2.25087e+06	-1.67063	1.78825e+06	5.82137	40521.9	40151.2	2.29139e+06	4.00586	0.000526924	2.33248e+06	-1.47915
1	LiAc0.01_R4	LiAc0.01	P2	100	R4	Glucose	0.02	Carbon	source	Carbon	source	3	4	40	Mu10_1	1.63751	-0.0481718	1.82889	9.20349e+06	0.409213	7.56003e+06	7.46364	52437.5	51101.4	9.25593e+06	4.00586	0.000907584	8.44676e+06	0.427356
1	H2F1_R1	H2F1	F1	300	R1	Glucose	0.02	Carbon	source	Carbon	source	3	4	41	Mu10_1	1.63854	-0.0252582	1.85817	8.24968e+06	0.259509	6.81488e+06	7.25447	54384.8	53021.8	8.30407e+06	4.34023	0.00103701	7.51174e+06	0.263508
1	LiAc0.01_R4	LiAc0.01	P2	100	R4	Glucose	0.02	Carbon	source	Carbon	source	3	4	42	Mu10_1	1.639	-0.0490189	1.82782	8.76574e+06	0.345549	7.23367e+06	7.23884	58420.4	57215.2	8.82416e+06	4.00586	0.00120967	8.09988e+06	0.373498
1	H2F1_R1	H2F1	F1	300	R1	Glucose	0.02	Carbon	source	Carbon	source	3	4	43	Mu10_1	1.57144	-0.173725	1.67646	8.41245e+06	0.307882	7.04726e+06	7.34185	52178.3	51937.4	8.46463e+06	4.00586	0.00176982	7.63376e+06	0.316984
1	LiAc0.01_R3	LiAc0.01	P2	100	R3	Glucose	0.02	Carbon	source	Carbon	source	3	4	44	Mu10_1	1.60946	-0.14786	1.70679	1.03758e+07	0.629552	8.80749e+06	7.80018	46761.4	46084.7	1.04226e+07	4.34023	0.0012197	9.20769e+06	0.620448
1	H2F1_R2	H2F1	F1	300	R2	Glucose	0.02	Carbon	source	Carbon	source	3	4	45	Mu10_1	1.72409	-0.0434913	1.83484	9.99851e+06	0.414417	7.58735e+06	7.70808	48045.6	46652.7	1.00466e+07	4.34023	0.000364225	8.793e+06	0.450074
1	LiAc0.01_R3	LiAc0.01	P2	100	R3	Glucose	0.02	Carbon	source	Carbon	source	3	4	46	Mu10_1	1.68845	-0.0833396	1.78485	1.39406e+07	0.449159	7.77228e+06	8.27996	44995	44020.6	1.39856e+07	4.34023	0.00153381	1.16498e+07	0.501108
1	H2F1_R2	H2F1	F1	300	R2	Glucose	0.02	Carbon	source	Carbon	source	3	4	47	Mu10_1	NA	NA	NA	NA	NA	NA	NA	NA	NA	NA	NA	NA	NA	NA
1	H1F2_R1	H1F2	F2	700	R1	Glucose	0.02	Carbon	source	Carbon	source	3	5	0	Mu10_1	1.76144	-0.0969019	1.76815	1.60206e+07	0.646688	8.91273e+06	8.11265	58089.9	57763.6	1.60787e+07	4.34023	0.000911691	1.26622e+07	0.595377
1	NaCl_R1	NaCl	P1	700	R1	Glucose	0.02	Carbon	source	Carbon	source	3	5	2	Mu10_1	1.77787	-0.0533865	1.8223	9.26848e+06	0.151765	6.32447e+06	7.63467	46874.2	45947.8	9.31535e+06	4.67342	0.00100204	8.19958e+06	0.209553
1	H1F2_R2	H1F2	F2	700	R2	Glucose	0.02	Carbon	source	Carbon	source	3	5	4	Mu10_1	1.70983	-0.0818935	1.78664	8.27845e+06	0.411989	7.57459e+06	7.27978	53619.3	52968.8	8.33206e+06	4.00586	0.00153794	7.69359e+06	0.437545
1	NaCl_R2	NaCl	P1	700	R2	Glucose	0.02	Carbon	source	Carbon	source	3	5	6	Mu10_1	1.72971	-0.0754208	1.79468	7.40765e+06	0.294408	6.98174e+06	7.2734	48193.2	46973.7	7.45584e+06	4.34023	0.00118525	6.99088e+06	0.304072
1	H1F2_R3	H1F2	F2	700	R3	Glucose	0.02	Carbon	source	Carbon	source	3	5	8	Mu10_1	1.7421	-0.0769484	1.79278	1.97202e+06	-1.68127	1.77511e+06	5.58278	42022.8	41436.8	2.01404e+06	4.67342	0.00208065	2.04591e+06	-1.53333
1	NaCl_R3	NaCl	P1	700	R3	Glucose	0.02	Carbon	source	Carbon	source	3	5	10	Mu10_1	1.72283	-0.144979	1.7102	7.73494e+06	0.23411	6.69595e+06	7.09247	57096	55954.7	7.79204e+06	4.67342	0.000953445	7.41688e+06	0.277171
1	H1F2_R4	H1F2	F2	700	R4	Glucose	0.02	Carbon	source	Carbon	source	3	5	12	Mu10_1	1.77749	-0.0929266	1.77303	7.93925e+06	0.302275	7.01992e+06	7.29221	50978.5	50144.1	7.99023e+06	4.67342	0.00115862	7.55825e+06	0.333803
1	NaCl_R4	NaCl	P1	700	R4	Glucose	0.02	Carbon	source	Carbon	source	3	5	14	Mu10_1	1.59709	-0.215451	1.62867	2.96701e+06	-1.05217	2.74539e+06	5.81887	53509	53368.3	3.02052e+06	4.00586	0.00211198	3.08523e+06	-0.895208
1	NaCl_R2	NaCl	P1	1000	R2	Glucose	0.02	Carbon	source	Carbon	source	3	5	18	Mu10_1	1.55936	-0.229923	1.61241	3.26352e+06	-0.992094	2.86212e+06	5.90647	55330.4	54975.1	3.31885e+06	4.00586	0.00263296	3.37859e+06	-0.841495
1	NaCl_R3	NaCl	P1	1000	R3	Glucose	0.02	Carbon	source	Carbon	source	3	5	22	Mu10_1	1.58655	-0.216569	1.62741	3.2035e+06	-1.02633	2.795e+06	6.64579	32314.8	32321	3.23582e+06	5.67386	0.000668052	3.27459e+06	-0.891619
1	H2F1_R1	H2F1	F1	100	R1	Glucose	0.02	Carbon	source	Carbon	source	3	5	24	Mu10_1	1.767	-0.0183423	1.8671	8.84605e+06	0.441657	7.73197e+06	7.02883	68265.1	67994.9	8.91432e+06	4.34023	0.00243736	8.27442e+06	0.451006
1	H2F1_R2	H2F1	F1	100	R2	Glucose	0.02	Carbon	source	Carbon	source	3	5	28	Mu10_1	1.77626	-0.00221356	1.88809	7.59686e+06	0.213438	6.60069e+06	6.98238	60558.6	59373.3	7.65742e+06	4.00586	0.00177531	7.09981e+06	0.211974
1	H2F1_R3	H2F1	F1	100	R3	Glucose	0.02	Carbon	source	Carbon	source	3	5	32	Mu10_1	1.67081	-0.0879588	1.77915	8.24568e+06	0.359226	7.30257e+06	7.12996	59293.5	58576.9	8.30497e+06	4.00586	0.00136421	7.63293e+06	0.366041
1	LiAc0.01_R1	LiAc0.01	P2	100	R1	Glucose	0.02	Carbon	source	Carbon	source	3	5	34	Mu10_1	1.89448	0.112031	2.04369	1.98998e+06	-1.81984	1.61254e+06	5.34885	50057.9	49652.9	2.04004e+06	4.34023	0.00142129	2.08227e+06	-1.61927
1	H2F1_R4	H2F1	F1	100	R4	Glucose	0.02	Carbon	source	Carbon	source	3	5	36	Mu10_1	1.74152	-0.00144462	1.8891	1.73007e+06	-2.09671	1.33096e+06	5.55525	37592.6	37126.1	1.76767e+06	4.34023	0.00156166	1.80058e+06	-1.90098
1	LiAc0.01_R2	LiAc0.01	P2	100	R2	Glucose	0.02	Carbon	source	Carbon	source	3	5	38	Mu10_1	1.6789	-0.0395985	1.83979	2.12497e+06	-1.73698	1.70787e+06	5.48886	48397.3	48253.8	2.17337e+06	4.67342	0.00137569	2.19838e+06	-1.55467
1	H2F1_R1	H2F1	F1	300	R1	Glucose	0.02	Carbon	source	Carbon	source	3	5	40	Mu10_1	1.61781	-0.0200598	1.86488	7.76879e+06	0.221283	6.63668e+06	7.26309	50907.5	50473.3	7.8197e+06	4.00586	0.00209395	7.20534e+06	0.236763
1	LiAc0.01_R4	LiAc0.01	P2	100	R4	Glucose	0.02	Carbon	source	Carbon	source	3	5	42	Mu10_1	1.61322	-0.0679222	1.80403	8.37825e+06	0.324702	7.1299e+06	7.34436	51875.3	50728.3	8.43013e+06	3.67313	0.00347537	7.8355e+06	0.352438
1	H2F1_R2	H2F1	F1	300	R2	Glucose	0.02	Carbon	source	Carbon	source	3	5	44	Mu10_1	1.6941	-0.0821105	1.78637	8.33453e+06	0.367394	7.34404e+06	7.37084	50660.4	49577.9	8.38519e+06	4.34023	0.000955978	7.41342e+06	0.337704
1	LiAc0.01_R3	LiAc0.01	P2	100	R3	Glucose	0.02	Carbon	source	Carbon	source	3	5	46	Mu10_1	1.6339	-0.130431	1.72753	1.33807e+07	0.4272	7.65488e+06	8.10692	48711.4	48347.3	1.34294e+07	4.34023	0.000521062	1.12707e+07	0.484356
1	NaCl_R1	NaCl	P1	700	R1	Glucose	0.02	Carbon	source	Carbon	source	3	6	0	Mu10_1	1.75425	-0.102801	1.76094	1.49014e+07	0.542204	8.29006e+06	8.19472	51033.5	50789.1	1.49524e+07	4.34023	0.000879245	1.20665e+07	0.525851
1	H1F2_R1	H1F2	F2	700	R1	Glucose	0.02	Carbon	source	Carbon	source	3	6	1	Mu10_1	1.7973	-0.0350472	1.84561	1.1438e+07	0.210355	6.5866e+06	7.8165	50965.8	50171.1	1.14889e+07	4.34023	0.000920084	9.53591e+06	0.230143
1	NaCl_R1	NaCl	P1	700	R1	Glucose	0.02	Carbon	source	Carbon	source	3	6	2	Mu10_1	1.73821	-0.0711314	1.80002	8.84415e+06	0.0923329	6.06922e+06	7.56202	47050.6	46120.4	8.8912e+06	4.34023	0.00114967	7.80429e+06	0.13823
1	H1F2_R1	H1F2	F2	700	R1	Glucose	0.02	Carbon	source	Carbon	source	3	6	3	Mu10_1	1.76192	-0.0376232	1.84232	7.92834e+06	0.21929	6.62752e+06	7.38069	47861.6	46852.9	7.9762e+06	4.34023	0.0012331	7.174e+06	0.244755
1	NaCl_R2	NaCl	P1	700	R2	Glucose	0.02	Carbon	source	Carbon	source	3	6	4	Mu10_1	1.69081	-0.0909035	1.77552	7.67143e+06	0.299309	7.0055e+06	7.42553	44885.2	44305.9	7.71632e+06	4.00586	0.00102261	7.13639e+06	0.323065
1	H1F2_R2	H1F2	F2	700	R2	Glucose	0.02	Carbon	source	Carbon	source	3	6	5	Mu10_1	1.70257	-0.0865117	1.78093	7.40332e+06	0.319935	7.10637e+06	7.29561	47424.4	47209.1	7.45074e+06	4.00586	0.00158085	6.94758e+06	0.336648
1	NaCl_R2	NaCl	P1	700	R2	Glucose	0.02	Carbon	source	Carbon	source	3	6	6	Mu10_1	1.69592	-0.105889	1.75717	7.14554e+06	0.267557	6.853e+06	7.16244	50230.6	49787.1	7.19577e+06	4.00586	0.000888819	6.79029e+06	0.287985
1	H1F2_R2	H1F2	F2	700	R2	Glucose	0.02	Carbon	source	Carbon	source	3	6	7	Mu10_1	1.71953	-0.101169	1.76293	7.32229e+06	0.307957	7.04762e+06	7.0712	54858.7	54348.8	7.37715e+06	4.00586	0.000498355	7.00764e+06	0.330429
1	NaCl_R3	NaCl	P1	700	R3	Glucose	0.02	Carbon	source	Carbon	source	3	6	8	Mu10_1	1.64306	-0.195811	1.65099	7.51796e+06	0.339414	7.20298e+06	7.05338	57030	56588.8	7.57499e+06	4.34023	0.00145017	7.16213e+06	0.357891
1	H1F2_R3	H1F2	F2	700	R3	Glucose	0.02	Carbon	source	Carbon	source	3	6	9	Mu10_1	1.66005	-0.183944	1.66463	2.13036e+06	-1.49916	2.01394e+06	5.81277	38586.1	38424.5	2.16894e+06	4.34023	0.00110709	2.2012e+06	-1.35433
1	NaCl_R3	NaCl	P1	700	R3	Glucose	0.02	Carbon	source	Carbon	source	3	6	10	Mu10_1	1.66588	-0.158542	1.6942	7.29028e+06	0.264302	6.83756e+06	7.19586	50066.6	49914.1	7.34035e+06	4.00586	0.00187571	6.98261e+06	0.300722
1	H1F2_R3	H1F2	F2	700	R3	Glucose	0.02	Carbon	source	Carbon	source	3	6	11	Mu10_1	1.73745	-0.120229	1.73979	1.75576e+06	-1.80511	1.62909e+06	5.48493	40099.9	39893.6	1.79586e+06	4.34023	0.00152743	1.84026e+06	-1.64176
1	NaCl_R4	NaCl	P1	700	R4	Glucose	0.02	Carbon	source	Carbon	source	3	6	12	Mu10_1	1.59565	-0.247166	1.59326	3.00939e+06	-1.03332	2.7815e+06	5.75406	56814.2	56757	3.06621e+06	4.00586	0.00264272	3.12494e+06	-0.881887
1	H1F2_R4	H1F2	F2	700	R4	Glucose	0.02	Carbon	source	Carbon	source	3	6	13	Mu10_1	1.71603	-0.108904	1.7535	7.41334e+06	0.297957	6.99894e+06	7.2545	48870.5	48206	7.46221e+06	4.67342	0.000939081	7.07589e+06	0.32648
1	NaCl_R4	NaCl	P1	700	R4	Glucose	0.02	Carbon	source	Carbon	source	3	6	14	Mu10_1	1.56361	-0.242835	1.59805	2.85543e+06	-1.06214	2.72647e+06	5.70466	55822.3	55823.3	2.91126e+06	4.00586	0.00306045	2.97643e+06	-0.909093
1	H1F2_R4	H1F2	F2	700	R4	Glucose	0.02	Carbon	source	Carbon	source	3	6	15	Mu10_1	1.82178	-0.0167403	1.86918	7.61055e+06	0.33507	7.18132e+06	7.15308	53850.1	53640.7	7.6644e+06	4.34023	0.000351049	7.25266e+06	0.351819
1	NaCl_R2	NaCl	P1	1000	R2	Glucose	0.02	Carbon	source	Carbon	source	3	6	16	Mu10_1	1.54564	-0.251193	1.58881	3.13678e+06	-0.948959	2.94899e+06	5.81152	56864.9	56705	3.19365e+06	4.00586	0.00124734	3.22804e+06	-0.818593
1	NaCl_R2	NaCl	P1	1000	R2	Glucose	0.02	Carbon	source	Carbon	source	3	6	18	Mu10_1	1.50554	-0.255469	1.58411	3.10319e+06	-1.00581	2.83504e+06	5.8472	54857.5	54802.9	3.15805e+06	4.00586	0.00355729	3.24105e+06	-0.847784
1	NaCl_R3	NaCl	P1	1000	R3	Glucose	0.02	Carbon	source	Carbon	source	3	6	20	Mu10_1	1.59776	-0.193513	1.65362	2.89562e+06	-1.11943	2.62033e+06	6.75017	27151.5	27121.4	2.92277e+06	5.67386	0.000355012	2.96026e+06	-0.989263
1	NaCl_R3	NaCl	P1	1000	R3	Glucose	0.02	Carbon	source	Carbon	source	3	6	22	Mu10_1	1.62608	-0.261329	1.57769	2.92907e+06	-0.97593	2.89437e+06	6.82367	26088.6	25891.5	2.95515e+06	5.67386	0.00110743	2.99763e+06	-0.854434
1	H2F1_R1	H2F1	F1	100	R1	Glucose	0.02	Carbon	source	Carbon	source	3	6	25	Mu10_1	1.77519	0.00120515	1.89257	8.38829e+06	0.41947	7.61397e+06	7.10714	61287.6	60324.7	8.44958e+06	4.00586	0.000525034	7.88013e+06	0.417154
1	H2F1_R1	H2F1	F1	100	R1	Glucose	0.02	Carbon	source	Carbon	source	3	6	27	Mu10_1	1.71008	-0.0593745	1.81475	8.52159e+06	0.418163	7.60708e+06	7.11379	61973	61137.4	8.58356e+06	4.00586	0.00174731	8.01635e+06	0.41588
1	H2F1_R2	H2F1	F1	100	R2	Glucose	0.02	Carbon	source	Carbon	source	3	6	29	Mu10_1	1.80991	0.0114028	1.906	6.68405e+06	0.107256	6.13233e+06	7.03752	51268.8	51001.4	6.73532e+06	4.00586	0.00187994	6.31606e+06	0.106787
1	H2F1_R2	H2F1	F1	100	R2	Glucose	0.02	Carbon	source	Carbon	source	3	6	31	Mu10_1	1.8067	0.0314935	1.93273	7.40472e+06	0.277619	6.90096e+06	7.04975	56313.5	55035.7	7.46104e+06	4.00586	0.00236007	6.93149e+06	0.276565
1	LiAc0.01_R1	LiAc0.01	P2	100	R1	Glucose	0.02	Carbon	source	Carbon	source	3	6	32	Mu10_1	1.89019	0.0995005	2.02601	1.9323e+06	-1.69432	1.75913e+06	5.19364	54283.1	53819	1.98658e+06	4.34023	0.00187702	2.0161e+06	-1.53126
1	H2F1_R3	H2F1	F1	100	R3	Glucose	0.02	Carbon	source	Carbon	source	3	6	33	Mu10_1	1.66658	-0.0779109	1.79158	8.14022e+06	0.315674	7.08542e+06	7.09576	59949.6	59177	8.20017e+06	4.34023	0.000956483	7.53671e+06	0.314217
1	LiAc0.01_R1	LiAc0.01	P2	100	R1	Glucose	0.02	Carbon	source	Carbon	source	3	6	34	Mu10_1	1.86075	0.08016	1.99903	1.87547e+06	-1.84668	1.58282e+06	5.35248	47056.1	46932.2	1.92253e+06	4.34023	0.000462087	1.95431e+06	-1.66848
1	H2F1_R3	H2F1	F1	100	R3	Glucose	0.02	Carbon	source	Carbon	source	3	6	35	Mu10_1	1.65321	-0.104211	1.75922	8.65954e+06	0.34038	7.2078e+06	7.17206	60465.9	60204.3	8.72e+06	4.34023	0.00143325	7.95429e+06	0.342196
1	LiAc0.01_R2	LiAc0.01	P2	100	R2	Glucose	0.02	Carbon	source	Carbon	source	3	6	36	Mu10_1	1.76938	0.0129078	1.90799	2.27666e+06	-1.60844	1.86703e+06	5.43025	54053.2	52967.9	2.33071e+06	4.34023	0.00163527	2.33995e+06	-1.44398
1	H2F1_R4	H2F1	F1	100	R4	Glucose	0.02	Carbon	source	Carbon	source	3	6	37	Mu10_1	1.73363	-0.00189338	1.88851	2.13333e+06	-1.70895	1.74138e+06	5.62704	44058.3	43602.6	2.17739e+06	4.00586	0.00135162	2.2431e+06	-1.51387
1	LiAc0.01_R2	LiAc0.01	P2	100	R2	Glucose	0.02	Carbon	source	Carbon	source	3	6	38	Mu10_1	1.7544	0.0180808	1.91484	2.25955e+06	-1.59842	1.88003e+06	5.25768	60646.3	60012.8	2.32019e+06	4.34023	0.000308433	2.34565e+06	-1.4221
1	H2F1_R4	H2F1	F1	100	R4	Glucose	0.02	Carbon	source	Carbon	source	3	6	39	Mu10_1	1.71206	0.00200929	1.89363	2.19243e+06	-1.57369	1.91254e+06	5.71011	42696.1	42200	2.23513e+06	4.00586	0.000881752	2.26602e+06	-1.40495
1	LiAc0.01_R4	LiAc0.01	P2	100	R4	Glucose	0.02	Carbon	source	Carbon	source	3	6	40	Mu10_1	1.6073	-0.0479362	1.82919	8.17917e+06	0.348249	7.24722e+06	7.19325	56273.5	55535.7	8.23544e+06	4.00586	0.00203044	7.65903e+06	0.369311
1	H2F1_R1	H2F1	F1	300	R1	Glucose	0.02	Carbon	source	Carbon	source	3	6	41	Mu10_1	1.60601	-0.0469662	1.83042	7.40954e+06	0.241564	6.73063e+06	7.01294	57817.8	57512	7.46736e+06	4.00586	0.00179382	6.9176e+06	0.256409
1	LiAc0.01_R4	LiAc0.01	P2	100	R4	Glucose	0.02	Carbon	source	Carbon	source	3	6	42	Mu10_1	1.55766	-0.109028	1.75335	7.95329e+06	0.284104	6.93205e+06	7.26428	52073.1	51734.7	8.00537e+06	3.67313	0.00400614	7.48283e+06	0.312646
1	H2F1_R1	H2F1	F1	300	R1	Glucose	0.02	Carbon	source	Carbon	source	3	6	43	Mu10_1	1.59027	-0.135791	1.72113	7.59521e+06	0.217194	6.6179e+06	7.16178	53416.3	52774	7.64862e+06	3.67313	0.00177255	7.03396e+06	0.224052
1	LiAc0.01_R3	LiAc0.01	P2	100	R3	Glucose	0.02	Carbon	source	Carbon	source	3	6	44	Mu10_1	1.59789	-0.137768	1.71877	9.34229e+06	0.527072	8.20357e+06	7.73602	44027.1	43241.8	9.38631e+06	4.34023	0.00042658	8.47314e+06	0.511265
1	H2F1_R2	H2F1	F1	300	R2	Glucose	0.02	Carbon	source	Carbon	source	3	6	45	Mu10_1	1.66883	-0.0697343	1.80176	1.01119e+07	0.462491	7.84444e+06	7.82075	44924.2	44361.7	1.01569e+07	4.34023	0.00151437	8.73592e+06	0.433738
1	LiAc0.01_R3	LiAc0.01	P2	100	R3	Glucose	0.02	Carbon	source	Carbon	source	3	6	46	Mu10_1	1.67716	-0.090766	1.77569	1.29098e+07	0.373279	7.37406e+06	8.26758	42028.4	40692.8	1.29518e+07	4.34023	0.00182914	1.08567e+07	0.419246
1	H2F1_R2	H2F1	F1	300	R2	Glucose	0.02	Carbon	source	Carbon	source	3	6	47	Mu10_1	1.8036	-0.0069106	1.88196	1.57715e+07	0.205322	6.56366e+06	8.22695	52816.4	52027.7	1.58244e+07	4.00586	0.00216323	1.26814e+07	0.269748
1	H1F2_R1	H1F2	F2	700	R1	Glucose	0.02	Carbon	source	Carbon	source	3	7	0	Mu10_1	1.85672	0.0646375	1.97764	1.5266e+07	0.676681	9.09996e+06	8.10562	55625.1	54297	1.53217e+07	4.67342	0.000641391	1.24413e+07	0.655226
1	NaCl_R1	NaCl	P1	700	R1	Glucose	0.02	Carbon	source	Carbon	source	3	7	2	Mu10_1	1.72266	-0.0465181	1.83099	8.6733e+06	0.0993743	6.09892e+06	7.51075	47820.3	47227.9	8.72112e+06	4.34023	0.00120249	7.60677e+06	0.129752
1	H1F2_R2	H1F2	F2	700	R2	Glucose	0.02	Carbon	source	Carbon	source	3	7	4	Mu10_1	1.74494	-0.0243587	1.85933	7.71965e+06	0.312	7.0674e+06	7.27181	50278.7	49314.1	7.76993e+06	4.34023	0.000884886	7.17895e+06	0.337777
1	NaCl_R2	NaCl	P1	700	R2	Glucose	0.02	Carbon	source	Carbon	source	3	7	6	Mu10_1	1.75044	-0.0570782	1.81764	7.05927e+06	0.296483	6.99179e+06	7.16865	49409.6	47996.4	7.10868e+06	4.00586	0.00126778	6.67471e+06	0.312806
1	H1F2_R3	H1F2	F2	700	R3	Glucose	0.02	Carbon	source	Carbon	source	3	7	8	Mu10_1	1.76159	-0.0940395	1.77166	2.11353e+06	-1.41242	2.13873e+06	5.63011	43555	43163.3	2.15709e+06	4.34023	0.00210626	2.18054e+06	-1.28075
1	NaCl_R3	NaCl	P1	700	R3	Glucose	0.02	Carbon	source	Carbon	source	3	7	10	Mu10_1	1.71834	-0.114695	1.74648	7.34203e+06	0.384335	7.43078e+06	7.02964	56626.4	55271.4	7.39865e+06	4.34023	0.00123866	7.09668e+06	0.428216
1	H1F2_R4	H1F2	F2	700	R4	Glucose	0.02	Carbon	source	Carbon	source	3	7	12	Mu10_1	1.75636	-0.0541938	1.82128	7.39689e+06	0.360871	7.3109e+06	7.39261	44283.6	43181.2	7.44117e+06	4.34023	0.000748699	7.08058e+06	0.392159
1	NaCl_R4	NaCl	P1	700	R4	Glucose	0.02	Carbon	source	Carbon	source	3	7	14	Mu10_1	1.60406	-0.203183	1.64258	2.78356e+06	-1.09722	2.66097e+06	5.7509	52668.2	52262.1	2.83623e+06	4.00586	0.00326205	2.9004e+06	-0.949487
1	NaCl_R2	NaCl	P1	1000	R2	Glucose	0.02	Carbon	source	Carbon	source	3	7	18	Mu10_1	1.57401	-0.201785	1.64417	3.10099e+06	-0.992865	2.86059e+06	5.78457	57295.7	56768.9	3.15829e+06	4.00586	0.00268307	3.24036e+06	-0.834112
1	NaCl_R3	NaCl	P1	1000	R3	Glucose	0.02	Carbon	source	Carbon	source	3	7	22	Mu10_1	1.59998	-0.271202	1.56693	2.78301e+06	-1.00226	2.84202e+06	6.71397	26764.9	26752.8	2.80978e+06	5.33977	0.000728663	2.84449e+06	-0.888701
1	H2F1_R1	H2F1	F1	100	R1	Glucose	0.02	Carbon	source	Carbon	source	3	7	24	Mu10_1	1.78853	-0.110952	1.75101	8.2073e+06	0.539321	8.27351e+06	7.09038	60671.3	59371	8.26797e+06	4.00586	0.000831541	7.75147e+06	0.536473
1	H2F1_R2	H2F1	F1	100	R2	Glucose	0.02	Carbon	source	Carbon	source	3	7	28	Mu10_1	1.79304	-0.0209321	1.86375	7.11465e+06	0.216604	6.61519e+06	6.90605	59822.2	58747.4	7.17448e+06	4.00586	0.00218686	6.69834e+06	0.207026
1	H2F1_R3	H2F1	F1	100	R3	Glucose	0.02	Carbon	source	Carbon	source	3	7	32	Mu10_1	1.71443	-0.0213416	1.86322	7.60819e+06	0.28545	6.93853e+06	7.05803	57527.2	56591.6	7.66571e+06	4.00586	0.00125178	7.13358e+06	0.283272
1	LiAc0.01_R1	LiAc0.01	P2	100	R1	Glucose	0.02	Carbon	source	Carbon	source	3	7	34	Mu10_1	1.85811	0.0588065	1.96966	1.93187e+06	-1.73118	1.71475e+06	5.29545	50476.6	50143.5	1.98235e+06	4.34023	0.00081971	2.00799e+06	-1.56992
1	H2F1_R4	H2F1	F1	100	R4	Glucose	0.02	Carbon	source	Carbon	source	3	7	36	Mu10_1	1.73805	-0.0396675	1.83971	2.16848e+06	-1.57438	1.91162e+06	5.55738	47047.8	46466.4	2.21552e+06	4.00586	0.000835123	2.23397e+06	-1.42089
1	LiAc0.01_R2	LiAc0.01	P2	100	R2	Glucose	0.02	Carbon	source	Carbon	source	3	7	38	Mu10_1	1.72726	-0.0189146	1.86636	2.19535e+06	-1.55036	1.94372e+06	5.25405	59075.6	58786.4	2.25442e+06	4.34023	0.000913163	2.26376e+06	-1.39549
1	H2F1_R1	H2F1	F1	300	R1	Glucose	0.02	Carbon	source	Carbon	source	3	7	40	Mu10_1	1.69563	-0.0227822	1.86137	6.92824e+06	0.224201	6.65012e+06	7.08054	51569.1	50757.1	6.97981e+06	4.34023	0.00160067	6.514e+06	0.245189
1	LiAc0.01_R4	LiAc0.01	P2	100	R4	Glucose	0.02	Carbon	source	Carbon	source	3	7	42	Mu10_1	1.63557	-0.0746256	1.79566	7.41077e+06	0.288786	6.95459e+06	7.07085	55535.3	54439.8	7.46631e+06	4.00586	0.00168605	7.01361e+06	0.322421
1	H2F1_R2	H2F1	F1	300	R2	Glucose	0.02	Carbon	source	Carbon	source	3	7	44	Mu10_1	1.62455	-0.0932643	1.77261	8.38928e+06	0.390012	7.46008e+06	7.30968	53215.5	52948.4	8.44249e+06	4.00586	0.00149227	7.5849e+06	0.355546
1	LiAc0.01_R3	LiAc0.01	P2	100	R3	Glucose	0.02	Carbon	source	Carbon	source	3	7	46	Mu10_1	1.5823	-0.17651	1.67323	1.27893e+07	0.348058	7.24626e+06	8.11304	46360.5	46204.3	1.28356e+07	4.34023	0.000967186	1.07528e+07	0.38954
1	LiAc0.01_R1	LiAc0.01	P2	300	R1	Glucose	0.02	Carbon	source	Carbon	source	3	8	0	Mu10_1	1.71007	-0.0540661	1.82144	1.31849e+07	0.46524	7.8594e+06	8.05904	49624.4	49442.5	1.32345e+07	3.67313	0.0020816	1.1009e+07	0.478769
1	H2F1_R3	H2F1	F1	300	R3	Glucose	0.02	Carbon	source	Carbon	source	3	8	1	Mu10_1	1.73024	-0.0022791	1.88801	1.04531e+07	0.168681	6.39906e+06	7.96831	41906.5	41045.6	1.0495e+07	4.00586	0.00142389	9.05284e+06	0.227098
1	LiAc0.01_R1	LiAc0.01	P2	300	R1	Glucose	0.02	Carbon	source	Carbon	source	3	8	2	Mu10_1	1.77807	0.0248877	1.9239	8.09249e+06	0.03827	5.846e+06	7.47969	45594.2	44971.2	8.13808e+06	4.00586	0.000943316	7.28901e+06	0.103804
1	H2F1_R3	H2F1	F1	300	R3	Glucose	0.02	Carbon	source	Carbon	source	3	8	3	Mu10_1	1.72204	-0.0244624	1.8592	7.11573e+06	0.0993835	6.09896e+06	7.30909	45155.7	44848.8	7.16088e+06	4.00586	0.00107034	6.55484e+06	0.150512
1	LiAc0.01_R2	LiAc0.01	P2	300	R2	Glucose	0.02	Carbon	source	Carbon	source	3	8	4	Mu10_1	1.62986	-0.0892101	1.7776	6.82704e+06	0.174712	6.42586e+06	7.36121	41776.9	41547	6.86881e+06	3.67313	0.00184102	6.33648e+06	0.199838
1	H2F1_R4	H2F1	F1	300	R4	Glucose	0.02	Carbon	source	Carbon	source	3	8	5	Mu10_1	1.6513	-0.087406	1.77983	7.93934e+06	0.461774	7.84054e+06	7.20604	54137.8	53821.6	7.99348e+06	4.00586	0.000684259	7.55065e+06	0.504772
1	LiAc0.01_R2	LiAc0.01	P2	300	R2	Glucose	0.02	Carbon	source	Carbon	source	3	8	6	Mu10_1	1.61719	-0.181853	1.66704	6.28191e+06	0.157055	6.3477e+06	7.19979	43023.4	42817.5	6.32494e+06	4.00586	0.00170417	5.94687e+06	0.176451
1	H2F1_R4	H2F1	F1	300	R4	Glucose	0.02	Carbon	source	Carbon	source	3	8	7	Mu10_1	1.63824	-0.183701	1.66491	7.68838e+06	0.47669	7.92202e+06	7.1528	54411.4	54125.4	7.74279e+06	4.00586	0.00221401	7.45747e+06	0.51905
1	LiAc0.01_R4	LiAc0.01	P2	300	R4	Glucose	0.02	Carbon	source	Carbon	source	3	8	8	Mu10_1	1.83145	0.0157564	1.91176	4.97677e+06	-0.142957	5.15589e+06	6.70625	48122.1	47537.7	5.0249e+06	3.67313	0.00185491	4.78408e+06	-0.116881
1	H2F1_R1	H2F1	F1	500	R1	Glucose	0.02	Carbon	source	Carbon	source	3	8	9	Mu10_1	1.64284	-0.150578	1.70357	6.69344e+06	0.290439	6.96256e+06	7.23405	44758.8	44454	6.7382e+06	3.67313	0.00271595	6.37961e+06	0.307086
1	LiAc0.01_R4	LiAc0.01	P2	300	R4	Glucose	0.02	Carbon	source	Carbon	source	3	8	10	Mu10_1	1.91729	0.0494955	1.95699	4.93377e+06	-0.160329	5.09418e+06	6.55152	53165.6	52801.1	4.98694e+06	4.00586	0.0018154	4.81809e+06	-0.104712
1	H2F1_R1	H2F1	F1	500	R1	Glucose	0.02	Carbon	source	Carbon	source	3	8	11	Mu10_1	1.67367	-0.111446	1.75042	6.77226e+06	0.291068	6.9656e+06	7.19348	46586.4	46350.4	6.81885e+06	4.00586	0.00301826	6.3619e+06	0.291278
1	LiAc0.01_R3	LiAc0.01	P2	300	R3	Glucose	0.02	Carbon	source	Carbon	source	3	8	12	Mu10_1	1.49772	-0.28724	1.54961	2.71414e+06	-1.07432	2.70355e+06	6.11486	39736.3	39677.2	2.75387e+06	4.00586	0.00537839	2.76236e+06	-0.955216
1	H2F1_R2	H2F1	F1	500	R2	Glucose	0.02	Carbon	source	Carbon	source	3	8	13	Mu10_1	1.66241	-0.119804	1.7403	8.09964e+06	0.482806	7.95568e+06	7.04036	62003.7	61415.3	8.16164e+06	4.00586	0.00270019	7.81607e+06	0.525019
1	LiAc0.01_R3	LiAc0.01	P2	300	R3	Glucose	0.02	Carbon	source	Carbon	source	3	8	14	Mu10_1	1.49959	-0.306499	1.52906	2.63075e+06	-1.14282	2.57819e+06	6.04058	40581.9	40531.3	2.67134e+06	3.67313	0.00366624	2.67938e+06	-1.02356
1	H2F1_R2	H2F1	F1	500	R2	Glucose	0.02	Carbon	source	Carbon	source	3	8	15	Mu10_1	1.81473	-0.0343314	1.84652	8.07573e+06	0.447005	7.76068e+06	6.83349	71436.5	70904	8.14716e+06	4.00586	0.00198499	7.82911e+06	0.489275
1	LiAc0.01_R1	LiAc0.01	P2	500	R1	Glucose	0.02	Carbon	source	Carbon	source	3	8	16	Mu10_1	1.50008	-0.289475	1.54721	2.72342e+06	-1.12918	2.60268e+06	6.15713	38704.5	38650.3	2.76212e+06	4.00586	0.00312318	2.76681e+06	-1.01611
1	H2F1_R3	H2F1	F1	500	R3	Glucose	0.02	Carbon	source	Carbon	source	3	8	17	Mu10_1	1.90623	0.0973137	2.02294	5.0471e+06	-0.277995	4.69519e+06	6.55356	54308.8	53468.2	5.10141e+06	4.00586	0.00159604	4.85482e+06	-0.243465
1	LiAc0.01_R1	LiAc0.01	P2	500	R1	Glucose	0.02	Carbon	source	Carbon	source	3	8	18	Mu10_1	1.5189	-0.213403	1.63098	2.85488e+06	-1.13227	2.59712e+06	6.17265	40132.6	39961.5	2.89501e+06	3.67313	0.00432146	2.93024e+06	-1.00067
1	H2F1_R3	H2F1	F1	500	R3	Glucose	0.02	Carbon	source	Carbon	source	3	8	19	Mu10_1	1.86112	0.0622715	1.9744	5.1141e+06	-0.305364	4.60696e+06	6.80896	46021.2	45336.4	5.16012e+06	3.67313	0.00182864	4.85377e+06	-0.285575
1	LiAc0.01_R2	LiAc0.01	P2	500	R2	Glucose	0.02	Carbon	source	Carbon	source	3	8	20	Mu10_1	1.42725	-0.297346	1.53879	2.65852e+06	-1.24747	2.39779e+06	6.56817	28315.5	28242.8	2.68684e+06	4.00586	0.00212306	2.66402e+06	-1.15179
1	H2F1_R4	H2F1	F1	500	R4	Glucose	0.02	Carbon	source	Carbon	source	3	8	21	Mu10_1	1.7684	-0.010362	1.87746	7.32753e+06	0.280022	6.91247e+06	6.74181	69111.2	67621.7	7.39664e+06	4.00586	0.00337687	7.02685e+06	0.307496
1	LiAc0.01_R2	LiAc0.01	P2	500	R2	Glucose	0.02	Carbon	source	Carbon	source	3	8	22	Mu10_1	1.5721	-0.263336	1.5755	2.77822e+06	-0.994004	2.85833e+06	6.17642	38951.6	38389.1	2.81717e+06	4.34023	0.00215915	2.79916e+06	-0.902315
1	H2F1_R4	H2F1	F1	500	R4	Glucose	0.02	Carbon	source	Carbon	source	3	8	23	Mu10_1	1.79675	-0.059823	1.81418	7.11699e+06	0.359997	7.30648e+06	6.84814	62314.1	61005.8	7.17931e+06	4.00586	0.00110553	6.81691e+06	0.376332
1	LiAc0.01_R4	LiAc0.01	P2	500	R4	Glucose	0.02	Carbon	source	Carbon	source	3	8	24	Mu10_1	1.59319	-0.269916	1.56833	2.67375e+06	-1.0753	2.70172e+06	5.73495	51163.5	50752.3	2.72492e+06	4.00586	0.00231347	2.72666e+06	-0.96568
1	H2F1_R1	H2F1	F1	700	R1	Glucose	0.02	Carbon	source	Carbon	source	3	8	25	Mu10_1	1.69568	-0.11346	1.74797	7.10386e+06	0.210709	6.58822e+06	6.59409	74301.2	73694.8	7.17816e+06	4.00586	0.00250756	6.84901e+06	0.244287
1	LiAc0.01_R4	LiAc0.01	P2	500	R4	Glucose	0.02	Carbon	source	Carbon	source	3	8	26	Mu10_1	1.55592	-0.210777	1.63395	2.68264e+06	-1.20653	2.46682e+06	5.81514	48508.1	48163.8	2.73114e+06	3.67313	0.00285432	2.76605e+06	-1.07647
1	H2F1_R1	H2F1	F1	700	R1	Glucose	0.02	Carbon	source	Carbon	source	3	8	27	Mu10_1	1.66805	-0.119981	1.74009	6.91315e+06	0.200961	6.54385e+06	6.69774	67245	66895.9	6.9804e+06	4.00586	0.00210659	6.74431e+06	0.248503
1	LiAc0.01_R3	LiAc0.01	P2	500	R3	Glucose	0.02	Carbon	source	Carbon	source	3	8	28	Mu10_1	1.66078	-0.131555	1.72619	2.60207e+06	-1.18364	2.50626e+06	5.50819	58457.3	58329.2	2.66053e+06	3.67313	0.00299648	2.71549e+06	-1.04487
1	H2F1_R2	H2F1	F1	700	R2	Glucose	0.02	Carbon	source	Carbon	source	3	8	29	Mu10_1	1.79385	-0.0159269	1.87023	6.5521e+06	0.139555	6.27117e+06	6.75425	61262	60051.6	6.61336e+06	4.00586	0.00211657	6.28548e+06	0.151308
1	LiAc0.01_R3	LiAc0.01	P2	500	R3	Glucose	0.02	Carbon	source	Carbon	source	3	8	30	Mu10_1	1.64333	-0.11071	1.75131	2.57556e+06	-1.20762	2.46495e+06	5.59514	54405.6	54019.8	2.62996e+06	4.00586	0.00259	2.69924e+06	-1.06575
1	H2F1_R2	H2F1	F1	700	R2	Glucose	0.02	Carbon	source	Carbon	source	3	8	31	Mu10_1	1.71993	-0.0236615	1.86023	6.91645e+06	0.201105	6.54451e+06	6.90028	58390.7	57214.9	6.97484e+06	4.00586	0.00255773	6.58709e+06	0.210082
1	LiAc0.01_R1	LiAc0.01	P2	700	R1	Glucose	0.02	Carbon	source	Carbon	source	3	8	32	Mu10_1	1.83719	0.0698924	1.98486	2.19222e+06	-1.47366	2.04985e+06	5.08071	66752.2	66263	2.25897e+06	4.34023	0.000724342	2.29271e+06	-1.32261
1	H2F1_R3	H2F1	F1	700	R3	Glucose	0.02	Carbon	source	Carbon	source	3	8	33	Mu10_1	1.67128	-0.0795172	1.78959	6.81141e+06	0.148909	6.31196e+06	6.94335	55798.6	54655.4	6.86721e+06	4.00586	0.00147987	6.51072e+06	0.179445
1	LiAc0.01_R1	LiAc0.01	P2	700	R1	Glucose	0.02	Carbon	source	Carbon	source	3	8	34	Mu10_1	1.79575	0.0139614	1.90938	2.09184e+06	-1.55878	1.93241e+06	5.1822	59246.1	59063.6	2.15109e+06	4.67342	0.000662329	2.1944e+06	-1.39185
1	H2F1_R3	H2F1	F1	700	R3	Glucose	0.02	Carbon	source	Carbon	source	3	8	35	Mu10_1	1.68648	-0.0935272	1.77229	6.42142e+06	0.0787931	6.01253e+06	6.93793	52803.4	52372.7	6.47422e+06	4.00586	0.00189578	6.17102e+06	0.121113
1	LiAc0.01_R2	LiAc0.01	P2	700	R2	Glucose	0.02	Carbon	source	Carbon	source	3	8	36	Mu10_1	1.85421	0.0317812	1.93311	5.37236e+06	-0.171026	5.05655e+06	6.71713	51553	50127.1	5.42392e+06	4.00586	0.00221408	5.1162e+06	-0.144126
1	H2F1_R4	H2F1	F1	700	R4	Glucose	0.02	Carbon	source	Carbon	source	3	8	37	Mu10_1	1.79104	-0.00382968	1.88598	6.44103e+06	0.0923823	6.06943e+06	7.03084	49636	48707.8	6.49067e+06	4.00586	0.00257132	6.10125e+06	0.109769
1	LiAc0.01_R2	LiAc0.01	P2	700	R2	Glucose	0.02	Carbon	source	Carbon	source	3	8	38	Mu10_1	1.80807	0.0131111	1.90826	4.97877e+06	-0.269064	4.72435e+06	6.77509	45877.5	44904.7	5.02465e+06	4.00586	0.00153907	4.71823e+06	-0.249931
1	H2F1_R4	H2F1	F1	700	R4	Glucose	0.02	Carbon	source	Carbon	source	3	8	39	Mu10_1	1.73494	-0.0124143	1.87479	6.24297e+06	0.086826	6.0461e+06	7.1485	44315	43679.1	6.28728e+06	4.00586	0.00151337	5.8113e+06	0.0811904
1	LiAc0.01_R4	LiAc0.01	P2	700	R4	Glucose	0.02	Carbon	source	Carbon	source	3	8	40	Mu10_1	1.74697	0.00870639	1.90244	7.7245e+06	0.446526	7.75811e+06	6.89446	65478.3	64564.1	7.78998e+06	4.00586	0.00141806	7.37511e+06	0.480804
1	LiAc0.01_R4	LiAc0.01	P2	700	R4	Glucose	0.02	Carbon	source	Carbon	source	3	8	42	Mu10_1	1.68072	-0.0486229	1.82832	7.6534e+06	0.414482	7.58769e+06	7.11513	55607.3	54866.7	7.709e+06	3.67313	0.00183718	7.2603e+06	0.447303
1	LiAc0.01_R3	LiAc0.01	P2	700	R3	Glucose	0.02	Carbon	source	Carbon	source	3	8	44	Mu10_1	1.66863	-0.076056	1.79388	9.54669e+06	0.652238	8.94708e+06	7.04247	72973.3	71485.3	9.61967e+06	4.00586	0.00132678	8.98569e+06	0.682827
1	LiAc0.01_R3	LiAc0.01	P2	700	R3	Glucose	0.02	Carbon	source	Carbon	source	3	8	46	Mu10_1	1.66498	-0.0922005	1.77392	1.23733e+07	0.330162	7.15693e+06	7.67527	60831.5	59589.3	1.24342e+07	4.67342	0.00133415	1.0565e+07	0.404295
1	H2F1_R3	H2F1	F1	300	R3	Glucose	0.02	Carbon	source	Carbon	source	3	9	0	Mu10_1	1.83837	0.101512	2.02884	1.32817e+07	0.545258	8.30763e+06	7.79777	59957.6	59497.6	1.33416e+07	4.67342	0.000848778	1.1138e+07	0.55368
1	LiAc0.01_R1	LiAc0.01	P2	300	R1	Glucose	0.02	Carbon	source	Carbon	source	3	9	2	Mu10_1	1.74745	0.00906596	1.90291	7.8634e+06	0.0568368	5.92172e+06	7.30748	49956.2	49722.3	7.91335e+06	4.34023	0.00111849	7.1209e+06	0.135514
1	H2F1_R4	H2F1	F1	300	R4	Glucose	0.02	Carbon	source	Carbon	source	3	9	4	Mu10_1	1.67268	-0.0454777	1.83231	7.65706e+06	0.415313	7.59206e+06	7.2864	49366	49102.7	7.70643e+06	4.00586	0.000568602	7.24543e+06	0.47592
1	LiAc0.01_R2	LiAc0.01	P2	300	R2	Glucose	0.02	Carbon	source	Carbon	source	3	9	6	Mu10_1	1.62242	-0.149867	1.70441	6.20838e+06	0.177316	6.43748e+06	7.17808	43168.8	42818.5	6.25155e+06	4.00586	0.00134099	5.84715e+06	0.188312
1	H2F1_R1	H2F1	F1	500	R1	Glucose	0.02	Carbon	source	Carbon	source	3	9	8	Mu10_1	1.71354	-0.0716557	1.79936	6.54564e+06	0.266327	6.84716e+06	7.08743	48487.3	47669.1	6.59413e+06	4.00586	0.00131326	6.22721e+06	0.274267
1	LiAc0.01_R4	LiAc0.01	P2	300	R4	Glucose	0.02	Carbon	source	Carbon	source	3	9	10	Mu10_1	1.91373	0.107711	2.03758	4.81508e+06	-0.193926	4.97692e+06	6.55881	51622.3	50695.7	4.8667e+06	4.00586	0.00140385	4.77495e+06	-0.120352
1	H2F1_R2	H2F1	F1	500	R2	Glucose	0.02	Carbon	source	Carbon	source	3	9	12	Mu10_1	1.70667	-0.0694628	1.8021	8.27761e+06	0.536757	8.25882e+06	6.76947	76575.5	76196.5	8.35418e+06	4.00586	0.00247853	7.9992e+06	0.577627
1	LiAc0.01_R3	LiAc0.01	P2	300	R3	Glucose	0.02	Carbon	source	Carbon	source	3	9	14	Mu10_1	1.58295	-0.217793	1.62603	2.57244e+06	-1.1677	2.53411e+06	5.85167	45331.9	45224.3	2.61777e+06	4.00586	0.0036992	2.62146e+06	-1.04927
1	H2F1_R3	H2F1	F1	500	R3	Glucose	0.02	Carbon	source	Carbon	source	3	9	16	Mu10_1	1.93522	0.0566255	1.96669	4.69777e+06	-0.343676	4.48623e+06	6.51633	51886.2	51290.9	4.74965e+06	4.00586	0.000710199	4.55868e+06	-0.29727
1	LiAc0.01_R1	LiAc0.01	P2	500	R1	Glucose	0.02	Carbon	source	Carbon	source	3	9	18	Mu10_1	1.51581	-0.22304	1.62012	2.76661e+06	-1.18675	2.50087e+06	6.11868	40396	40290.2	2.807e+06	3.67313	0.00338476	2.84633e+06	-1.05312
1	H2F1_R4	H2F1	F1	500	R4	Glucose	0.02	Carbon	source	Carbon	source	3	9	20	Mu10_1	1.7244	-0.0333684	1.84776	7.04436e+06	0.189286	6.49111e+06	6.79122	64182.8	63545.7	7.10855e+06	4.00586	0.00147317	6.71396e+06	0.212729
1	LiAc0.01_R2	LiAc0.01	P2	500	R2	Glucose	0.02	Carbon	source	Carbon	source	3	9	22	Mu10_1	1.52413	-0.191772	1.65562	2.43639e+06	-1.28428	2.33739e+06	6.44288	28331.4	28285.7	2.46472e+06	4.34023	0.00129391	2.45668e+06	-1.18754
1	H2F1_R1	H2F1	F1	700	R1	Glucose	0.02	Carbon	source	Carbon	source	3	9	24	Mu10_1	1.79785	0.0189318	1.91597	6.83875e+06	0.172469	6.41588e+06	6.76604	63416.9	62503.2	6.90217e+06	4.00586	0.000808032	6.57808e+06	0.2026
1	LiAc0.01_R4	LiAc0.01	P2	500	R4	Glucose	0.02	Carbon	source	Carbon	source	3	9	26	Mu10_1	1.59027	-0.192598	1.65467	2.58389e+06	-1.2456	2.40091e+06	5.92578	43215.7	42753.4	2.62711e+06	4.00586	0.00232061	2.65746e+06	-1.11726
1	H2F1_R2	H2F1	F1	700	R2	Glucose	0.02	Carbon	source	Carbon	source	3	9	28	Mu10_1	1.70095	-0.0898253	1.77685	6.552e+06	0.177217	6.43703e+06	6.73438	62118.8	61451.3	6.61412e+06	4.00586	0.00292031	6.24194e+06	0.183939
1	LiAc0.01_R3	LiAc0.01	P2	500	R3	Glucose	0.02	Carbon	source	Carbon	source	3	9	30	Mu10_1	1.63729	-0.1145	1.74671	2.74592e+06	-1.07436	2.70348e+06	5.60215	57717.3	57595	2.80363e+06	3.67313	0.00457059	2.84684e+06	-0.949243
1	H2F1_R3	H2F1	F1	700	R3	Glucose	0.02	Carbon	source	Carbon	source	3	9	32	Mu10_1	1.71364	-0.0447546	1.83323	6.27313e+06	0.0704767	5.97797e+06	7.02386	48578.2	48005.5	6.32171e+06	4.34023	0.000732947	6.04643e+06	0.105013
1	LiAc0.01_R1	LiAc0.01	P2	700	R1	Glucose	0.02	Carbon	source	Carbon	source	3	9	34	Mu10_1	1.90031	0.0801236	1.99898	2.09055e+06	-1.52351	1.98023e+06	5.00063	67406.7	66789.9	2.15796e+06	4.34023	0.000721545	2.21115e+06	-1.34609
1	H2F1_R4	H2F1	F1	700	R4	Glucose	0.02	Carbon	source	Carbon	source	3	9	36	Mu10_1	1.79379	-0.004565	1.88502	5.73848e+06	-0.0250564	5.59494e+06	6.85023	50171.1	49421.4	5.78865e+06	4.00586	0.00083732	5.47128e+06	-0.00566847
1	LiAc0.01_R2	LiAc0.01	P2	700	R2	Glucose	0.02	Carbon	source	Carbon	source	3	9	38	Mu10_1	1.86714	0.0597826	1.971	5.19659e+06	-0.136512	5.17898e+06	6.84492	45602.2	44535.3	5.24219e+06	4.00586	0.000743658	4.94243e+06	-0.127177
1	LiAc0.01_R4	LiAc0.01	P2	700	R4	Glucose	0.02	Carbon	source	Carbon	source	3	9	42	Mu10_1	1.71165	-0.0507294	1.82565	7.40818e+06	0.496463	8.03135e+06	6.94095	60789.1	59685.9	7.46897e+06	4.00586	0.00124547	7.04681e+06	0.527869
1	LiAc0.01_R3	LiAc0.01	P2	700	R3	Glucose	0.02	Carbon	source	Carbon	source	3	9	46	Mu10_1	1.64679	-0.138716	1.71764	1.19546e+07	0.361596	7.31458e+06	7.79052	54240.2	53968.1	1.20089e+07	4.00586	0.00130901	1.03329e+07	0.459298
1	LiAc0.01_R1	LiAc0.01	P2	300	R1	Glucose	0.02	Carbon	source	Carbon	source	3	10	0	Mu10_1	1.8546	0.114192	2.04675	1.27198e+07	0.482898	7.95619e+06	8.03103	48816	48281.7	1.27686e+07	4.00586	0.00153809	1.04011e+07	0.454927
1	H2F1_R3	H2F1	F1	300	R3	Glucose	0.02	Carbon	source	Carbon	source	3	10	1	Mu10_1	1.8191	0.0899552	2.01265	9.67354e+06	0.112658	6.15533e+06	7.72671	45884.7	44797.5	9.71942e+06	4.67342	0.000939156	8.396e+06	0.171788
1	LiAc0.01_R1	LiAc0.01	P2	300	R1	Glucose	0.02	Carbon	source	Carbon	source	3	10	2	Mu10_1	1.84846	0.0878785	2.00976	7.60821e+06	0.0398228	5.85229e+06	7.29887	48626.4	47597.8	7.65683e+06	4.34023	0.000831648	6.88193e+06	0.11795
1	H2F1_R3	H2F1	F1	300	R3	Glucose	0.02	Carbon	source	Carbon	source	3	10	3	Mu10_1	1.83722	0.0605491	1.97205	6.7461e+06	0.132749	6.24165e+06	7.09855	49585.9	48608.7	6.79569e+06	4.00586	0.000734304	6.26911e+06	0.199213
1	LiAc0.01_R2	LiAc0.01	P2	300	R2	Glucose	0.02	Carbon	source	Carbon	source	3	10	4	Mu10_1	1.74209	-0.0197163	1.86533	6.34147e+06	0.189349	6.49139e+06	7.20723	43206.3	42145.8	6.38467e+06	4.34023	0.000945412	5.91829e+06	0.230012
1	H2F1_R4	H2F1	F1	300	R4	Glucose	0.02	Carbon	source	Carbon	source	3	10	5	Mu10_1	1.71749	-0.0276831	1.85505	7.39875e+06	0.462232	7.84303e+06	7.18667	51138.5	50006.9	7.44988e+06	4.00586	0.000828063	7.09717e+06	0.517925
1	LiAc0.01_R2	LiAc0.01	P2	300	R2	Glucose	0.02	Carbon	source	Carbon	source	3	10	6	Mu10_1	1.72993	-0.0153764	1.87094	6.04282e+06	0.167342	6.39312e+06	7.14887	42883.1	42062	6.08571e+06	4.34023	0.000998396	5.71451e+06	0.182835
1	H2F1_R4	H2F1	F1	300	R4	Glucose	0.02	Carbon	source	Carbon	source	3	10	7	Mu10_1	1.76529	-0.0288219	1.85359	7.11634e+06	0.395981	7.49101e+06	7.09112	52579.3	51866	7.16892e+06	4.00586	0.000321712	6.93568e+06	0.440403
1	LiAc0.01_R4	LiAc0.01	P2	300	R4	Glucose	0.02	Carbon	source	Carbon	source	3	10	8	Mu10_1	2.00129	0.157005	2.1084	5.40844e+06	-0.00306193	5.68089e+06	6.67666	53390.4	52531.6	5.46183e+06	4.34023	0.000989002	5.13294e+06	-0.000645786
1	H2F1_R1	H2F1	F1	500	R1	Glucose	0.02	Carbon	source	Carbon	source	3	10	9	Mu10_1	1.81554	0.0688241	1.98339	6.35059e+06	0.223312	6.64602e+06	7.13404	45536.2	44354.3	6.39613e+06	4.00586	0.00142015	6.05245e+06	0.233199
1	LiAc0.01_R4	LiAc0.01	P2	300	R4	Glucose	0.02	Carbon	source	Carbon	source	3	10	10	Mu10_1	1.97339	0.174573	2.13423	4.53216e+06	-0.266046	4.73424e+06	6.60209	47138.1	46020.3	4.57929e+06	4.00586	0.00191475	4.46213e+06	-0.205063
1	H2F1_R1	H2F1	F1	500	R1	Glucose	0.02	Carbon	source	Carbon	source	3	10	11	Mu10_1	1.77249	-0.0230808	1.86098	6.63984e+06	0.257724	6.80645e+06	6.98805	52720.4	51830.7	6.69256e+06	4.34023	0.0020688	6.25627e+06	0.258828
1	LiAc0.01_R3	LiAc0.01	P2	300	R3	Glucose	0.02	Carbon	source	Carbon	source	3	10	12	Mu10_1	1.60836	-0.14262	1.713	2.61246e+06	-1.11182	2.63419e+06	5.97453	42218	41770.4	2.65468e+06	4.00586	0.00393049	2.65556e+06	-1.00087
1	H2F1_R2	H2F1	F1	500	R2	Glucose	0.02	Carbon	source	Carbon	source	3	10	13	Mu10_1	1.83477	0.042926	1.9481	8.2198e+06	0.507796	8.09469e+06	6.66471	81825	80375.7	8.30162e+06	4.00586	0.00161412	7.97518e+06	0.549913
1	LiAc0.01_R3	LiAc0.01	P2	300	R3	Glucose	0.02	Carbon	source	Carbon	source	3	10	14	Mu10_1	1.59488	-0.212777	1.63169	2.55682e+06	-1.18513	2.50368e+06	5.88537	43998.5	43614	2.60082e+06	3.67313	0.00358068	2.60027e+06	-1.07612
1	H2F1_R2	H2F1	F1	500	R2	Glucose	0.02	Carbon	source	Carbon	source	3	10	15	Mu10_1	1.79422	-0.0934854	1.77234	8.39875e+06	0.527062	8.20351e+06	6.64392	84831.8	83285.8	8.48358e+06	4.00586	0.00220499	8.18828e+06	0.577787
1	LiAc0.01_R1	LiAc0.01	P2	500	R1	Glucose	0.02	Carbon	source	Carbon	source	3	10	16	Mu10_1	1.54142	-0.292996	1.54344	2.71224e+06	-1.14807	2.56883e+06	5.97722	43747.4	43363.3	2.75598e+06	4.00586	0.00211469	2.77655e+06	-1.02779
1	H2F1_R3	H2F1	F1	500	R3	Glucose	0.02	Carbon	source	Carbon	source	3	10	17	Mu10_1	1.91919	0.0520934	1.96052	5.55282e+06	-0.149418	5.13285e+06	6.75	52073.2	51083.9	5.60489e+06	4.00586	0.000690103	5.28766e+06	-0.128926
1	LiAc0.01_R1	LiAc0.01	P2	500	R1	Glucose	0.02	Carbon	source	Carbon	source	3	10	18	Mu10_1	1.54899	-0.237682	1.60376	2.71507e+06	-1.19414	2.48809e+06	5.90513	46075.3	46011.9	2.76115e+06	4.00586	0.00338476	2.79846e+06	-1.05403
1	H2F1_R3	H2F1	F1	500	R3	Glucose	0.02	Carbon	source	Carbon	source	3	10	19	Mu10_1	1.93827	0.0769765	1.99463	5.3336e+06	-0.191267	4.9861e+06	6.54659	57672.7	56937.6	5.39127e+06	4.00586	0.00102569	5.08169e+06	-0.160741
1	LiAc0.01_R2	LiAc0.01	P2	500	R2	Glucose	0.02	Carbon	source	Carbon	source	3	10	20	Mu10_1	1.47756	-0.313668	1.52148	2.51016e+06	-1.26279	2.37247e+06	6.44115	29224.7	29180.5	2.53938e+06	4.00586	0.00318334	2.51373e+06	-1.16595
1	H2F1_R4	H2F1	F1	500	R4	Glucose	0.02	Carbon	source	Carbon	source	3	10	21	Mu10_1	1.7949	-0.0325874	1.84876	7.21032e+06	0.295029	6.98475e+06	6.50438	80306.9	79752	7.29063e+06	4.00586	0.00200427	6.93515e+06	0.328914
1	LiAc0.01_R2	LiAc0.01	P2	500	R2	Glucose	0.02	Carbon	source	Carbon	source	3	10	22	Mu10_1	1.53358	-0.244921	1.59574	2.65579e+06	-1.13325	2.59535e+06	6.08001	39847.2	39760	2.69564e+06	4.00586	0.00268714	2.6785e+06	-1.03323
1	H2F1_R4	H2F1	F1	500	R4	Glucose	0.02	Carbon	source	Carbon	source	3	10	23	Mu10_1	1.74771	-0.0110556	1.87656	7.04735e+06	0.238928	6.71835e+06	6.54952	76047.5	75661	7.1234e+06	4.00586	0.002661	6.80842e+06	0.276498
1	LiAc0.01_R4	LiAc0.01	P2	500	R4	Glucose	0.02	Carbon	source	Carbon	source	3	10	24	Mu10_1	1.51581	-0.196266	1.65047	2.67123e+06	-1.19627	2.48442e+06	5.78146	49463.7	49411.5	2.72069e+06	3.67313	0.00235434	2.71914e+06	-1.08326
1	H2F1_R1	H2F1	F1	700	R1	Glucose	0.02	Carbon	source	Carbon	source	3	10	25	Mu10_1	1.69583	-0.0735913	1.79695	6.44258e+06	0.0672349	5.96455e+06	6.78136	59106.1	58810.3	6.50168e+06	3.67313	0.00235005	6.22232e+06	0.10673
1	LiAc0.01_R4	LiAc0.01	P2	500	R4	Glucose	0.02	Carbon	source	Carbon	source	3	10	26	Mu10_1	1.512	-0.236216	1.60539	2.59995e+06	-1.22168	2.44104e+06	5.85455	45723.6	45617.5	2.64568e+06	3.67313	0.00219876	2.66661e+06	-1.09777
1	H2F1_R1	H2F1	F1	700	R1	Glucose	0.02	Carbon	source	Carbon	source	3	10	27	Mu10_1	1.73372	-0.0478043	1.82936	6.39709e+06	0.115381	6.16696e+06	6.74235	60312.7	59074.7	6.4574e+06	4.00586	0.00156698	6.20991e+06	0.155648
1	LiAc0.01_R3	LiAc0.01	P2	500	R3	Glucose	0.02	Carbon	source	Carbon	source	3	10	28	Mu10_1	1.70902	-0.0738655	1.79661	2.33138e+06	-1.29616	2.31823e+06	5.48193	53360.1	53141.8	2.38474e+06	3.67313	0.00318059	2.4254e+06	-1.16146
1	H2F1_R2	H2F1	F1	700	R2	Glucose	0.02	Carbon	source	Carbon	source	3	10	29	Mu10_1	1.74556	-0.0427589	1.83577	6.17459e+06	0.141898	6.28136e+06	6.90725	51874.3	50411.7	6.22647e+06	4.00586	0.00120256	5.92987e+06	0.156568
1	LiAc0.01_R3	LiAc0.01	P2	500	R3	Glucose	0.02	Carbon	source	Carbon	source	3	10	30	Mu10_1	1.69834	-0.0503998	1.82607	2.33652e+06	-1.29898	2.31369e+06	5.47486	53746.4	53213.3	2.39027e+06	4.00586	0.00365823	2.45081e+06	-1.15514
1	H2F1_R2	H2F1	F1	700	R2	Glucose	0.02	Carbon	source	Carbon	source	3	10	31	Mu10_1	1.72156	-0.0225705	1.86164	6.76065e+06	0.200039	6.53967e+06	6.72211	64649.4	63834.5	6.8253e+06	4.00586	0.00285333	6.4597e+06	0.213716
1	LiAc0.01_R1	LiAc0.01	P2	700	R1	Glucose	0.02	Carbon	source	Carbon	source	3	10	32	Mu10_1	1.79266	0.0132263	1.90841	2.20342e+06	-1.45075	2.08266e+06	5.03092	69523.5	69252	2.27295e+06	4.00586	0.00126363	2.3247e+06	-1.28668
1	H2F1_R3	H2F1	F1	700	R3	Glucose	0.02	Carbon	source	Carbon	source	3	10	33	Mu10_1	1.6663	-0.14614	1.70882	6.43577e+06	0.0693759	5.97341e+06	6.86235	55792.7	55471.9	6.49157e+06	4.00586	0.00252232	6.1829e+06	0.10087
1	LiAc0.01_R1	LiAc0.01	P2	700	R1	Glucose	0.02	Carbon	source	Carbon	source	3	10	34	Mu10_1	1.86943	0.0297908	1.93045	2.09101e+06	-1.54506	1.95087e+06	4.92687	71078.8	70854.4	2.16209e+06	4.00586	0.00164837	2.22079e+06	-1.36826
1	H2F1_R3	H2F1	F1	700	R3	Glucose	0.02	Carbon	source	Carbon	source	3	10	35	Mu10_1	1.69941	-0.0618542	1.81163	6.21595e+06	0.054539	5.91229e+06	6.92931	51422.8	51122.1	6.26738e+06	4.00586	0.00279447	6.01377e+06	0.0972339
1	LiAc0.01_R2	LiAc0.01	P2	700	R2	Glucose	0.02	Carbon	source	Carbon	source	3	10	36	Mu10_1	1.91425	0.110776	2.04191	4.80116e+06	-0.296846	4.63424e+06	6.86214	41628	40744.1	4.84279e+06	3.67313	0.0030943	4.60147e+06	-0.274682
1	H2F1_R4	H2F1	F1	700	R4	Glucose	0.02	Carbon	source	Carbon	source	3	10	37	Mu10_1	1.82275	0.0313825	1.93258	5.43811e+06	-0.102108	5.30396e+06	7.05835	41109.6	40147	5.47922e+06	4.00586	0.000776325	5.19633e+06	-0.0924479
1	LiAc0.01_R2	LiAc0.01	P2	700	R2	Glucose	0.02	Carbon	source	Carbon	source	3	10	38	Mu10_1	1.89716	0.0723296	1.98821	3.62705e+06	-0.64326	3.645e+06	6.44076	42239.7	41482.4	3.66929e+06	4.00586	0.000726292	3.50297e+06	-0.618329
1	H2F1_R4	H2F1	F1	700	R4	Glucose	0.02	Carbon	source	Carbon	source	3	10	39	Mu10_1	1.69781	-0.0695788	1.80196	5.12567e+06	-0.104253	5.29608e+06	7.09162	37857.8	37579.8	5.16353e+06	4.00586	0.00295711	4.85409e+06	-0.104657
1	LiAc0.01_R4	LiAc0.01	P2	700	R4	Glucose	0.02	Carbon	source	Carbon	source	3	10	40	Mu10_1	1.72199	-0.0407397	1.83834	7.31572e+06	0.452789	7.79186e+06	6.91901	60957.9	60626	7.37668e+06	4.00586	0.00229286	6.99897e+06	0.475211
1	LiAc0.01_R4	LiAc0.01	P2	700	R4	Glucose	0.02	Carbon	source	Carbon	source	3	10	42	Mu10_1	1.71063	-0.0512209	1.82503	7.01038e+06	0.39197	7.47021e+06	6.97932	56002.9	55670.1	7.06638e+06	4.00586	0.00221679	6.62726e+06	0.414469
1	LiAc0.01_R3	LiAc0.01	P2	700	R3	Glucose	0.02	Carbon	source	Carbon	source	3	10	44	Mu10_1	1.65102	-0.132534	1.72502	8.98161e+06	0.69376	9.20832e+06	7.30626	57108.8	55542.3	9.03872e+06	4.00586	0.00153336	8.39574e+06	0.717771
1	LiAc0.01_R3	LiAc0.01	P2	700	R3	Glucose	0.02	Carbon	source	Carbon	source	3	10	46	Mu10_1	1.63999	-0.170208	1.68055	1.12475e+07	0.283309	6.92823e+06	7.70467	54176.1	53197.9	1.13017e+07	4.34023	0.00135845	9.9666e+06	0.428635
1	H2F1_R3	H2F1	F1	300	R3	Glucose	0.02	Carbon	source	Carbon	source	3	11	0	Mu10_1	1.87887	0.113076	2.04517	1.25687e+07	0.513771	8.12828e+06	7.70871	60369.3	59734.6	1.2629e+07	4.67342	0.000946486	1.04817e+07	0.516657
1	LiAc0.01_R1	LiAc0.01	P2	300	R1	Glucose	0.02	Carbon	source	Carbon	source	3	11	2	Mu10_1	1.74509	-0.0180823	1.86744	7.52339e+06	0.0544966	5.91212e+06	7.37891	45473.5	44925	7.56886e+06	4.34023	0.000808342	6.76901e+06	0.119011
1	H2F1_R4	H2F1	F1	300	R4	Glucose	0.02	Carbon	source	Carbon	source	3	11	4	Mu10_1	1.63566	-0.126359	1.73241	7.34672e+06	0.42389	7.63733e+06	7.41116	43418.3	42810.3	7.39014e+06	4.00586	0.00243088	6.974e+06	0.481885
1	LiAc0.01_R2	LiAc0.01	P2	300	R2	Glucose	0.02	Carbon	source	Carbon	source	3	11	6	Mu10_1	1.68226	-0.0719958	1.79894	6.06088e+06	0.197441	6.5279e+06	7.0509	46056.5	45670.3	6.10694e+06	4.00586	0.000802732	5.75182e+06	0.217007
1	H2F1_R1	H2F1	F1	500	R1	Glucose	0.02	Carbon	source	Carbon	source	3	11	8	Mu10_1	1.71786	-0.034983	1.84569	6.33589e+06	0.225817	6.65757e+06	7.11571	46016	45352.8	6.38191e+06	4.00586	0.0014609	6.00224e+06	0.223957
1	LiAc0.01_R4	LiAc0.01	P2	300	R4	Glucose	0.02	Carbon	source	Carbon	source	3	11	10	Mu10_1	1.89835	0.0876767	2.00948	4.28562e+06	-0.341748	4.49223e+06	6.5714	45542.4	45013.9	4.33116e+06	4.00586	0.00192272	4.22247e+06	-0.281008
1	H2F1_R2	H2F1	F1	500	R2	Glucose	0.02	Carbon	source	Carbon	source	3	11	12	Mu10_1	1.76352	-0.0268062	1.85618	7.83104e+06	0.47537	7.91478e+06	6.81846	70004.2	69420.6	7.90105e+06	4.00586	0.00249067	7.59023e+06	0.514757
1	LiAc0.01_R3	LiAc0.01	P2	300	R3	Glucose	0.02	Carbon	source	Carbon	source	3	11	14	Mu10_1	1.57299	-0.25134	1.58865	2.60204e+06	-1.16039	2.54698e+06	5.91356	43895.4	43818.6	2.64593e+06	3.67313	0.00329873	2.64479e+06	-1.05661
1	H2F1_R3	H2F1	F1	500	R3	Glucose	0.02	Carbon	source	Carbon	source	3	11	16	Mu10_1	2.00837	0.0583081	1.96898	4.95012e+06	-0.277415	4.69708e+06	6.40607	59067.4	57985.1	5.00919e+06	4.00586	0.000938678	4.79254e+06	-0.237354
1	LiAc0.01_R1	LiAc0.01	P2	500	R1	Glucose	0.02	Carbon	source	Carbon	source	3	11	18	Mu10_1	1.57482	-0.27214	1.56591	2.67014e+06	-1.17342	2.52408e+06	5.95716	43681.4	43491	2.71382e+06	4.00586	0.00339943	2.75779e+06	-1.02398
1	H2F1_R4	H2F1	F1	500	R4	Glucose	0.02	Carbon	source	Carbon	source	3	11	20	Mu10_1	1.84457	-0.0542911	1.82115	7.31203e+06	0.34303	7.22105e+06	6.70922	70556	69123.3	7.38259e+06	4.00586	0.00275369	7.0033e+06	0.378836
1	LiAc0.01_R2	LiAc0.01	P2	500	R2	Glucose	0.02	Carbon	source	Carbon	source	3	11	22	Mu10_1	1.58311	-0.267478	1.57098	2.67734e+06	-1.08222	2.68879e+06	6.02384	41790.3	41451	2.71913e+06	4.00586	0.0017193	2.69527e+06	-0.986675
1	H2F1_R1	H2F1	F1	700	R1	Glucose	0.02	Carbon	source	Carbon	source	3	11	24	Mu10_1	1.78422	-0.0271282	1.85577	6.86118e+06	0.218724	6.62492e+06	6.44776	79512.4	79063	6.94069e+06	4.00586	0.000942511	6.6616e+06	0.263147
1	LiAc0.01_R4	LiAc0.01	P2	500	R4	Glucose	0.02	Carbon	source	Carbon	source	3	11	26	Mu10_1	1.61764	-0.133709	1.72361	2.52478e+06	-1.24156	2.40764e+06	5.63106	51994.5	51812.8	2.57678e+06	4.00586	0.00243759	2.58628e+06	-1.11912
1	H2F1_R2	H2F1	F1	700	R2	Glucose	0.02	Carbon	source	Carbon	source	3	11	28	Mu10_1	1.72492	-0.0657734	1.80672	6.23587e+06	0.144343	6.29202e+06	6.68081	61380	61050.9	6.29725e+06	3.67313	0.00233279	5.91101e+06	0.147241
1	LiAc0.01_R3	LiAc0.01	P2	500	R3	Glucose	0.02	Carbon	source	Carbon	source	3	11	30	Mu10_1	1.65943	-0.0975633	1.76734	2.45806e+06	-1.21639	2.45002e+06	5.4599	57145.3	56995.2	2.5152e+06	3.67313	0.00255053	2.58137e+06	-1.06809
1	H2F1_R3	H2F1	F1	700	R3	Glucose	0.02	Carbon	source	Carbon	source	3	11	32	Mu10_1	1.72853	-0.0780835	1.79137	6.27992e+06	0.0314905	5.81859e+06	6.8474	55013.5	53559.9	6.33493e+06	4.00586	0.00135305	6.05837e+06	0.0640188
1	LiAc0.01_R1	LiAc0.01	P2	700	R1	Glucose	0.02	Carbon	source	Carbon	source	3	11	34	Mu10_1	1.93688	0.0851144	2.00591	2.06795e+06	-1.57809	1.90672e+06	4.91706	70790.7	70060.3	2.13874e+06	4.34023	0.000842672	2.18845e+06	-1.40608
1	H2F1_R4	H2F1	F1	700	R4	Glucose	0.02	Carbon	source	Carbon	source	3	11	36	Mu10_1	1.75221	0.0286391	1.92891	5.94912e+06	-0.0253115	5.59395e+06	7.09767	43754.7	43549.2	5.99287e+06	3.67313	0.00117194	5.59941e+06	-0.0301059
1	LiAc0.01_R2	LiAc0.01	P2	700	R2	Glucose	0.02	Carbon	source	Carbon	source	3	11	38	Mu10_1	1.82099	0.044004	1.94956	4.10692e+06	-0.501341	4.02179e+06	6.70748	39677.2	38831.3	4.1466e+06	4.00586	0.00197088	3.91757e+06	-0.494367
1	LiAc0.01_R4	LiAc0.01	P2	700	R4	Glucose	0.02	Carbon	source	Carbon	source	3	11	42	Mu10_1	1.77039	-0.00206833	1.88828	6.93812e+06	0.332673	7.1694e+06	6.94569	56743.7	55611.2	6.99486e+06	4.00586	0.00179173	6.52158e+06	0.35302
1	LiAc0.01_R3	LiAc0.01	P2	700	R3	Glucose	0.02	Carbon	source	Carbon	source	3	11	46	Mu10_1	1.65104	-0.179226	1.67008	1.19271e+07	0.382834	7.42305e+06	7.82952	52665.8	52415.9	1.19798e+07	4.00586	0.00186982	1.03e+07	0.489549
1	H2F2_R1	H2F2	F2	100	R1	Glucose	0.02	Carbon	source	Carbon	source	3	12	1	Mu10_1	1.90145	0.0652557	1.97849	1.0389e+07	0.278727	6.90627e+06	7.48242	58422.2	57753	1.04474e+07	4.00586	0.00201808	8.99596e+06	0.335843
1	H2F2_R1	H2F2	F2	100	R1	Glucose	0.02	Carbon	source	Carbon	source	3	12	3	Mu10_1	1.81104	0.0101967	1.9044	7.58083e+06	0.317404	7.09392e+06	7.13217	54428.6	53778.8	7.63526e+06	4.34023	0.000307875	7.01656e+06	0.373543
1	H2F2_R2	H2F2	F2	100	R2	Glucose	0.02	Carbon	source	Carbon	source	3	12	5	Mu10_1	1.78288	0.012747	1.90777	6.14606e+06	0.208032	6.576e+06	7.29219	39464.6	39292.8	6.18552e+06	5.0068	0.00132852	5.80823e+06	0.240407
1	H2F2_R2	H2F2	F2	100	R2	Glucose	0.02	Carbon	source	Carbon	source	3	12	7	Mu10_1	1.81833	0.0318021	1.93314	5.71293e+06	0.0954147	6.0822e+06	7.22175	38531.5	38262.5	5.75147e+06	5.0068	0.001365	5.48667e+06	0.121792
1	LiAc0.02_R1	LiAc0.02	P2	100	R1	Glucose	0.02	Carbon	source	Carbon	source	3	12	8	Mu10_1	1.81197	0.00450958	1.89691	1.90545e+06	-1.49798	2.01559e+06	5.48515	43511.9	43326.7	1.94896e+06	4.34023	0.00259085	1.98483e+06	-1.35862
1	H2F2_R3	H2F2	F2	100	R3	Glucose	0.02	Carbon	source	Carbon	source	3	12	9	Mu10_1	1.75324	-0.0632316	1.8099	6.52993e+06	0.262744	6.83018e+06	7.37892	39468.5	38508.5	6.5694e+06	4.34023	0.00133136	6.22598e+06	0.27235
1	LiAc0.02_R1	LiAc0.02	P2	100	R1	Glucose	0.02	Carbon	source	Carbon	source	3	12	10	Mu10_1	1.93288	0.0609807	1.97264	1.93669e+06	-1.48857	2.02877e+06	5.35336	48561.9	47993.1	1.98525e+06	4.34023	0.00108366	2.02479e+06	-1.34287
1	H2F2_R3	H2F2	F2	100	R3	Glucose	0.02	Carbon	source	Carbon	source	3	12	11	Mu10_1	1.81454	-0.0331387	1.84805	6.61e+06	0.27213	6.87476e+06	7.14575	47010.5	45966.1	6.65701e+06	4.34023	0.00102137	6.25677e+06	0.277738
1	LiAc0.02_R2	LiAc0.02	P2	100	R2	Glucose	0.02	Carbon	source	Carbon	source	3	12	12	Mu10_1	1.6712	-0.145409	1.70969	2.50694e+06	-1.16205	2.54406e+06	5.96747	40714.8	40196.8	2.54766e+06	4.00586	0.00353947	2.53573e+06	-1.06212
1	H2F2_R4	H2F2	F2	100	R4	Glucose	0.02	Carbon	source	Carbon	source	3	12	13	Mu10_1	1.78174	-0.0571495	1.81755	6.90615e+06	0.265399	6.84276e+06	7.25306	45572.7	44554.9	6.95172e+06	4.34023	5.49806e-05	6.58443e+06	0.276815
1	LiAc0.02_R2	LiAc0.02	P2	100	R2	Glucose	0.02	Carbon	source	Carbon	source	3	12	14	Mu10_1	1.66422	-0.203538	1.64217	2.44281e+06	-1.23503	2.41857e+06	5.84345	43298	42882.1	2.48611e+06	4.00586	0.00246015	2.48162e+06	-1.13397
1	H2F2_R4	H2F2	F2	100	R4	Glucose	0.02	Carbon	source	Carbon	source	3	12	15	Mu10_1	1.78666	-0.13926	1.71699	7.02832e+06	0.307474	7.04526e+06	7.27453	45689.2	44837.5	7.07401e+06	4.34023	0.000391687	6.71478e+06	0.322026
1	LiAc0.02_R3	LiAc0.02	P2	100	R3	Glucose	0.02	Carbon	source	Carbon	source	3	12	16	Mu10_1	1.71519	-0.181511	1.66744	2.59013e+06	-1.19681	2.48348e+06	5.79388	47543.3	46912.8	2.63767e+06	4.00586	0.00187694	2.63782e+06	-1.08337
1	H2F2_R1	H2F2	F2	300	R1	Glucose	0.02	Carbon	source	Carbon	source	3	12	17	Mu10_1	1.89434	-0.0178638	1.86772	1.6376e+06	-1.89024	1.53574e+06	5.11848	48537.4	48065	1.68613e+06	4.34023	0.000352	1.72261e+06	-1.72088
1	LiAc0.02_R3	LiAc0.02	P2	100	R3	Glucose	0.02	Carbon	source	Carbon	source	3	12	18	Mu10_1	1.71015	-0.16137	1.69088	2.53158e+06	-1.25064	2.39254e+06	5.74342	48153.9	47539.4	2.57973e+06	4.00586	0.002957	2.58643e+06	-1.11698
1	H2F2_R1	H2F2	F2	300	R1	Glucose	0.02	Carbon	source	Carbon	source	3	12	19	Mu10_1	1.90017	-0.0145697	1.87199	1.74627e+06	-1.7444	1.69911e+06	5.11021	52064.9	51576.6	1.79834e+06	4.34023	0.000762352	1.82504e+06	-1.57578
1	LiAc0.02_R4	LiAc0.02	P2	100	R4	Glucose	0.02	Carbon	source	Carbon	source	3	12	20	Mu10_1	1.64082	-0.216141	1.62789	2.60781e+06	-1.12411	2.61184e+06	6.10544	38433.5	38362.3	2.64625e+06	4.00586	0.00164106	2.70996e+06	-0.973156
1	H2F2_R2	H2F2	F2	300	R2	Glucose	0.02	Carbon	source	Carbon	source	3	12	21	Mu10_1	1.80846	-0.082607	1.78576	6.65937e+06	0.25178	6.77847e+06	6.98171	53110.3	52427.4	6.71248e+06	4.34023	0.000306682	6.361e+06	0.270571
1	LiAc0.02_R4	LiAc0.02	P2	100	R4	Glucose	0.02	Carbon	source	Carbon	source	3	12	22	Mu10_1	1.57464	-0.279505	1.55794	2.4066e+06	-1.20845	2.46354e+06	6.29925	30952.1	30911.7	2.43756e+06	3.67313	0.00187364	2.47254e+06	-1.08975
1	H2F2_R2	H2F2	F2	300	R2	Glucose	0.02	Carbon	source	Carbon	source	3	12	23	Mu10_1	1.84678	-0.0635945	1.80945	6.57934e+06	0.227423	6.66499e+06	6.94621	53789.9	53231.1	6.63313e+06	4.34023	0.00113605	6.30512e+06	0.243795
1	LiAc0.02_R1	LiAc0.02	P2	300	R1	Glucose	0.02	Carbon	source	Carbon	source	3	12	24	Mu10_1	1.66998	-0.173909	1.67625	2.8431e+06	-0.996605	2.85319e+06	6.03852	43921.1	43412.3	2.88702e+06	4.00586	0.000563777	2.89104e+06	-0.891901
1	H2F2_R3	H2F2	F2	300	R3	Glucose	0.02	Carbon	source	Carbon	source	3	12	25	Mu10_1	1.81098	-0.00949288	1.87859	7.00386e+06	0.275696	6.89177e+06	7.25785	46063.2	45195	7.04992e+06	4.34023	0.000467776	6.68968e+06	0.292852
1	LiAc0.02_R1	LiAc0.02	P2	300	R1	Glucose	0.02	Carbon	source	Carbon	source	3	12	26	Mu10_1	1.61572	-0.15909	1.69355	2.73369e+06	-1.07377	2.70459e+06	6.12144	39837.9	39321.3	2.77352e+06	4.00586	0.00152346	2.78959e+06	-0.954989
1	H2F2_R3	H2F2	F2	300	R3	Glucose	0.02	Carbon	source	Carbon	source	3	12	27	Mu10_1	1.72937	-0.0622616	1.81112	7.34637e+06	0.368426	7.34929e+06	7.16262	51635.7	50985.1	7.39801e+06	4.34023	0.000456222	7.02187e+06	0.392755
1	LiAc0.02_R2	LiAc0.02	P2	300	R2	Glucose	0.02	Carbon	source	Carbon	source	3	12	28	Mu10_1	1.78145	-0.0336637	1.84738	2.40178e+06	-1.2205	2.44305e+06	5.33338	61085	60667.6	2.46286e+06	4.00586	0.00237194	2.49967e+06	-1.07707
1	H2F2_R4	H2F2	F2	300	R4	Glucose	0.02	Carbon	source	Carbon	source	3	12	29	Mu10_1	1.92919	0.074159	1.99074	4.32466e+06	-0.40063	4.31257e+06	6.5166	47756.1	46800.7	4.37241e+06	3.67313	0.00196682	4.05224e+06	-0.412684
1	LiAc0.02_R2	LiAc0.02	P2	300	R2	Glucose	0.02	Carbon	source	Carbon	source	3	12	30	Mu10_1	1.73207	-0.0637805	1.80921	2.54424e+06	-1.19751	2.48229e+06	5.30606	65977.1	65607.6	2.61022e+06	4.00586	0.0033209	2.64286e+06	-1.05929
1	H2F2_R4	H2F2	F2	300	R4	Glucose	0.02	Carbon	source	Carbon	source	3	12	31	Mu10_1	1.92372	0.078276	1.99643	4.24047e+06	-0.468963	4.11307e+06	6.4743	48235.8	47470.3	4.28871e+06	3.34032	0.00162716	3.93959e+06	-0.486647
1	LiAc0.02_R3	LiAc0.02	P2	300	R3	Glucose	0.02	Carbon	source	Carbon	source	3	12	32	Mu10_1	1.67011	-0.110422	1.75166	2.71324e+06	-1.14731	2.57019e+06	5.27696	71831.2	71694.1	2.78508e+06	4.00586	0.00284215	2.82672e+06	-0.995813
1	H2F2_R1	H2F2	F2	500	R1	Glucose	0.02	Carbon	source	Carbon	source	3	12	33	Mu10_1	1.67796	-0.136122	1.72073	6.08379e+06	-0.00967789	5.6549e+06	7.24456	40384.8	40085.3	6.12417e+06	3.67313	0.00331905	5.53886e+06	-0.052566
1	LiAc0.02_R3	LiAc0.02	P2	300	R3	Glucose	0.02	Carbon	source	Carbon	source	3	12	34	Mu10_1	1.64272	-0.113182	1.74831	2.75138e+06	-1.13654	2.58945e+06	5.35487	68915.9	68788.5	2.82029e+06	3.67313	0.00244903	2.8713e+06	-0.978343
1	H2F2_R1	H2F2	F2	500	R1	Glucose	0.02	Carbon	source	Carbon	source	3	12	35	Mu10_1	1.72576	-0.0208793	1.86382	5.58686e+06	-0.098435	5.31748e+06	7.50518	30923	30471.2	5.61778e+06	3.67313	0.00061455	5.08465e+06	-0.140397
1	LiAc0.02_R4	LiAc0.02	P2	300	R4	Glucose	0.02	Carbon	source	Carbon	source	3	12	36	Mu10_1	1.77269	0.0790114	1.99744	2.0775e+06	-1.54215	1.95481e+06	5.50232	46867	46366.8	2.12437e+06	4.00586	0.00142134	2.15237e+06	-1.40291
1	H2F2_R2	H2F2	F2	500	R2	Glucose	0.02	Carbon	source	Carbon	source	3	12	37	Mu10_1	1.83703	0.134753	2.07613	6.04643e+06	-0.00525004	5.67228e+06	7.09724	44483.6	43438.2	6.09091e+06	4.00586	0.00178596	5.62944e+06	-0.0261887
1	LiAc0.02_R4	LiAc0.02	P2	300	R4	Glucose	0.02	Carbon	source	Carbon	source	3	12	38	Mu10_1	1.73503	0.0111538	1.90567	2.07849e+06	-1.50548	2.00513e+06	5.64793	42296.1	41685.2	2.12079e+06	4.34023	0.000574323	2.15647e+06	-1.36754
1	H2F2_R2	H2F2	F2	500	R2	Glucose	0.02	Carbon	source	Carbon	source	3	12	39	Mu10_1	1.78014	0.00839318	1.90203	5.93848e+06	0.0595969	5.93306e+06	7.16871	41563	40836.4	5.98004e+06	4.34023	0.000334298	5.51446e+06	0.0440821
1	LiAc0.02_R1	LiAc0.02	P2	500	R1	Glucose	0.02	Carbon	source	Carbon	source	3	12	40	Mu10_1	1.65591	-0.113125	1.74838	6.5554e+06	0.271891	6.87362e+06	6.98225	52261.4	51884.4	6.60766e+06	4.00586	0.00143002	6.37468e+06	0.332398
1	H2F2_R3	H2F2	F2	500	R3	Glucose	0.02	Carbon	source	Carbon	source	3	12	41	Mu10_1	1.79435	0.0132485	1.90844	4.91508e+06	-0.140145	5.16595e+06	7.26304	32208.7	32052.3	4.94729e+06	4.34023	0.0012471	4.48979e+06	-0.158691
1	LiAc0.02_R1	LiAc0.02	P2	500	R1	Glucose	0.02	Carbon	source	Carbon	source	3	12	42	Mu10_1	1.65723	-0.119518	1.74065	6.53766e+06	0.23163	6.68445e+06	6.92205	54359.3	54110.3	6.59202e+06	4.00586	0.00351238	6.29768e+06	0.299303
1	H2F2_R3	H2F2	F2	500	R3	Glucose	0.02	Carbon	source	Carbon	source	3	12	43	Mu10_1	1.82741	0.00929904	1.90322	4.86992e+06	-0.249532	4.78874e+06	7.78603	22165	22122	4.89209e+06	4.00586	0.00116683	4.35141e+06	-0.285093
1	LiAc0.02_R2	LiAc0.02	P2	500	R2	Glucose	0.02	Carbon	source	Carbon	source	3	12	44	Mu10_1	1.62985	-0.159681	1.69286	8.08187e+06	0.433337	7.68751e+06	7.1928	55621.3	55373.7	8.13749e+06	4.00586	0.00160818	7.50734e+06	0.465031
1	H2F2_R4	H2F2	F2	500	R4	Glucose	0.02	Carbon	source	Carbon	source	3	12	45	Mu10_1	1.78691	-0.038196	1.84158	8.81088e+06	0.379863	7.40778e+06	7.33898	54759	53843.6	8.86564e+06	4.00586	0.00119402	7.66602e+06	0.383185
1	LiAc0.02_R2	LiAc0.02	P2	500	R2	Glucose	0.02	Carbon	source	Carbon	source	3	12	46	Mu10_1	1.7538	-0.0989947	1.76559	1.00867e+07	0.130616	6.23243e+06	7.70126	48700.1	47617.9	1.01354e+07	4.00586	0.000783696	8.82145e+06	0.257606
1	H2F2_R4	H2F2	F2	500	R4	Glucose	0.02	Carbon	source	Carbon	source	3	12	47	Mu10_1	1.99791	0.028572	1.92882	1.4192e+07	0.199142	6.53561e+06	7.7457	66433.2	64740.5	1.42585e+07	4.34023	0.00132548	1.15475e+07	0.325758
1	H2F2_R1	H2F2	F2	100	R1	Glucose	0.02	Carbon	source	Carbon	source	3	13	0	Mu10_1	2.02744	0.112334	2.04412	1.33518e+07	0.676054	9.09601e+06	7.77444	61261.3	60183.9	1.3413e+07	4.67342	0.00135272	1.15305e+07	0.727298
1	H2F2_R2	H2F2	F2	100	R2	Glucose	0.02	Carbon	source	Carbon	source	3	13	4	Mu10_1	1.80183	0.0178349	1.91451	6.57773e+06	0.244166	6.74279e+06	7.53599	35633.9	35373.5	6.61337e+06	4.34023	0.000862096	6.16058e+06	0.28556
1	H2F2_R3	H2F2	F2	100	R3	Glucose	0.02	Carbon	source	Carbon	source	3	13	8	Mu10_1	1.77704	-0.0627742	1.81048	6.49929e+06	0.267975	6.85499e+06	7.22504	43734.7	42673.9	6.54303e+06	4.34023	0.000603156	6.1716e+06	0.276782
1	LiAc0.02_R1	LiAc0.02	P2	100	R1	Glucose	0.02	Carbon	source	Carbon	source	3	13	10	Mu10_1	1.88821	-0.00832708	1.88011	2.04939e+06	-1.40972	2.14274e+06	5.31389	52849.7	52264	2.10224e+06	4.34023	0.00144377	2.15011e+06	-1.25538
1	H2F2_R4	H2F2	F2	100	R4	Glucose	0.02	Carbon	source	Carbon	source	3	13	12	Mu10_1	1.72369	-0.136675	1.72007	6.75181e+06	0.263583	6.83415e+06	7.22051	45577.7	44766.4	6.79739e+06	4.00586	0.00175197	6.4178e+06	0.275454
1	LiAc0.02_R2	LiAc0.02	P2	100	R2	Glucose	0.02	Carbon	source	Carbon	source	3	13	14	Mu10_1	2.16708	0.151266	2.10003	2.45105e+06	-1.19551	2.48574e+06	4.8372	88854	88078.1	2.53991e+06	4.67342	0.00096517	2.55046e+06	-1.05919
1	H2F2_R1	H2F2	F2	300	R1	Glucose	0.02	Carbon	source	Carbon	source	3	13	16	Mu10_1	1.89049	-0.052278	1.8237	1.85934e+06	-1.63999	1.82664e+06	5.11032	55431.5	54873.9	1.91477e+06	4.34023	0.00084405	1.97193e+06	-1.46661
1	LiAc0.02_R3	LiAc0.02	P2	100	R3	Glucose	0.02	Carbon	source	Carbon	source	3	13	18	Mu10_1	1.68465	-0.180815	1.66824	2.51238e+06	-1.26103	2.37537e+06	5.69576	49425.4	49317.8	2.5618e+06	3.67313	0.00244415	2.58839e+06	-1.11475
1	H2F2_R2	H2F2	F2	300	R2	Glucose	0.02	Carbon	source	Carbon	source	3	13	20	Mu10_1	1.82991	-0.0438295	1.83441	6.38895e+06	0.158234	6.35289e+06	7.179	44395.9	43739.2	6.43334e+06	4.00586	0.00165844	6.06589e+06	0.177192
1	LiAc0.02_R4	LiAc0.02	P2	100	R4	Glucose	0.02	Carbon	source	Carbon	source	3	13	22	Mu10_1	1.59804	-0.259064	1.58017	2.51383e+06	-1.14375	2.57652e+06	6.32994	31642.2	31353.6	2.54548e+06	4.00586	0.00117342	2.60064e+06	-1.02102
1	H2F2_R3	H2F2	F2	300	R3	Glucose	0.02	Carbon	source	Carbon	source	3	13	24	Mu10_1	1.73415	-0.14573	1.70931	6.82183e+06	0.287484	6.94831e+06	7.1757	47513.3	46939.6	6.86934e+06	4.00586	0.000359457	6.57307e+06	0.307876
1	LiAc0.02_R1	LiAc0.02	P2	300	R1	Glucose	0.02	Carbon	source	Carbon	source	3	13	26	Mu10_1	1.69004	-0.129865	1.72821	2.88395e+06	-0.962179	2.92209e+06	5.87469	50002.9	49824.7	2.93395e+06	4.00586	0.00141062	2.95215e+06	-0.8413
1	H2F2_R4	H2F2	F2	300	R4	Glucose	0.02	Carbon	source	Carbon	source	3	13	28	Mu10_1	1.87617	0.0209029	1.91859	4.18448e+06	-0.45363	4.15702e+06	6.60136	43544.2	43127.6	4.22803e+06	3.34032	0.00188126	3.85788e+06	-0.482109
1	LiAc0.02_R2	LiAc0.02	P2	300	R2	Glucose	0.02	Carbon	source	Carbon	source	3	13	30	Mu10_1	1.72409	-0.129514	1.72863	2.35524e+06	-1.29735	2.31631e+06	5.35588	58951.1	58769.7	2.4142e+06	4.00586	0.00185097	2.46444e+06	-1.14509
1	H2F2_R1	H2F2	F2	500	R1	Glucose	0.02	Carbon	source	Carbon	source	3	13	32	Mu10_1	1.85316	-0.000650007	1.89014	5.88236e+06	0.0177318	5.76336e+06	6.97045	47284.1	46278.2	5.92965e+06	4.00586	0.00119674	5.40596e+06	-0.00702835
1	LiAc0.02_R3	LiAc0.02	P2	300	R3	Glucose	0.02	Carbon	source	Carbon	source	3	13	34	Mu10_1	1.68798	-0.08446	1.78347	2.65444e+06	-1.13366	2.59462e+06	5.2056	73936.9	73846.1	2.72837e+06	4.00586	0.00317715	2.77109e+06	-0.972553
1	H2F2_R2	H2F2	F2	500	R2	Glucose	0.02	Carbon	source	Carbon	source	3	13	36	Mu10_1	1.71138	0.0064874	1.89951	5.76243e+06	-0.0383704	5.54354e+06	7.15704	40660.7	40439	5.80309e+06	4.00586	0.00143421	5.32704e+06	-0.0596589
1	LiAc0.02_R4	LiAc0.02	P2	300	R4	Glucose	0.02	Carbon	source	Carbon	source	3	13	38	Mu10_1	1.74735	0.0329997	1.93474	1.6393e+06	-1.86746	1.56019e+06	5.69631	32237	32130.1	1.67153e+06	4.34023	0.000659782	1.70116e+06	-1.71923
1	H2F2_R3	H2F2	F2	500	R3	Glucose	0.02	Carbon	source	Carbon	source	3	13	40	Mu10_1	1.86275	0.048485	1.95562	5.07469e+06	-0.117371	5.24815e+06	7.52305	27740.4	27216.8	5.10243e+06	4.00586	0.000992306	4.63898e+06	-0.136319
1	LiAc0.02_R1	LiAc0.02	P2	500	R1	Glucose	0.02	Carbon	source	Carbon	source	3	13	42	Mu10_1	1.67076	-0.133737	1.72358	6.69888e+06	0.25283	6.7834e+06	7.19482	46038.4	44747.5	6.74492e+06	4.00586	0.00225798	6.38876e+06	0.317316
1	H2F2_R4	H2F2	F2	500	R4	Glucose	0.02	Carbon	source	Carbon	source	3	13	44	Mu10_1	1.74747	-0.0742958	1.79607	7.56265e+06	0.309203	7.05371e+06	7.29087	48605.7	47408.6	7.61125e+06	4.34023	0.0014165	6.67414e+06	0.275726
1	LiAc0.02_R2	LiAc0.02	P2	500	R2	Glucose	0.02	Carbon	source	Carbon	source	3	13	46	Mu10_1	1.69837	-0.160129	1.69233	1.03897e+07	0.182923	6.46254e+06	7.6435	52222.3	51817.9	1.04419e+07	4.34023	0.00181775	9.03283e+06	0.313447
1	H2F2_R1	H2F2	F2	100	R1	Glucose	0.02	Carbon	source	Carbon	source	3	14	1	Mu10_1	1.7805	-0.0588851	1.81536	1.00065e+07	0.264077	6.83649e+06	7.66308	49614.8	49417.8	1.00561e+07	4.00586	0.00163744	8.73194e+06	0.324974
1	H2F2_R1	H2F2	F2	100	R1	Glucose	0.02	Carbon	source	Carbon	source	3	14	3	Mu10_1	1.7421	-0.0120713	1.87524	7.47704e+06	0.310466	7.05988e+06	7.17062	52261.7	51834	7.52931e+06	4.00586	0.00129602	6.8435e+06	0.355607
1	H2F2_R2	H2F2	F2	100	R2	Glucose	0.02	Carbon	source	Carbon	source	3	14	5	Mu10_1	1.61452	-0.238979	1.60232	5.31778e+06	-0.0332783	5.56314e+06	7.49718	29598.1	29361.7	5.34738e+06	5.0068	0.0005694	5.02304e+06	0.00390437
1	H2F2_R2	H2F2	F2	100	R2	Glucose	0.02	Carbon	source	Carbon	source	3	14	7	Mu10_1	1.71457	-0.0758924	1.79409	5.66427e+06	0.0485301	5.88772e+06	7.51932	31043.9	30919.2	5.69531e+06	4.67342	0.00108041	5.40347e+06	0.0733708
1	LiAc0.02_R1	LiAc0.02	P2	100	R1	Glucose	0.02	Carbon	source	Carbon	source	3	14	8	Mu10_1	1.83206	-0.00909872	1.8791	1.87732e+06	-1.50981	1.99913e+06	5.31272	48452.7	48068.4	1.92577e+06	4.34023	0.00164875	1.94848e+06	-1.36285
1	H2F2_R3	H2F2	F2	100	R3	Glucose	0.02	Carbon	source	Carbon	source	3	14	9	Mu10_1	1.81828	-0.0515949	1.82456	6.61627e+06	0.303637	7.02655e+06	7.0622	49881.6	49170.6	6.66616e+06	4.34023	0.00178782	6.28586e+06	0.321823
1	LiAc0.02_R1	LiAc0.02	P2	100	R1	Glucose	0.02	Carbon	source	Carbon	source	3	14	10	Mu10_1	1.8668	-0.0213713	1.86319	1.87759e+06	-1.51848	1.98714e+06	5.23613	51173.9	50998.4	1.92877e+06	4.00586	0.000993369	1.977e+06	-1.34815
1	H2F2_R3	H2F2	F2	100	R3	Glucose	0.02	Carbon	source	Carbon	source	3	14	11	Mu10_1	1.8591	-0.0370124	1.8431	6.50008e+06	0.231238	6.68263e+06	7.04689	49532.4	48970.7	6.54961e+06	4.00586	0.00113208	6.15025e+06	0.243915
1	LiAc0.02_R2	LiAc0.02	P2	100	R2	Glucose	0.02	Carbon	source	Carbon	source	3	14	12	Mu10_1	1.62996	-0.232372	1.60968	2.43274e+06	-1.21281	2.4561e+06	6.1005	35978.1	35826.1	2.46872e+06	3.67313	0.00273663	2.4657e+06	-1.10485
1	H2F2_R4	H2F2	F2	100	R4	Glucose	0.02	Carbon	source	Carbon	source	3	14	13	Mu10_1	1.75805	-0.151354	1.70266	6.57093e+06	0.222055	6.64023e+06	7.47819	37060.4	36699.8	6.60799e+06	4.00586	0.000881817	6.23178e+06	0.231054
1	LiAc0.02_R2	LiAc0.02	P2	100	R2	Glucose	0.02	Carbon	source	Carbon	source	3	14	14	Mu10_1	1.65676	-0.229522	1.61286	2.38346e+06	-1.27881	2.34627e+06	5.95291	39108.6	38892.4	2.42257e+06	4.00586	0.00156577	2.42344e+06	-1.17471
1	H2F2_R4	H2F2	F2	100	R4	Glucose	0.02	Carbon	source	Carbon	source	3	14	15	Mu10_1	1.796	-0.12736	1.73121	6.89101e+06	0.261649	6.82499e+06	7.37367	41803.6	40746.8	6.93281e+06	4.00586	0.00121189	6.55023e+06	0.269927
1	LiAc0.02_R3	LiAc0.02	P2	100	R3	Glucose	0.02	Carbon	source	Carbon	source	3	14	16	Mu10_1	1.70383	-0.182615	1.66616	2.45169e+06	-1.28285	2.3397e+06	5.84155	43513.6	43103.6	2.49521e+06	4.00586	0.00273715	2.49131e+06	-1.17121
1	H2F2_R1	H2F2	F2	300	R1	Glucose	0.02	Carbon	source	Carbon	source	3	14	17	Mu10_1	1.95692	0.0149589	1.9107	1.58375e+06	-1.90464	1.52049e+06	5.08051	48231.4	48024.7	1.63199e+06	4.34023	0.00121035	1.67156e+06	-1.72778
1	LiAc0.02_R3	LiAc0.02	P2	100	R3	Glucose	0.02	Carbon	source	Carbon	source	3	14	18	Mu10_1	1.73211	-0.158131	1.69468	2.4757e+06	-1.24055	2.40932e+06	5.69176	48842	48188.2	2.52454e+06	4.00586	0.00238677	2.53092e+06	-1.10529
1	H2F2_R1	H2F2	F2	300	R1	Glucose	0.02	Carbon	source	Carbon	source	3	14	19	Mu10_1	1.91667	0.00507137	1.89765	1.96155e+06	-1.55731	1.93438e+06	5.15547	56624.9	56294.6	2.01817e+06	4.00586	0.00162304	2.04536e+06	-1.39543
1	LiAc0.02_R4	LiAc0.02	P2	100	R4	Glucose	0.02	Carbon	source	Carbon	source	3	14	20	Mu10_1	1.64	-0.201125	1.64492	2.43492e+06	-1.22454	2.43621e+06	6.24139	32615	32462.6	2.46753e+06	4.00586	0.000823955	2.5146e+06	-1.08504
1	H2F2_R2	H2F2	F2	300	R2	Glucose	0.02	Carbon	source	Carbon	source	3	14	21	Mu10_1	1.78395	-0.077556	1.79202	6.64134e+06	0.214912	6.60744e+06	7.03011	51205.4	50417.3	6.69254e+06	4.00586	0.00134435	6.36995e+06	0.240135
1	LiAc0.02_R4	LiAc0.02	P2	100	R4	Glucose	0.02	Carbon	source	Carbon	source	3	14	22	Mu10_1	1.61022	-0.22748	1.61514	2.48283e+06	-1.15044	2.56461e+06	6.11637	36311.2	36197.6	2.51914e+06	4.00586	0.00139193	2.57269e+06	-1.02177
1	H2F2_R2	H2F2	F2	300	R2	Glucose	0.02	Carbon	source	Carbon	source	3	14	23	Mu10_1	1.73695	-0.144755	1.71046	6.39897e+06	0.223534	6.64704e+06	6.93537	52713	52218.6	6.45168e+06	4.00586	0.00246695	6.14894e+06	0.240378
1	LiAc0.02_R1	LiAc0.02	P2	300	R1	Glucose	0.02	Carbon	source	Carbon	source	3	14	24	Mu10_1	1.60306	-0.248646	1.59162	2.91197e+06	-0.917428	3.01415e+06	6.02057	45557.2	45360	2.95753e+06	4.00586	0.000872582	2.98121e+06	-0.806345
1	H2F2_R3	H2F2	F2	300	R3	Glucose	0.02	Carbon	source	Carbon	source	3	14	25	Mu10_1	1.76164	-0.106399	1.75655	7.05856e+06	0.32261	7.11956e+06	7.1036	51700	51442	7.11026e+06	4.00586	0.00069705	6.76938e+06	0.344315
1	LiAc0.02_R1	LiAc0.02	P2	300	R1	Glucose	0.02	Carbon	source	Carbon	source	3	14	26	Mu10_1	1.64579	-0.195916	1.65087	2.81063e+06	-1.02237	2.80268e+06	5.96548	45711.2	45320.9	2.85634e+06	4.00586	0.000522308	2.89049e+06	-0.89199
1	H2F2_R3	H2F2	F2	300	R3	Glucose	0.02	Carbon	source	Carbon	source	3	14	27	Mu10_1	1.86941	-0.0158124	1.87038	6.99206e+06	0.278041	6.90298e+06	7.00311	54936.2	54089.6	7.047e+06	4.67342	0.00156369	6.72662e+06	0.312207
1	LiAc0.02_R2	LiAc0.02	P2	300	R2	Glucose	0.02	Carbon	source	Carbon	source	3	14	28	Mu10_1	1.79073	-0.0560819	1.81889	2.47102e+06	-1.21396	2.45415e+06	5.39075	60336	59754.8	2.53136e+06	4.00586	0.00137334	2.55135e+06	-1.08093
1	H2F2_R4	H2F2	F2	300	R4	Glucose	0.02	Carbon	source	Carbon	source	3	14	29	Mu10_1	1.968	0.0747662	1.99157	4.37436e+06	-0.409232	4.28694e+06	6.52265	48100.5	47026.5	4.42246e+06	3.67313	0.00158237	4.08873e+06	-0.423972
1	LiAc0.02_R2	LiAc0.02	P2	300	R2	Glucose	0.02	Carbon	source	Carbon	source	3	14	30	Mu10_1	1.72432	-0.139697	1.71647	2.40573e+06	-1.25971	2.37754e+06	5.35699	60167.5	59911.3	2.4659e+06	4.00586	0.00265584	2.49129e+06	-1.12621
1	H2F2_R4	H2F2	F2	300	R4	Glucose	0.02	Carbon	source	Carbon	source	3	14	31	Mu10_1	1.90939	-0.00628673	1.88277	4.24856e+06	-0.415117	4.26949e+06	6.4609	48783.8	48073.5	4.29735e+06	3.67313	0.00185717	3.94178e+06	-0.434668
1	LiAc0.02_R3	LiAc0.02	P2	300	R3	Glucose	0.02	Carbon	source	Carbon	source	3	14	32	Mu10_1	1.70792	-0.128061	1.73037	2.65456e+06	-1.10019	2.65551e+06	5.31342	68478.5	68329.3	2.72304e+06	4.00586	0.003069	2.7597e+06	-0.950456
1	H2F2_R1	H2F2	F2	500	R1	Glucose	0.02	Carbon	source	Carbon	source	3	14	33	Mu10_1	1.86213	0.0330089	1.93476	5.98231e+06	0.0743266	5.99394e+06	7.01351	46662.4	45736.4	6.02897e+06	4.00586	0.00135907	5.46109e+06	0.0401297
1	LiAc0.02_R3	LiAc0.02	P2	300	R3	Glucose	0.02	Carbon	source	Carbon	source	3	14	34	Mu10_1	1.71259	-0.0526444	1.82323	2.51549e+06	-1.17179	2.52694e+06	5.29569	65714.6	65419.3	2.5812e+06	4.00586	0.00267558	2.63886e+06	-1.00652
1	H2F2_R1	H2F2	F2	500	R1	Glucose	0.02	Carbon	source	Carbon	source	3	14	35	Mu10_1	1.81613	0.0402043	1.94443	5.65016e+06	9.73197e-05	5.69334e+06	7.02599	43689.1	42991.5	5.69385e+06	4.34023	0.00129377	5.1446e+06	-0.0422897
1	LiAc0.02_R4	LiAc0.02	P2	300	R4	Glucose	0.02	Carbon	source	Carbon	source	3	14	36	Mu10_1	1.75259	0.0278794	1.92789	1.65209e+06	-1.81072	1.62278e+06	5.44836	38723.6	38296	1.69081e+06	4.34023	0.000668639	1.71193e+06	-1.66801
1	H2F2_R2	H2F2	F2	500	R2	Glucose	0.02	Carbon	source	Carbon	source	3	14	37	Mu10_1	1.82988	0.0620571	1.97411	5.95365e+06	0.00933075	5.7299e+06	6.96563	48018.6	47549.5	6.00167e+06	4.34023	0.00128362	5.53041e+06	-0.00016365
1	LiAc0.02_R4	LiAc0.02	P2	300	R4	Glucose	0.02	Carbon	source	Carbon	source	3	14	38	Mu10_1	1.73475	-0.0347634	1.84597	1.72172e+06	-1.76876	1.67066e+06	5.37649	42467.8	42189.6	1.76419e+06	4.34023	0.000784029	1.79224e+06	-1.61016
1	H2F2_R2	H2F2	F2	500	R2	Glucose	0.02	Carbon	source	Carbon	source	3	14	39	Mu10_1	1.75333	-0.0571923	1.81749	5.72438e+06	-0.00781677	5.6622e+06	6.97134	45985.6	45809	5.77036e+06	4.00586	0.00154841	5.29863e+06	-0.0125985
1	LiAc0.02_R1	LiAc0.02	P2	500	R1	Glucose	0.02	Carbon	source	Carbon	source	3	14	40	Mu10_1	1.655	-0.157316	1.69564	6.56252e+06	0.233273	6.69207e+06	6.96643	52899.7	52637.8	6.61542e+06	4.34023	0.00111124	6.34014e+06	0.294119
1	H2F2_R3	H2F2	F2	500	R3	Glucose	0.02	Carbon	source	Carbon	source	3	14	41	Mu10_1	1.76489	-0.0783966	1.79098	4.34114e+06	-0.336743	4.50784e+06	7.51598	23847.8	23754.9	4.36499e+06	4.34023	0.00068126	3.95574e+06	-0.349257
1	LiAc0.02_R1	LiAc0.02	P2	500	R1	Glucose	0.02	Carbon	source	Carbon	source	3	14	42	Mu10_1	1.63007	-0.201571	1.64441	6.77851e+06	0.262363	6.82837e+06	7.08271	50378.1	50132.2	6.82889e+06	4.00586	0.00179186	6.48257e+06	0.333553
1	H2F2_R3	H2F2	F2	500	R3	Glucose	0.02	Carbon	source	Carbon	source	3	14	43	Mu10_1	1.75513	-0.10447	1.7589	5.23444e+06	-0.166733	5.07162e+06	7.48641	29353.9	29194.8	5.2638e+06	4.00586	0.000515014	4.6769e+06	-0.188087
1	LiAc0.02_R2	LiAc0.02	P2	500	R2	Glucose	0.02	Carbon	source	Carbon	source	3	14	44	Mu10_1	1.60261	-0.233066	1.6089	7.89248e+06	0.395244	7.48718e+06	7.39779	47080.5	46726.9	7.93956e+06	4.00586	0.00238335	7.333e+06	0.436896
1	H2F2_R4	H2F2	F2	500	R4	Glucose	0.02	Carbon	source	Carbon	source	3	14	45	Mu10_1	1.72113	-0.130402	1.72757	8.42701e+06	0.32107	7.11197e+06	7.62892	42789.7	41726.5	8.4698e+06	3.67313	0.00358937	7.27916e+06	0.321759
1	LiAc0.02_R2	LiAc0.02	P2	500	R2	Glucose	0.02	Carbon	source	Carbon	source	3	14	46	Mu10_1	1.79558	-0.0974666	1.76746	1.02566e+07	0.178878	6.44445e+06	7.86631	44144.1	42630.1	1.03008e+07	4.34023	0.00115488	8.8766e+06	0.310922
1	H2F2_R4	H2F2	F2	500	R4	Glucose	0.02	Carbon	source	Carbon	source	3	14	47	Mu10_1	1.85139	-0.0758671	1.79412	1.37655e+07	0.164639	6.38116e+06	7.97398	54968.4	53471.3	1.38204e+07	3.67313	0.00408981	1.08995e+07	0.26043
1	H2F2_R1	H2F2	F2	100	R1	Glucose	0.02	Carbon	source	Carbon	source	3	15	0	Mu10_1	1.83451	0.0066664	1.89975	1.25006e+07	0.597341	8.61302e+06	8.02203	48276.5	48030.7	1.25489e+07	3.67313	0.00203329	1.07282e+07	0.629339
1	H2F2_R2	H2F2	F2	100	R2	Glucose	0.02	Carbon	source	Carbon	source	3	15	4	Mu10_1	1.76666	-0.0945742	1.77101	6.01284e+06	0.119874	6.1862e+06	7.74248	28209.5	27978.8	6.04105e+06	4.67342	0.000502359	5.59727e+06	0.156923
1	H2F2_R3	H2F2	F2	100	R3	Glucose	0.02	Carbon	source	Carbon	source	3	15	8	Mu10_1	1.79027	-0.012699	1.87442	6.616e+06	0.284018	6.93164e+06	7.19511	45459.5	44172.4	6.66146e+06	4.34023	0.00178796	6.24118e+06	0.296399
1	LiAc0.02_R1	LiAc0.02	P2	100	R1	Glucose	0.02	Carbon	source	Carbon	source	3	15	10	Mu10_1	1.85402	-0.0194926	1.86561	2.15068e+06	-1.32841	2.26698e+06	5.58144	45873.6	45361.3	2.19656e+06	4.00586	0.000808218	2.22899e+06	-1.17297
1	H2F2_R4	H2F2	F2	100	R4	Glucose	0.02	Carbon	source	Carbon	source	3	15	12	Mu10_1	1.74272	-0.154207	1.6993	6.58357e+06	0.249363	6.76712e+06	7.28489	42489.7	41762.3	6.62606e+06	4.00586	0.00142902	6.22246e+06	0.262938
1	LiAc0.02_R2	LiAc0.02	P2	100	R2	Glucose	0.02	Carbon	source	Carbon	source	3	15	14	Mu10_1	1.64722	-0.244433	1.59628	2.36388e+06	-1.27239	2.35673e+06	5.88287	40749.9	40241.6	2.40463e+06	4.00586	0.00345049	2.38452e+06	-1.17566
1	H2F2_R1	H2F2	F2	300	R1	Glucose	0.02	Carbon	source	Carbon	source	3	15	16	Mu10_1	1.85882	-0.0523076	1.82366	1.85442e+06	-1.66121	1.79996e+06	5.18541	52401.8	51842	1.90682e+06	4.00586	0.00109361	1.95204e+06	-1.49624
1	LiAc0.02_R3	LiAc0.02	P2	100	R3	Glucose	0.02	Carbon	source	Carbon	source	3	15	18	Mu10_1	1.67285	-0.206185	1.63916	2.41975e+06	-1.2161	2.45051e+06	5.66709	48578	48287.9	2.46833e+06	3.67313	0.00261676	2.47702e+06	-1.08029
1	H2F2_R2	H2F2	F2	300	R2	Glucose	0.02	Carbon	source	Carbon	source	3	15	20	Mu10_1	1.87336	-0.0227857	1.86136	6.38236e+06	0.16131	6.36645e+06	6.96891	51358.2	50845.5	6.43372e+06	4.00586	0.000883596	6.06047e+06	0.184567
1	LiAc0.02_R4	LiAc0.02	P2	100	R4	Glucose	0.02	Carbon	source	Carbon	source	3	15	22	Mu10_1	1.63144	-0.20386	1.64181	2.32888e+06	-1.27478	2.35284e+06	6.22385	31581.5	31483	2.36046e+06	3.67313	0.00261956	2.41633e+06	-1.13622
1	H2F2_R3	H2F2	F2	300	R3	Glucose	0.02	Carbon	source	Carbon	source	3	15	24	Mu10_1	1.80069	-0.0662965	1.80606	6.9581e+06	0.31351	7.0748e+06	7.1561	49129.8	48220.9	7.00723e+06	4.67342	0.00108651	6.68401e+06	0.339743
1	LiAc0.02_R1	LiAc0.02	P2	300	R1	Glucose	0.02	Carbon	source	Carbon	source	3	15	26	Mu10_1	1.66982	-0.191167	1.65631	2.83782e+06	-1.06016	2.73023e+06	5.95247	46578.1	45952	2.8844e+06	4.00586	0.000962462	2.91406e+06	-0.930986
1	H2F2_R4	H2F2	F2	300	R4	Glucose	0.02	Carbon	source	Carbon	source	3	15	28	Mu10_1	1.92289	0.0273161	1.92714	4.48545e+06	-0.390219	4.34381e+06	6.57872	47422.1	46504.8	4.53287e+06	3.34032	0.00113503	4.16699e+06	-0.412633
1	LiAc0.02_R2	LiAc0.02	P2	300	R2	Glucose	0.02	Carbon	source	Carbon	source	3	15	30	Mu10_1	1.69457	-0.160349	1.69208	2.43506e+06	-1.22069	2.44271e+06	5.39406	59318.1	59068.1	2.49437e+06	4.00586	0.00274244	2.52623e+06	-1.08824
1	H2F2_R1	H2F2	F2	500	R1	Glucose	0.02	Carbon	source	Carbon	source	3	15	32	Mu10_1	1.92201	0.0233369	1.92183	5.74191e+06	0.0411504	5.85768e+06	7.00041	45198.9	44210	5.7871e+06	4.00586	0.00189738	5.27475e+06	0.00819476
1	LiAc0.02_R3	LiAc0.02	P2	300	R3	Glucose	0.02	Carbon	source	Carbon	source	3	15	34	Mu10_1	1.73805	-0.0546533	1.8207	2.46754e+06	-1.15405	2.5582e+06	5.25984	66127.3	65505.4	2.53367e+06	4.00586	0.00330066	2.57996e+06	-0.997058
1	H2F2_R2	H2F2	F2	500	R2	Glucose	0.02	Carbon	source	Carbon	source	3	15	36	Mu10_1	1.88546	0.0641577	1.97698	5.85546e+06	0.0665986	5.96192e+06	6.84984	51207.7	50369.1	5.90667e+06	4.34023	0.0010551	5.39408e+06	0.0394493
1	LiAc0.02_R4	LiAc0.02	P2	300	R4	Glucose	0.02	Carbon	source	Carbon	source	3	15	38	Mu10_1	1.84629	-0.0209426	1.86374	1.561e+06	-1.84523	1.58442e+06	5.52332	34694.9	34319.6	1.59569e+06	4.34023	0.00115853	1.60573e+06	-1.70165
1	H2F2_R3	H2F2	F2	500	R3	Glucose	0.02	Carbon	source	Carbon	source	3	15	40	Mu10_1	1.84978	-0.0296177	1.85257	4.88105e+06	-0.166393	5.07281e+06	7.23643	32585.1	32062.8	4.91364e+06	5.0068	0.00148534	4.47643e+06	-0.180714
1	LiAc0.02_R1	LiAc0.02	P2	500	R1	Glucose	0.02	Carbon	source	Carbon	source	3	15	42	Mu10_1	1.73107	-0.128728	1.72957	6.75603e+06	0.2419	6.7322e+06	6.94335	55345.1	54378.7	6.81138e+06	4.00586	0.0011151	6.45334e+06	0.307424
1	H2F2_R4	H2F2	F2	500	R4	Glucose	0.02	Carbon	source	Carbon	source	3	15	44	Mu10_1	1.83046	-0.0659126	1.80654	7.63943e+06	0.416214	7.59681e+06	7.07511	57078.6	56230.8	7.6965e+06	4.34023	0.00192299	6.66524e+06	0.364412
1	LiAc0.02_R2	LiAc0.02	P2	500	R2	Glucose	0.02	Carbon	source	Carbon	source	3	15	46	Mu10_1	1.70645	-0.1596	1.69295	1.01619e+07	0.170135	6.40551e+06	7.63106	51522.3	51401.4	1.02134e+07	4.34023	0.00090175	8.78678e+06	0.288199
1	LiAc0.02_R3	LiAc0.02	P2	500	R3	Glucose	0.02	Carbon	source	Carbon	source	3	16	0	Mu10_1	1.7785	-0.0380677	1.84175	1.17182e+07	0.50409	8.07392e+06	7.9072	49019.8	48721.7	1.17672e+07	4.34023	0.000929201	9.95225e+06	0.52102
1	H2F2_R1	H2F2	F2	700	R1	Glucose	0.02	Carbon	source	Carbon	source	3	16	1	Mu10_1	1.71472	-0.109829	1.75238	1.01654e+07	0.355757	7.28504e+06	7.74584	47579.8	47410.4	1.0213e+07	4.00586	0.00150596	8.69952e+06	0.384104
1	LiAc0.02_R3	LiAc0.02	P2	500	R3	Glucose	0.02	Carbon	source	Carbon	source	3	16	2	Mu10_1	1.7204	-0.0496724	1.82699	6.7283e+06	-0.0117587	5.64675e+06	7.37564	40760.4	40629.1	6.76906e+06	4.34023	0.000906203	6.25447e+06	0.0959048
1	H2F2_R1	H2F2	F2	700	R1	Glucose	0.02	Carbon	source	Carbon	source	3	16	3	Mu10_1	1.67989	-0.0845248	1.78339	7.46624e+06	0.320373	7.10853e+06	7.26623	48817.9	48714.4	7.51506e+06	4.34023	0.000297071	6.70723e+06	0.332705
1	LiAc0.02_R4	LiAc0.02	P2	500	R4	Glucose	0.02	Carbon	source	Carbon	source	3	16	4	Mu10_1	1.6962	-0.0977911	1.76706	5.45526e+06	-0.0199018	5.61497e+06	6.94615	44601.7	44428.3	5.49986e+06	4.34023	0.000505956	5.28231e+06	0.0692366
1	H2F2_R2	H2F2	F2	700	R2	Glucose	0.02	Carbon	source	Carbon	source	3	16	5	Mu10_1	1.68183	-0.224907	1.61803	6.96551e+06	0.369757	7.35608e+06	7.04994	52966.2	52253.3	7.01848e+06	4.67342	0.00105637	6.50121e+06	0.386407
1	LiAc0.02_R4	LiAc0.02	P2	500	R4	Glucose	0.02	Carbon	source	Carbon	source	3	16	6	Mu10_1	1.77973	-0.0781073	1.79134	5.25394e+06	-0.0502127	5.49823e+06	6.52393	57720.8	57031.4	5.31166e+06	4.67342	0.00139196	5.14869e+06	0.0212989
1	H2F2_R2	H2F2	F2	700	R2	Glucose	0.02	Carbon	source	Carbon	source	3	16	7	Mu10_1	1.67515	-0.154466	1.69899	6.63051e+06	0.290114	6.96099e+06	7.05738	50157.8	49969.9	6.68067e+06	4.34023	0.000852233	6.28782e+06	0.309496
1	LiAc0.02_R1	LiAc0.02	P2	700	R1	Glucose	0.02	Carbon	source	Carbon	source	3	16	8	Mu10_1	1.62383	-0.203306	1.64244	2.3476e+06	-1.17852	2.51518e+06	5.78866	43250.7	43198.1	2.39086e+06	4.34023	0.00122794	2.3847e+06	-1.05245
1	H2F2_R3	H2F2	F2	700	R3	Glucose	0.02	Carbon	source	Carbon	source	3	16	9	Mu10_1	1.80919	-0.0320507	1.84945	5.3516e+06	-0.00922225	5.65668e+06	6.65115	53781.3	53611	5.40538e+06	4.00586	0.000715577	5.18466e+06	0.0561167
1	LiAc0.02_R1	LiAc0.02	P2	700	R1	Glucose	0.02	Carbon	source	Carbon	source	3	16	10	Mu10_1	1.69684	-0.140373	1.71567	2.40044e+06	-1.15489	2.55671e+06	5.58775	50972.3	50901.5	2.45141e+06	4.00586	0.00151626	2.47697e+06	-0.995461
1	H2F2_R3	H2F2	F2	700	R3	Glucose	0.02	Carbon	source	Carbon	source	3	16	11	Mu10_1	1.7708	-0.0926941	1.77332	5.27517e+06	-0.0499955	5.49905e+06	6.67226	52235.5	51919.2	5.32741e+06	3.67313	0.00265285	5.1065e+06	0.0104946
1	LiAc0.02_R2	LiAc0.02	P2	700	R2	Glucose	0.02	Carbon	source	Carbon	source	3	16	12	Mu10_1	1.54679	-0.311646	1.52361	2.61037e+06	-1.06044	2.7297e+06	5.87849	45138.5	45059.8	2.65551e+06	4.00586	0.0022897	2.66259e+06	-0.931056
1	H2F2_R4	H2F2	F2	700	R4	Glucose	0.02	Carbon	source	Carbon	source	3	16	13	Mu10_1	1.72813	-0.156207	1.69694	7.10375e+06	0.369878	7.35669e+06	6.84253	62442.7	62198.3	7.1662e+06	4.00586	0.00113637	6.71933e+06	0.379865
1	LiAc0.02_R2	LiAc0.02	P2	700	R2	Glucose	0.02	Carbon	source	Carbon	source	3	16	14	Mu10_1	1.54144	-0.304737	1.53093	2.57514e+06	-1.13174	2.59806e+06	5.78678	47505.5	47403.8	2.62264e+06	4.00586	0.00271102	2.61949e+06	-1.02164
1	H2F2_R4	H2F2	F2	700	R4	Glucose	0.02	Carbon	source	Carbon	source	3	16	15	Mu10_1	1.74999	-0.11255	1.74908	7.30876e+06	0.377023	7.39322e+06	6.95474	59398.1	59102	7.36816e+06	3.34032	0.0010849	6.95684e+06	0.397
1	LiAc0.02_R3	LiAc0.02	P2	700	R3	Glucose	0.02	Carbon	source	Carbon	source	3	16	16	Mu10_1	1.97928	0.0612891	1.97306	5.00861e+06	-0.145849	5.14557e+06	6.49888	56000.2	55515.4	5.06461e+06	3.67313	0.00177435	4.82883e+06	-0.101648
1	LiAc0.02_R3	LiAc0.02	P2	700	R3	Glucose	0.02	Carbon	source	Carbon	source	3	16	18	Mu10_1	1.92692	0.0331312	1.93492	4.68516e+06	-0.217865	4.89502e+06	6.46848	53511.9	52665.5	4.73868e+06	3.67313	0.00155924	4.61103e+06	-0.144512
1	LiAc0.02_R4	LiAc0.02	P2	700	R4	Glucose	0.02	Carbon	source	Carbon	source	3	16	20	Mu10_1	1.67709	-0.169719	1.68112	2.20948e+06	-1.30302	2.30723e+06	5.54935	48210.8	47886	2.25769e+06	3.67313	0.00347869	2.24457e+06	-1.17963
1	LiAc0.02_R4	LiAc0.02	P2	700	R4	Glucose	0.02	Carbon	source	Carbon	source	3	16	22	Mu10_1	1.66198	-0.141088	1.71482	2.13062e+06	-1.39056	2.17139e+06	5.48508	48656.3	48204.3	2.17928e+06	4.00586	0.00399082	2.18993e+06	-1.26191
1	H3F1_R1	H3F1	F1	100	R1	Glucose	0.02	Carbon	source	Carbon	source	3	16	25	Mu10_1	1.8905	0.0270175	1.92674	5.31079e+06	-0.154869	5.11349e+06	6.59383	55556.9	54911.5	5.36635e+06	3.67313	0.00152545	5.03006e+06	-0.136191
1	H3F1_R1	H3F1	F1	100	R1	Glucose	0.02	Carbon	source	Carbon	source	3	16	27	Mu10_1	1.98784	0.0712936	1.98679	4.27085e+06	-0.491612	4.049e+06	6.32488	53949.4	52945.7	4.3248e+06	4.00586	0.00181658	4.1354e+06	-0.447722
1	H3F1_R2	H3F1	F1	100	R2	Glucose	0.02	Carbon	source	Carbon	source	3	16	29	Mu10_1	1.82907	-0.0353798	1.84518	6.58679e+06	0.198741	6.53379e+06	6.73137	62580	61944	6.64937e+06	3.67313	0.00179998	6.16124e+06	0.184908
1	H3F1_R2	H3F1	F1	100	R2	Glucose	0.02	Carbon	source	Carbon	source	3	16	31	Mu10_1	1.86828	-0.0319298	1.8496	6.70193e+06	0.263513	6.83382e+06	6.77514	61753.6	60438.3	6.76368e+06	3.67313	0.00273517	6.24334e+06	0.245186
1	EtOH_R1	EtOH	P2	100	R1	Glucose	0.02	Carbon	source	Carbon	source	3	16	32	Mu10_1	1.80479	-0.0620254	1.81142	2.27248e+06	-1.28744	2.33228e+06	5.31078	58732.2	58337	2.33121e+06	4.00586	0.0021521	2.32423e+06	-1.1635
1	H3F1_R3	H3F1	F1	100	R3	Glucose	0.02	Carbon	source	Carbon	source	3	16	33	Mu10_1	1.82374	-0.023589	1.86032	6.68599e+06	0.294245	6.98095e+06	6.5854	70357.1	69217.6	6.75635e+06	4.00586	0.00183203	6.29484e+06	0.306017
1	EtOH_R1	EtOH	P2	100	R1	Glucose	0.02	Carbon	source	Carbon	source	3	16	34	Mu10_1	1.74238	-0.0755646	1.7945	2.27831e+06	-1.23522	2.41824e+06	5.29412	59584.8	59394.4	2.33789e+06	4.00586	0.00200363	2.35198e+06	-1.09299
1	H3F1_R3	H3F1	F1	100	R3	Glucose	0.02	Carbon	source	Carbon	source	3	16	35	Mu10_1	1.78511	-0.0542248	1.82124	6.60262e+06	0.321273	7.11297e+06	6.53332	72062	71334.7	6.67468e+06	4.00586	0.00257992	6.27886e+06	0.338572
1	EtOH_R2	EtOH	P2	100	R2	Glucose	0.02	Carbon	source	Carbon	source	3	16	36	Mu10_1	1.75864	-0.0525412	1.82336	5.86593e+06	0.14699	6.30357e+06	6.79512	53300.4	52392.5	5.91923e+06	4.00586	0.00100456	5.62439e+06	0.172443
1	H3F1_R4	H3F1	F1	100	R4	Glucose	0.02	Carbon	source	Carbon	source	3	16	37	Mu10_1	1.77197	-0.0664714	1.80584	5.90842e+06	0.159133	6.35685e+06	6.89421	50092.5	48980.1	5.95851e+06	4.00586	0.00148438	5.66181e+06	0.1876
1	EtOH_R2	EtOH	P2	100	R2	Glucose	0.02	Carbon	source	Carbon	source	3	16	38	Mu10_1	1.71416	-0.143049	1.71249	5.80968e+06	0.171014	6.40942e+06	6.81139	52191.9	51296.4	5.86187e+06	4.34023	0.000993527	5.58073e+06	0.208693
1	H3F1_R4	H3F1	F1	100	R4	Glucose	0.02	Carbon	source	Carbon	source	3	16	39	Mu10_1	1.75518	-0.117433	1.74317	5.46916e+06	0.0951936	6.08127e+06	6.84903	47856.6	46977	5.51702e+06	4.00586	0.00134794	5.21336e+06	0.128486
1	EtOH_R3	EtOH	P2	100	R3	Glucose	0.02	Carbon	source	Carbon	source	3	16	40	Mu10_1	1.64782	-0.180579	1.66852	7.2e+06	0.478499	7.93197e+06	7.04073	55102.5	54257.4	7.2551e+06	4.34023	0.00105538	6.71808e+06	0.484255
1	H3F1_R1	H3F1	F1	300	R1	Glucose	0.02	Carbon	source	Carbon	source	3	16	41	Mu10_1	1.7526	-0.0410636	1.83793	5.73982e+06	0.0680442	5.9679e+06	7.51534	31545.4	31454.6	5.77137e+06	4.67342	0.00136755	5.21136e+06	0.0452644
1	EtOH_R3	EtOH	P2	100	R3	Glucose	0.02	Carbon	source	Carbon	source	3	16	42	Mu10_1	1.6583	-0.145286	1.70984	7.57478e+06	0.411775	7.57347e+06	7.10002	55619.6	55395.9	7.6304e+06	4.00586	0.00262654	6.96431e+06	0.425874
1	H3F1_R1	H3F1	F1	300	R1	Glucose	0.02	Carbon	source	Carbon	source	3	16	43	Mu10_1	1.83345	-0.061485	1.81209	6.63257e+06	0.207014	6.57136e+06	7.63909	33440.3	33355.4	6.66601e+06	5.33977	0.0023252	5.87705e+06	0.181479
1	EtOH_R4	EtOH	P2	100	R4	Glucose	0.02	Carbon	source	Carbon	source	3	16	44	Mu10_1	2.17995	0.192622	2.1611	5.44507e+06	-0.123779	5.22489e+06	6.59434	56941.5	56761.4	5.50202e+06	4.00586	0.000472222	4.99032e+06	-0.0899161
1	H3F1_R2	H3F1	F1	300	R2	Glucose	0.02	Carbon	source	Carbon	source	3	16	45	Mu10_1	1.9043	0.007582	1.90096	6.31358e+06	-0.080102	5.38549e+06	7.40956	37354	36708.6	6.35094e+06	4.00586	0.00212888	5.73981e+06	-0.00301397
1	EtOH_R4	EtOH	P2	100	R4	Glucose	0.02	Carbon	source	Carbon	source	3	16	46	Mu10_1	2.07613	0.13154	2.07151	7.06849e+06	-0.33926	4.49998e+06	7.45626	40480.7	39493.6	7.10897e+06	4.67342	0.00101132	6.17426e+06	-0.218263
1	H3F1_R2	H3F1	F1	300	R2	Glucose	0.02	Carbon	source	Carbon	source	3	16	47	Mu10_1	1.98265	0.0725395	1.9885	1.19319e+07	-0.0179641	5.62251e+06	7.83309	52556.3	51823.3	1.19845e+07	3.67313	0.00166225	9.58224e+06	0.0592183
1	H2F2_R1	H2F2	F2	700	R1	Glucose	0.02	Carbon	source	Carbon	source	3	17	0	Mu10_1	1.90422	-0.0145662	1.872	1.24373e+07	0.704559	9.27751e+06	7.89109	52614.4	51765.2	1.24899e+07	4.34023	0.000689147	1.03475e+07	0.698917
1	LiAc0.02_R3	LiAc0.02	P2	500	R3	Glucose	0.02	Carbon	source	Carbon	source	3	17	2	Mu10_1	1.81901	-0.049834	1.82679	6.69122e+06	0.00265392	5.70344e+06	7.21089	45472.9	44520.6	6.7367e+06	4.00586	0.00171959	6.21723e+06	0.110895
1	H2F2_R2	H2F2	F2	700	R2	Glucose	0.02	Carbon	source	Carbon	source	3	17	4	Mu10_1	1.77967	-0.0531933	1.82254	7.44383e+06	0.433805	7.69e+06	6.94296	60995.9	59899.5	7.50483e+06	4.34023	0.000980152	6.92796e+06	0.462928
1	LiAc0.02_R4	LiAc0.02	P2	500	R4	Glucose	0.02	Carbon	source	Carbon	source	3	17	6	Mu10_1	1.75243	-0.120111	1.73993	5.32895e+06	0.0194789	5.77035e+06	7.11442	38737.5	37846	5.36769e+06	4.34023	0.00246779	5.18142e+06	0.081327
1	H2F2_R3	H2F2	F2	700	R3	Glucose	0.02	Carbon	source	Carbon	source	3	17	8	Mu10_1	1.8518	-0.0344381	1.84639	4.99503e+06	-0.0995416	5.31341e+06	6.63349	50822.4	50122.3	5.04585e+06	4.34023	0.00124846	4.80394e+06	-0.0492898
1	LiAc0.02_R1	LiAc0.02	P2	700	R1	Glucose	0.02	Carbon	source	Carbon	source	3	17	10	Mu10_1	1.73857	-0.099791	1.76461	2.26657e+06	-1.26415	2.37023e+06	5.57078	48711.7	48166.2	2.31528e+06	4.34023	0.00182135	2.33991e+06	-1.10012
1	H2F2_R4	H2F2	F2	700	R4	Glucose	0.02	Carbon	source	Carbon	source	3	17	12	Mu10_1	1.77626	-0.08255	1.78583	6.85641e+06	0.329747	7.15487e+06	6.90378	57742.4	56844.5	6.91415e+06	4.00586	0.00105047	6.48072e+06	0.347671
1	LiAc0.02_R2	LiAc0.02	P2	700	R2	Glucose	0.02	Carbon	source	Carbon	source	3	17	14	Mu10_1	1.57729	-0.259	1.58024	2.54579e+06	-1.07625	2.69994e+06	5.69795	50005.3	49826.3	2.5958e+06	4.00586	0.00169399	2.60502e+06	-0.950265
1	LiAc0.02_R3	LiAc0.02	P2	700	R3	Glucose	0.02	Carbon	source	Carbon	source	3	17	18	Mu10_1	1.94024	0.0430413	1.94826	4.15128e+06	-0.31806	4.5666e+06	6.30834	53051.3	52617.3	4.20433e+06	4.00586	0.00235235	4.10331e+06	-0.242156
1	LiAc0.02_R4	LiAc0.02	P2	700	R4	Glucose	0.02	Carbon	source	Carbon	source	3	17	22	Mu10_1	1.63069	-0.14821	1.70637	2.14792e+06	-1.39699	2.16173e+06	5.3716	53164.8	53146.9	2.20108e+06	4.00586	0.00429867	2.19346e+06	-1.27965
1	H3F1_R1	H3F1	F1	100	R1	Glucose	0.02	Carbon	source	Carbon	source	3	17	24	Mu10_1	1.94605	0.108473	2.03865	5.01511e+06	-0.229477	4.85577e+06	6.62755	51239.2	50070.9	5.06635e+06	3.67313	0.00161215	4.72612e+06	-0.221514
1	H3F1_R2	H3F1	F1	100	R2	Glucose	0.02	Carbon	source	Carbon	source	3	17	28	Mu10_1	1.823	-0.0431733	1.83524	6.45058e+06	0.151837	6.32478e+06	6.7042	62462.4	61359.9	6.51305e+06	4.00586	0.00197895	5.9693e+06	0.130859
1	H3F1_R3	H3F1	F1	100	R3	Glucose	0.02	Carbon	source	Carbon	source	3	17	32	Mu10_1	1.81595	-0.0321914	1.84927	6.64571e+06	0.259915	6.8168e+06	6.38357	80561.6	80119.9	6.72627e+06	3.67313	0.00237567	6.32445e+06	0.286929
1	EtOH_R1	EtOH	P2	100	R1	Glucose	0.02	Carbon	source	Carbon	source	3	17	34	Mu10_1	1.78023	-0.0835246	1.78462	2.22164e+06	-1.25578	2.38403e+06	5.31445	57268.6	57149.2	2.2789e+06	4.00586	0.00207939	2.28439e+06	-1.11406
1	H3F1_R4	H3F1	F1	100	R4	Glucose	0.02	Carbon	source	Carbon	source	3	17	36	Mu10_1	1.75064	-0.0994672	1.76501	5.67778e+06	0.144379	6.29217e+06	6.84055	49977.5	49059.6	5.72776e+06	4.00586	0.00152146	5.41458e+06	0.163952
1	EtOH_R2	EtOH	P2	100	R2	Glucose	0.02	Carbon	source	Carbon	source	3	17	38	Mu10_1	1.71533	-0.120794	1.73911	5.69472e+06	0.224357	6.65084e+06	6.79633	51700.9	51331.9	5.74642e+06	4.00586	0.00188091	5.49426e+06	0.261254
1	H3F1_R1	H3F1	F1	300	R1	Glucose	0.02	Carbon	source	Carbon	source	3	17	40	Mu10_1	1.86352	0.0543805	1.96363	5.56564e+06	0.142638	6.28458e+06	7.48117	31325.3	31133	5.59697e+06	5.33977	0.000611165	5.10208e+06	0.12384
1	EtOH_R3	EtOH	P2	100	R3	Glucose	0.02	Carbon	source	Carbon	source	3	17	42	Mu10_1	1.70113	-0.100485	1.76377	7.49388e+06	0.423428	7.63489e+06	7.09105	55371.3	54523.9	7.54925e+06	4.34023	0.000744785	6.8006e+06	0.424731
1	H3F1_R2	H3F1	F1	300	R2	Glucose	0.02	Carbon	source	Carbon	source	3	17	44	Mu10_1	1.92156	-0.0108485	1.87683	5.68284e+06	-0.0838654	5.37146e+06	7.1095	41452.4	40441.5	5.72429e+06	4.00586	0.000810165	5.06725e+06	-0.0722455
1	EtOH_R4	EtOH	P2	100	R4	Glucose	0.02	Carbon	source	Carbon	source	3	17	46	Mu10_1	1.90181	-0.00404394	1.8857	7.10759e+06	-0.356988	4.44502e+06	7.34704	43925.7	43461.4	7.15152e+06	3.67313	0.0021859	6.01813e+06	-0.282013
1	LiAc0.02_R3	LiAc0.02	P2	500	R3	Glucose	0.02	Carbon	source	Carbon	source	3	18	0	Mu10_1	1.82774	-0.0737101	1.7968	1.08248e+07	0.504226	8.07468e+06	7.6359	54698.2	54585.3	1.08795e+07	3.67313	0.00207226	9.32956e+06	0.549514
1	H2F2_R1	H2F2	F2	700	R1	Glucose	0.02	Carbon	source	Carbon	source	3	18	1	Mu10_1	1.78408	-0.171881	1.6786	1.00096e+07	0.404042	7.53298e+06	7.69686	48476.2	48231.7	1.00581e+07	3.67313	0.00140896	8.4235e+06	0.427793
1	LiAc0.02_R3	LiAc0.02	P2	500	R3	Glucose	0.02	Carbon	source	Carbon	source	3	18	2	Mu10_1	1.73432	-0.168162	1.68294	6.84097e+06	0.0499701	5.8936e+06	7.25756	45001.1	44747.5	6.88598e+06	4.00586	0.00121684	6.33966e+06	0.163687
1	H2F2_R1	H2F2	F2	700	R1	Glucose	0.02	Carbon	source	Carbon	source	3	18	3	Mu10_1	1.72443	-0.129506	1.72864	7.42216e+06	0.365096	7.33234e+06	7.18995	51182.8	50901.9	7.47334e+06	4.34023	0.00120351	6.67322e+06	0.381712
1	LiAc0.02_R4	LiAc0.02	P2	500	R4	Glucose	0.02	Carbon	source	Carbon	source	3	18	4	Mu10_1	1.68449	-0.158471	1.69428	5.69544e+06	0.0699368	5.97573e+06	6.92937	47114.7	46780.8	5.74256e+06	4.00586	0.00102496	5.45922e+06	0.14786
1	H2F2_R2	H2F2	F2	700	R2	Glucose	0.02	Carbon	source	Carbon	source	3	18	5	Mu10_1	1.70848	-0.13243	1.72514	6.91989e+06	0.398863	7.50599e+06	6.96536	55822	55606.4	6.97571e+06	4.34023	0.000646593	6.38463e+06	0.4012
1	LiAc0.02_R4	LiAc0.02	P2	500	R4	Glucose	0.02	Carbon	source	Carbon	source	3	18	6	Mu10_1	1.68899	-0.187927	1.66004	5.08416e+06	-0.0210465	5.61051e+06	6.96261	41092.4	40877.6	5.12525e+06	4.34023	0.000420558	4.95022e+06	0.0479538
1	H2F2_R2	H2F2	F2	700	R2	Glucose	0.02	Carbon	source	Carbon	source	3	18	7	Mu10_1	1.72805	-0.161013	1.6913	7.19931e+06	0.489611	7.99329e+06	6.82148	64221.3	63737.2	7.26353e+06	4.34023	0.001665	6.87022e+06	0.521346
1	LiAc0.02_R1	LiAc0.02	P2	700	R1	Glucose	0.02	Carbon	source	Carbon	source	3	18	8	Mu10_1	1.67627	-0.205037	1.64047	2.30864e+06	-1.1779	2.51625e+06	5.7491	43737.6	43639.8	2.35237e+06	4.34023	0.00111914	2.3325e+06	-1.05364
1	H2F2_R3	H2F2	F2	700	R3	Glucose	0.02	Carbon	source	Carbon	source	3	18	9	Mu10_1	1.85446	-0.0350775	1.84557	5.03133e+06	-0.0954119	5.32864e+06	6.63456	51153.4	50744.1	5.08249e+06	4.00586	0.000897616	4.89585e+06	-0.0173811
1	LiAc0.02_R1	LiAc0.02	P2	700	R1	Glucose	0.02	Carbon	source	Carbon	source	3	18	10	Mu10_1	1.73106	-0.128586	1.72974	2.24049e+06	-1.25897	2.37876e+06	5.61826	46559.8	46372.8	2.28705e+06	4.34023	0.0021245	2.29646e+06	-1.103
1	H2F2_R3	H2F2	F2	700	R3	Glucose	0.02	Carbon	source	Carbon	source	3	18	11	Mu10_1	1.89385	0.0153314	1.91119	4.84964e+06	-0.167689	5.06826e+06	6.65734	48526	47622.8	4.89817e+06	4.34023	0.000909264	4.67909e+06	-0.106384
1	LiAc0.02_R2	LiAc0.02	P2	700	R2	Glucose	0.02	Carbon	source	Carbon	source	3	18	12	Mu10_1	1.60982	-0.225017	1.6179	2.47601e+06	-1.15272	2.56056e+06	5.8317	44251.5	44025.4	2.52026e+06	4.34023	0.0023743	2.51757e+06	-1.02793
1	H2F2_R4	H2F2	F2	700	R4	Glucose	0.02	Carbon	source	Carbon	source	3	18	13	Mu10_1	1.82004	-0.0516319	1.82451	7.0535e+06	0.353959	7.27596e+06	6.857	61377.1	60019.8	7.11488e+06	4.00586	0.00136885	6.6889e+06	0.366169
1	LiAc0.02_R2	LiAc0.02	P2	700	R2	Glucose	0.02	Carbon	source	Carbon	source	3	18	14	Mu10_1	1.58679	-0.26347	1.57535	2.49031e+06	-1.11724	2.62432e+06	5.78274	46072.1	45580.8	2.53639e+06	4.00586	0.00253315	2.53098e+06	-1.00612
1	H2F2_R4	H2F2	F2	700	R4	Glucose	0.02	Carbon	source	Carbon	source	3	18	15	Mu10_1	1.81673	-0.0634352	1.80965	6.87939e+06	0.389859	7.45929e+06	6.7472	64640	63578.7	6.94403e+06	3.67313	0.00213179	6.54023e+06	0.410375
1	LiAc0.02_R3	LiAc0.02	P2	700	R3	Glucose	0.02	Carbon	source	Carbon	source	3	18	16	Mu10_1	2.0313	0.125744	2.06321	4.27373e+06	-0.320834	4.55782e+06	6.31144	54497.5	53332.3	4.32823e+06	4.00586	0.00100332	4.21632e+06	-0.25441
1	LiAc0.02_R3	LiAc0.02	P2	700	R3	Glucose	0.02	Carbon	source	Carbon	source	3	18	18	Mu10_1	2.04019	0.103961	2.03229	4.20165e+06	-0.258217	4.76e+06	6.27974	54784.4	53737.3	4.25643e+06	3.67313	0.00155839	4.1402e+06	-0.190428
1	LiAc0.02_R4	LiAc0.02	P2	700	R4	Glucose	0.02	Carbon	source	Carbon	source	3	18	20	Mu10_1	1.67809	-0.189914	1.65775	2.13952e+06	-1.27516	2.35221e+06	5.41121	51488.3	51358.5	2.19101e+06	4.00586	0.00313893	2.18983e+06	-1.1469
1	LiAc0.02_R4	LiAc0.02	P2	700	R4	Glucose	0.02	Carbon	source	Carbon	source	3	18	22	Mu10_1	1.63131	-0.185478	1.66286	2.20748e+06	-1.30984	2.29634e+06	5.31592	56844.1	56786.8	2.26432e+06	3.67313	0.00376943	2.26111e+06	-1.1854
1	H3F1_R1	H3F1	F1	100	R1	Glucose	0.02	Carbon	source	Carbon	source	3	18	25	Mu10_1	1.87824	0.012986	1.90809	4.48807e+06	-0.393062	4.33526e+06	6.46038	51552.7	50946.3	4.53962e+06	3.67313	0.00221242	4.27549e+06	-0.35504
1	H3F1_R1	H3F1	F1	100	R1	Glucose	0.02	Carbon	source	Carbon	source	3	18	27	Mu10_1	1.88189	0.00778399	1.90122	4.75601e+06	-0.304087	4.61104e+06	6.58425	50088.1	49489	4.8061e+06	3.67313	0.00126829	4.58089e+06	-0.254307
1	H3F1_R2	H3F1	F1	100	R2	Glucose	0.02	Carbon	source	Carbon	source	3	18	29	Mu10_1	1.76535	-0.0855073	1.78217	6.48096e+06	0.218761	6.62509e+06	6.90761	54434.6	53649.4	6.5354e+06	3.67313	0.00196716	6.03098e+06	0.209513
1	H3F1_R2	H3F1	F1	100	R2	Glucose	0.02	Carbon	source	Carbon	source	3	18	31	Mu10_1	1.84627	0.0415064	1.94619	6.42025e+06	0.17293	6.41794e+06	6.78461	58767.6	57350.4	6.47902e+06	3.67313	0.00195677	5.94579e+06	0.158389
1	EtOH_R1	EtOH	P2	100	R1	Glucose	0.02	Carbon	source	Carbon	source	3	18	32	Mu10_1	1.80973	-0.00937844	1.87874	2.33476e+06	-1.27566	2.3514e+06	5.26078	62527.2	62114.6	2.39729e+06	4.00586	0.00259586	2.37877e+06	-1.15095
1	H3F1_R3	H3F1	F1	100	R3	Glucose	0.02	Carbon	source	Carbon	source	3	18	33	Mu10_1	1.74916	-0.0685154	1.80329	6.89661e+06	0.310939	7.0622e+06	6.66838	68477	67366.8	6.96509e+06	4.00586	0.00292899	6.47838e+06	0.324128
1	EtOH_R1	EtOH	P2	100	R1	Glucose	0.02	Carbon	source	Carbon	source	3	18	34	Mu10_1	1.74904	-0.0926363	1.77339	2.19554e+06	-1.30467	2.3046e+06	5.33907	55614	55279.3	2.25116e+06	4.00586	0.00207178	2.25186e+06	-1.16226
1	H3F1_R3	H3F1	F1	100	R3	Glucose	0.02	Carbon	source	Carbon	source	3	18	35	Mu10_1	1.76883	-0.102388	1.76144	6.51017e+06	0.301975	7.01846e+06	6.54106	70668.6	69955.6	6.58084e+06	3.67313	0.00213628	6.13816e+06	0.317025
1	EtOH_R2	EtOH	P2	100	R2	Glucose	0.02	Carbon	source	Carbon	source	3	18	36	Mu10_1	1.6941	-0.134389	1.7228	5.47564e+06	0.0732257	5.98937e+06	6.74201	51637.2	51271.2	5.52728e+06	3.67313	0.00255212	5.24731e+06	0.10487
1	H3F1_R4	H3F1	F1	100	R4	Glucose	0.02	Carbon	source	Carbon	source	3	18	37	Mu10_1	1.77335	-0.0561894	1.81876	5.58576e+06	0.142863	6.28556e+06	6.98026	44593.2	43908.8	5.63035e+06	4.00586	0.00116803	5.3292e+06	0.164148
1	EtOH_R2	EtOH	P2	100	R2	Glucose	0.02	Carbon	source	Carbon	source	3	18	38	Mu10_1	1.76949	-0.0739877	1.79646	5.49492e+06	0.17355	6.42069e+06	6.81403	49273.4	48164.5	5.54419e+06	4.00586	0.000504232	5.27126e+06	0.206358
1	H3F1_R4	H3F1	F1	100	R4	Glucose	0.02	Carbon	source	Carbon	source	3	18	39	Mu10_1	1.80393	-0.0436949	1.83458	5.25471e+06	0.121533	6.19332e+06	6.94033	43137.3	42139.7	5.29785e+06	4.00586	0.00136018	4.95312e+06	0.137313
1	EtOH_R3	EtOH	P2	100	R3	Glucose	0.02	Carbon	source	Carbon	source	3	18	40	Mu10_1	1.66245	-0.164463	1.68726	7.07644e+06	0.536818	8.25917e+06	7.02587	54722.1	53705.6	7.13117e+06	4.34023	0.00232128	6.57024e+06	0.541395
1	H3F1_R1	H3F1	F1	300	R1	Glucose	0.02	Carbon	source	Carbon	source	3	18	41	Mu10_1	1.74925	-0.0520815	1.82394	5.58854e+06	0.0906268	6.06205e+06	7.41132	33023.9	32642.1	5.62156e+06	4.34023	0.00083467	4.99614e+06	0.0568948
1	EtOH_R3	EtOH	P2	100	R3	Glucose	0.02	Carbon	source	Carbon	source	3	18	42	Mu10_1	1.70492	-0.105755	1.75733	7.34831e+06	0.392667	7.47382e+06	7.11079	53552.7	52813.8	7.40187e+06	4.00586	0.00154678	6.65786e+06	0.398203
1	H3F1_R1	H3F1	F1	300	R1	Glucose	0.02	Carbon	source	Carbon	source	3	18	43	Mu10_1	1.83948	-0.0729141	1.7978	6.49582e+06	0.156497	6.34524e+06	7.69941	31403.3	31236.3	6.52723e+06	5.33977	0.00244671	5.75523e+06	0.152824
1	EtOH_R4	EtOH	P2	100	R4	Glucose	0.02	Carbon	source	Carbon	source	3	18	44	Mu10_1	1.94376	-0.0225123	1.86171	4.6438e+06	-0.430934	4.22293e+06	6.93343	38306.3	37875.9	4.68211e+06	4.00586	0.00148455	4.32958e+06	-0.337722
1	H3F1_R2	H3F1	F1	300	R2	Glucose	0.02	Carbon	source	Carbon	source	3	18	45	Mu10_1	2.00265	-0.0227392	1.86142	6.37678e+06	-0.171632	5.05442e+06	7.32341	40064.1	38953.7	6.41684e+06	4.34023	0.0012961	5.47296e+06	-0.146636
1	EtOH_R4	EtOH	P2	100	R4	Glucose	0.02	Carbon	source	Carbon	source	3	18	46	Mu10_1	2.04978	0.0422553	1.9472	6.92824e+06	-0.447416	4.17496e+06	7.34543	42865.5	41587.7	6.97111e+06	4.34023	0.00121621	5.82968e+06	-0.36572
1	H3F1_R2	H3F1	F1	300	R2	Glucose	0.02	Carbon	source	Carbon	source	3	18	47	Mu10_1	2.0746	0.076173	1.99352	1.21867e+07	-0.0217083	5.60794e+06	7.62051	62243.6	61698.7	1.22489e+07	3.67313	0.00188328	9.62213e+06	0.0348721
1	H2F2_R1	H2F2	F2	700	R1	Glucose	0.02	Carbon	source	Carbon	source	3	19	0	Mu10_1	1.93838	-0.0803062	1.78861	1.26702e+07	0.748066	9.56156e+06	7.74053	59523.6	58680.2	1.27298e+07	4.34023	0.00122403	1.04497e+07	0.751581
1	LiAc0.02_R3	LiAc0.02	P2	500	R3	Glucose	0.02	Carbon	source	Carbon	source	3	19	2	Mu10_1	1.82843	-0.0973157	1.76764	6.93286e+06	0.110305	6.1453e+06	7.15116	49120.6	48006.5	6.98199e+06	4.34023	0.00128742	6.41664e+06	0.225677
1	H2F2_R2	H2F2	F2	700	R2	Glucose	0.02	Carbon	source	Carbon	source	3	19	4	Mu10_1	1.76955	-0.0905236	1.77599	6.925e+06	0.397753	7.50022e+06	6.94183	56789.6	55512.7	6.98179e+06	4.34023	0.00117223	6.41968e+06	0.430979
1	LiAc0.02_R4	LiAc0.02	P2	500	R4	Glucose	0.02	Carbon	source	Carbon	source	3	19	6	Mu10_1	1.72102	-0.151541	1.70244	5.11301e+06	0.0130019	5.7445e+06	6.87057	44071.4	43365.9	5.15708e+06	4.34023	0.000727031	4.97353e+06	0.0814948
1	H2F2_R3	H2F2	F2	700	R3	Glucose	0.02	Carbon	source	Carbon	source	3	19	8	Mu10_1	1.89966	-0.020039	1.86491	4.79965e+06	-0.095755	5.32737e+06	6.63009	48951	47952.1	4.8486e+06	4.34023	0.000680134	4.63347e+06	-0.0409716
1	LiAc0.02_R1	LiAc0.02	P2	700	R1	Glucose	0.02	Carbon	source	Carbon	source	3	19	10	Mu10_1	1.74151	-0.129198	1.72901	2.29837e+06	-1.20854	2.46338e+06	5.59713	48482.1	48015.6	2.34685e+06	4.34023	0.00115103	2.36312e+06	-1.05162
1	H2F2_R4	H2F2	F2	700	R4	Glucose	0.02	Carbon	source	Carbon	source	3	19	12	Mu10_1	1.79572	-0.0701607	1.80123	6.90775e+06	0.323458	7.12375e+06	6.67771	68141	67470.7	6.97589e+06	4.00586	0.00257466	6.52537e+06	0.339786
1	LiAc0.02_R2	LiAc0.02	P2	700	R2	Glucose	0.02	Carbon	source	Carbon	source	3	19	14	Mu10_1	1.5998	-0.267505	1.57095	2.52989e+06	-1.11515	2.62812e+06	5.63182	52071.9	51912.8	2.58196e+06	4.00586	0.00204763	2.57139e+06	-1.00577
1	LiAc0.02_R3	LiAc0.02	P2	700	R3	Glucose	0.02	Carbon	source	Carbon	source	3	19	18	Mu10_1	2.0291	0.0790586	1.99751	3.977e+06	-0.368403	4.40999e+06	6.22482	53894.3	52964.2	4.03089e+06	3.67313	0.00107622	3.86631e+06	-0.325252
1	LiAc0.02_R4	LiAc0.02	P2	700	R4	Glucose	0.02	Carbon	source	Carbon	source	3	19	22	Mu10_1	1.68118	-0.189787	1.6579	2.30586e+06	-1.22375	2.43754e+06	5.34379	58213.1	58121.1	2.36408e+06	3.67313	0.00362076	2.3548e+06	-1.10212
1	H3F1_R1	H3F1	F1	100	R1	Glucose	0.02	Carbon	source	Carbon	source	3	19	24	Mu10_1	1.95626	0.0315241	1.93277	5.48029e+06	-0.061524	5.45529e+06	6.76809	50746.6	49512.1	5.53103e+06	4.00586	0.00136862	5.18955e+06	-0.0373351
1	H3F1_R2	H3F1	F1	100	R2	Glucose	0.02	Carbon	source	Carbon	source	3	19	28	Mu10_1	1.85431	-0.0319167	1.84962	6.68716e+06	0.252738	6.78297e+06	6.58282	70496.9	69800.6	6.75765e+06	4.00586	0.00273641	6.13976e+06	0.234178
1	H3F1_R3	H3F1	F1	100	R3	Glucose	0.02	Carbon	source	Carbon	source	3	19	32	Mu10_1	1.76858	-0.0119193	1.87543	7.31347e+06	0.361297	7.31306e+06	6.60787	75758.5	75213	7.38923e+06	3.67313	0.00254481	6.90171e+06	0.380259
1	EtOH_R1	EtOH	P2	100	R1	Glucose	0.02	Carbon	source	Carbon	source	3	19	34	Mu10_1	1.71205	-0.11992	1.74016	2.33098e+06	-1.24303	2.40518e+06	5.54105	51161.8	50967.6	2.38214e+06	4.00586	0.00166913	2.37809e+06	-1.1091
1	H3F1_R4	H3F1	F1	100	R4	Glucose	0.02	Carbon	source	Carbon	source	3	19	36	Mu10_1	1.78242	-0.0687529	1.80299	5.61102e+06	0.0856412	6.04114e+06	6.94352	45959.5	44658.8	5.65698e+06	4.00586	0.000467656	5.30739e+06	0.103795
1	EtOH_R2	EtOH	P2	100	R2	Glucose	0.02	Carbon	source	Carbon	source	3	19	38	Mu10_1	1.69526	-0.126552	1.73218	5.59831e+06	0.149641	6.31516e+06	6.83021	49635.5	48781.8	5.64795e+06	4.00586	0.00259678	5.35419e+06	0.183992
1	H3F1_R1	H3F1	F1	300	R1	Glucose	0.02	Carbon	source	Carbon	source	3	19	40	Mu10_1	1.78926	-0.0586169	1.8157	5.79404e+06	0.231465	6.68368e+06	7.5491	31102.9	31010.7	5.82514e+06	5.0068	0.000927679	5.25419e+06	0.209623
1	EtOH_R3	EtOH	P2	100	R3	Glucose	0.02	Carbon	source	Carbon	source	3	19	42	Mu10_1	1.7126	-0.149844	1.70444	7.71028e+06	0.484782	7.96658e+06	7.1634	54164.4	53535.9	7.76445e+06	4.00586	0.000783451	6.93186e+06	0.491235
1	H3F1_R2	H3F1	F1	300	R2	Glucose	0.02	Carbon	source	Carbon	source	3	19	44	Mu10_1	2.02919	-0.0184871	1.86692	5.61061e+06	-0.178595	5.03009e+06	7.07829	41827.2	41050.1	5.65244e+06	4.00586	0.000690342	4.9062e+06	-0.157947
1	EtOH_R4	EtOH	P2	100	R4	Glucose	0.02	Carbon	source	Carbon	source	3	19	46	Mu10_1	1.99053	-0.0886268	1.77832	8.24336e+06	-0.235223	4.83647e+06	7.65962	40971.6	40485.3	8.28433e+06	4.34023	0.00117296	6.75169e+06	-0.175524
1	EtOH_R1	EtOH	P2	300	R1	Glucose	0.02	Carbon	source	Carbon	source	3	20	0	Mu10_1	1.86475	-0.136179	1.72066	1.25005e+07	0.728606	9.43345e+06	7.76596	57695.2	56526.4	1.25582e+07	4.67342	0.00215546	1.04791e+07	0.755635
1	H3F1_R3	H3F1	F1	300	R3	Glucose	0.02	Carbon	source	Carbon	source	3	20	1	Mu10_1	1.86072	-0.108636	1.75383	9.57074e+06	0.374134	7.37842e+06	7.28661	61694.8	61119.7	9.63244e+06	3.67313	0.0017657	8.10051e+06	0.410126
1	EtOH_R1	EtOH	P2	300	R1	Glucose	0.02	Carbon	source	Carbon	source	3	20	2	Mu10_1	1.74459	-0.172128	1.67832	7.84604e+06	0.290106	6.96095e+06	7.22217	52902.9	51933.1	7.89894e+06	4.00586	0.00177051	6.97996e+06	0.351097
1	H3F1_R3	H3F1	F1	300	R3	Glucose	0.02	Carbon	source	Carbon	source	3	20	3	Mu10_1	1.78359	-0.0968905	1.76817	6.53153e+06	0.228127	6.66824e+06	6.91236	54677.2	53819	6.5862e+06	4.00586	0.0012001	5.86977e+06	0.251819
1	EtOH_R2	EtOH	P2	300	R2	Glucose	0.02	Carbon	source	Carbon	source	3	20	4	Mu10_1	1.70482	-0.139313	1.71693	7.77009e+06	0.587305	8.55332e+06	7.18839	53640.4	52904.2	7.82373e+06	4.00586	0.00181526	7.12493e+06	0.606761
1	H3F1_R4	H3F1	F1	300	R4	Glucose	0.02	Carbon	source	Carbon	source	3	20	5	Mu10_1	1.71031	-0.143356	1.71212	7.31978e+06	0.533845	8.24217e+06	6.98263	58339.7	57298.9	7.37812e+06	4.34023	0.000688673	6.80858e+06	0.556721
1	EtOH_R2	EtOH	P2	300	R2	Glucose	0.02	Carbon	source	Carbon	source	3	20	6	Mu10_1	1.75334	-0.108838	1.75358	7.24264e+06	0.539081	8.27214e+06	7.09422	53396.5	52777.1	7.29604e+06	4.67342	0.000738896	6.7217e+06	0.541171
1	H3F1_R4	H3F1	F1	300	R4	Glucose	0.02	Carbon	source	Carbon	source	3	20	7	Mu10_1	1.74941	-0.124597	1.73453	7.56628e+06	0.595839	8.60406e+06	6.86038	65683.4	64616.4	7.63196e+06	4.34023	0.00136732	7.07646e+06	0.602308
1	EtOH_R3	EtOH	P2	300	R3	Glucose	0.02	Carbon	source	Carbon	source	3	20	8	Mu10_1	1.63842	-0.226717	1.616	2.34841e+06	-1.1175	2.62384e+06	5.7579	44215.6	43930.2	2.39263e+06	4.34023	0.00160346	2.35697e+06	-1.00372
1	H3F1_R1	H3F1	F1	500	R1	Glucose	0.02	Carbon	source	Carbon	source	3	20	9	Mu10_1	1.70443	-0.160831	1.69151	6.6531e+06	0.359902	7.306e+06	7.09119	49154.2	48719.6	6.70226e+06	3.67313	0.00108449	6.36766e+06	0.405967
1	EtOH_R3	EtOH	P2	300	R3	Glucose	0.02	Carbon	source	Carbon	source	3	20	10	Mu10_1	1.66981	-0.200493	1.64564	2.3809e+06	-1.10822	2.64076e+06	5.52367	52904.8	52770.7	2.43381e+06	4.00586	0.00242424	2.43426e+06	-0.964888
1	H3F1_R1	H3F1	F1	500	R1	Glucose	0.02	Carbon	source	Carbon	source	3	20	11	Mu10_1	1.71515	-0.156241	1.6969	6.43733e+06	0.311459	7.06475e+06	7.03668	49405.4	49180.8	6.48673e+06	3.67313	0.00268536	6.16529e+06	0.354173
1	EtOH_R4	EtOH	P2	300	R4	Glucose	0.02	Carbon	source	Carbon	source	3	20	12	Mu10_1	1.60968	-0.238491	1.60286	2.72271e+06	-0.979914	2.88639e+06	5.57894	58177.6	58138.7	2.78089e+06	3.67313	0.00463429	2.77951e+06	-0.851141
1	H3F1_R2	H3F1	F1	500	R2	Glucose	0.02	Carbon	source	Carbon	source	3	20	13	Mu10_1	1.84291	-0.0491661	1.82763	6.97718e+06	0.346208	7.23698e+06	7.1944	47965.1	47599.7	7.02515e+06	4.34023	0.0025025	6.56197e+06	0.348356
1	EtOH_R4	EtOH	P2	300	R4	Glucose	0.02	Carbon	source	Carbon	source	3	20	14	Mu10_1	1.64426	-0.231357	1.61081	2.83891e+06	-0.938218	2.97102e+06	5.4541	66271.1	66122.5	2.90518e+06	3.67313	0.00388649	2.91172e+06	-0.814016
1	H3F1_R2	H3F1	F1	500	R2	Glucose	0.02	Carbon	source	Carbon	source	3	20	15	Mu10_1	1.78866	-0.10929	1.75303	6.98091e+06	0.37093	7.36206e+06	7.30704	44363.2	44104.9	7.02527e+06	4.34023	0.00136277	6.59645e+06	0.373826
1	EtOH_R1	EtOH	P2	500	R1	Glucose	0.02	Carbon	source	Carbon	source	3	20	16	Mu10_1	1.90423	-0.0304627	1.85148	1.8397e+06	-1.58006	1.90411e+06	5.00919	58956.3	58747.2	1.89865e+06	4.00586	0.00161629	1.90896e+06	-1.43902
1	H3F1_R3	H3F1	F1	500	R3	Glucose	0.02	Carbon	source	Carbon	source	3	20	17	Mu10_1	1.97718	0.0354659	1.93805	6.5723e+06	0.273277	6.88023e+06	6.65145	66034.7	65095.6	6.63833e+06	3.67313	0.00177059	6.17621e+06	0.271528
1	EtOH_R1	EtOH	P2	500	R1	Glucose	0.02	Carbon	source	Carbon	source	3	20	18	Mu10_1	1.95185	0.00547722	1.89819	1.64838e+06	-1.67616	1.78141e+06	4.99011	53551	53277.2	1.70193e+06	4.00586	0.00110538	1.73617e+06	-1.51281
1	H3F1_R3	H3F1	F1	500	R3	Glucose	0.02	Carbon	source	Carbon	source	3	20	19	Mu10_1	1.90247	-0.0597435	1.81428	6.564e+06	0.338768	7.19975e+06	6.75639	61281.4	60481	6.62528e+06	4.00586	0.00208681	6.14055e+06	0.33141
1	EtOH_R2	EtOH	P2	500	R2	Glucose	0.02	Carbon	source	Carbon	source	3	20	20	Mu10_1	1.80212	-0.14698	1.70783	2.79793e+06	-0.889941	3.07213e+06	6.28021	36469.4	36334.5	2.8344e+06	5.33977	0.000970788	2.84224e+06	-0.775821
1	H3F1_R4	H3F1	F1	500	R4	Glucose	0.02	Carbon	source	Carbon	source	3	20	21	Mu10_1	1.85954	-0.0928227	1.77316	6.22801e+06	0.244221	6.74305e+06	7.0496	47369.4	46420	6.27538e+06	4.00586	0.00132704	5.8762e+06	0.2545
1	EtOH_R2	EtOH	P2	500	R2	Glucose	0.02	Carbon	source	Carbon	source	3	20	22	Mu10_1	1.72847	-0.173902	1.67625	2.69003e+06	-1.02072	2.80589e+06	6.34862	33419	33268.3	2.72345e+06	5.0068	0.00057196	2.73376e+06	-0.901405
1	H3F1_R4	H3F1	F1	500	R4	Glucose	0.02	Carbon	source	Carbon	source	3	20	23	Mu10_1	1.84325	-0.0755987	1.79445	6.31831e+06	0.171296	6.41067e+06	7.126	45559.8	44719.2	6.36387e+06	4.00586	0.00181315	5.9481e+06	0.183871
1	EtOH_R3	EtOH	P2	500	R3	Glucose	0.02	Carbon	source	Carbon	source	3	20	24	Mu10_1	1.73791	-0.153476	1.70016	2.72041e+06	-1.08691	2.68007e+06	6.20194	37463.1	37162.1	2.75787e+06	4.67342	0.000704113	2.78393e+06	-0.943713
1	H3F1_R1	H3F1	F1	700	R1	Glucose	0.02	Carbon	source	Carbon	source	3	20	25	Mu10_1	1.84646	-0.0689699	1.80272	1.61105e+06	-1.86699	1.56069e+06	5.16517	46186.2	45905.6	1.65724e+06	4.34023	0.000641106	1.67989e+06	-1.68853
1	EtOH_R3	EtOH	P2	500	R3	Glucose	0.02	Carbon	source	Carbon	source	3	20	26	Mu10_1	1.65754	-0.225448	1.61742	2.72007e+06	-1.09886	2.65796e+06	6.17465	38183.8	38188.5	2.75826e+06	3.34032	0.00171078	2.79016e+06	-0.941425
1	H3F1_R1	H3F1	F1	700	R1	Glucose	0.02	Carbon	source	Carbon	source	3	20	27	Mu10_1	1.9278	-0.0240214	1.85977	1.81676e+06	-1.62461	1.84621e+06	5.05864	56198.6	55828.6	1.87296e+06	4.00586	0.00107977	1.89068e+06	-1.45054
1	EtOH_R4	EtOH	P2	500	R4	Glucose	0.02	Carbon	source	Carbon	source	3	20	28	Mu10_1	1.98523	0.0375	1.94079	1.8655e+06	-1.60685	1.86909e+06	4.95379	62201.4	61686.3	1.9277e+06	4.00586	0.00153578	1.94545e+06	-1.44041
1	H3F1_R2	H3F1	F1	700	R2	Glucose	0.02	Carbon	source	Carbon	source	3	20	29	Mu10_1	1.84165	-0.0549074	1.82038	6.55563e+06	0.231836	6.68541e+06	6.62536	67081.6	66671.8	6.62271e+06	3.67313	0.00282188	6.19451e+06	0.250109
1	EtOH_R4	EtOH	P2	500	R4	Glucose	0.02	Carbon	source	Carbon	source	3	20	30	Mu10_1	1.94129	0.0556236	1.96532	1.78093e+06	-1.66306	1.79766e+06	4.96505	58904.8	58736.3	1.83984e+06	4.00586	0.00232062	1.85329e+06	-1.5054
1	H3F1_R2	H3F1	F1	700	R2	Glucose	0.02	Carbon	source	Carbon	source	3	20	31	Mu10_1	1.82506	-0.0316996	1.8499	6.64437e+06	0.287402	6.94792e+06	6.55788	71280.3	70247.1	6.71565e+06	4.00586	0.00221753	6.24037e+06	0.303831
1	EtOH_R1	EtOH	P2	700	R1	Glucose	0.02	Carbon	source	Carbon	source	3	20	32	Mu10_1	1.98425	0.0977944	2.02362	1.56445e+06	-1.81918	1.61328e+06	4.98099	51157.3	50739.5	1.6156e+06	4.34023	0.000799428	1.61781e+06	-1.65903
1	H3F1_R3	H3F1	F1	700	R3	Glucose	0.02	Carbon	source	Carbon	source	3	20	33	Mu10_1	1.75508	-0.0928147	1.77317	6.79471e+06	0.301142	7.01441e+06	6.81025	61090	60477	6.8558e+06	4.00586	0.00194357	6.38394e+06	0.321904
1	EtOH_R1	EtOH	P2	700	R1	Glucose	0.02	Carbon	source	Carbon	source	3	20	34	Mu10_1	1.93436	0.0314222	1.93263	1.60832e+06	-1.75327	1.6887e+06	4.98372	52489.4	52389.8	1.66081e+06	4.34023	0.000882016	1.6788e+06	-1.57806
1	H3F1_R3	H3F1	F1	700	R3	Glucose	0.02	Carbon	source	Carbon	source	3	20	35	Mu10_1	1.71426	-0.15129	1.70273	6.19371e+06	0.22693	6.66271e+06	6.87105	53368.6	53092.2	6.24708e+06	4.00586	0.00113956	5.8342e+06	0.249285
1	EtOH_R2	EtOH	P2	700	R2	Glucose	0.02	Carbon	source	Carbon	source	3	20	36	Mu10_1	1.65816	-0.195773	1.65104	6.14201e+06	0.209692	6.58358e+06	7.02558	47505.8	47240.8	6.18952e+06	4.00586	0.00289386	5.72883e+06	0.208814
1	H3F1_R4	H3F1	F1	700	R4	Glucose	0.02	Carbon	source	Carbon	source	3	20	37	Mu10_1	1.78096	-0.0825584	1.78582	5.44229e+06	0.0594694	5.93253e+06	6.99902	42882.1	42623	5.48517e+06	4.00586	0.00123672	5.08827e+06	0.0581839
1	EtOH_R2	EtOH	P2	700	R2	Glucose	0.02	Carbon	source	Carbon	source	3	20	38	Mu10_1	1.686	-0.150998	1.70308	6.09509e+06	0.261472	6.82416e+06	7.12525	43973.1	43638.3	6.13906e+06	4.00586	0.00141452	5.69089e+06	0.263015
1	H3F1_R4	H3F1	F1	700	R4	Glucose	0.02	Carbon	source	Carbon	source	3	20	39	Mu10_1	1.74039	-0.0764343	1.79341	5.34506e+06	0.127835	6.22043e+06	7.1614	37601.2	37296.1	5.38266e+06	4.00586	0.00189419	4.90895e+06	0.119479
1	EtOH_R3	EtOH	P2	700	R3	Glucose	0.02	Carbon	source	Carbon	source	3	20	40	Mu10_1	1.72737	-0.0671725	1.80497	6.12498e+06	0.316838	7.09114e+06	7.22139	41321	40398.8	6.1663e+06	4.00586	0.00214449	5.7314e+06	0.344903
1	H3F1_R2	H3F1	F1	1000	R2	Glucose	0.02	Carbon	source	Carbon	source	3	20	41	Mu10_1	1.76134	-0.0682421	1.80363	6.33826e+06	0.325349	7.13309e+06	7.0385	48583.1	47180	6.38684e+06	4.00586	0.00240126	5.73662e+06	0.323657
1	EtOH_R3	EtOH	P2	700	R3	Glucose	0.02	Carbon	source	Carbon	source	3	20	42	Mu10_1	1.77819	-0.058059	1.8164	6.89231e+06	0.324657	7.12967e+06	7.25431	45441.7	44186	6.93776e+06	4.00586	0.00313874	6.31765e+06	0.371081
1	H3F1_R2	H3F1	F1	1000	R2	Glucose	0.02	Carbon	source	Carbon	source	3	20	43	Mu10_1	1.81575	-0.0590792	1.81512	7.28076e+06	0.284256	6.93278e+06	7.1937	50076.6	49076.2	7.33084e+06	4.34023	0.000573749	6.30411e+06	0.285247
1	EtOH_R4	EtOH	P2	700	R4	Glucose	0.02	Carbon	source	Carbon	source	3	20	44	Mu10_1	1.80708	-0.159556	1.69301	2.14198e+06	-1.64938	1.81478e+06	5.82325	38510.7	38170.5	2.18049e+06	4.34023	0.000842637	2.13445e+06	-1.40076
1	H3F1_R3	H3F1	F1	1000	R3	Glucose	0.02	Carbon	source	Carbon	source	3	20	45	Mu10_1	1.81487	-0.229404	1.61299	2.7133e+06	-1.51618	1.99032e+06	6.02752	42241.8	42136.6	2.75554e+06	4.34023	0.000969822	2.69811e+06	-1.22279
1	EtOH_R4	EtOH	P2	700	R4	Glucose	0.02	Carbon	source	Carbon	source	3	20	46	Mu10_1	1.83402	-0.205448	1.64	3.41789e+06	-1.55703	1.93476e+06	6.23138	46104.8	45969.2	3.46399e+06	4.00586	0.00157554	3.2844e+06	-1.24698
1	H3F1_R3	H3F1	F1	1000	R3	Glucose	0.02	Carbon	source	Carbon	source	3	20	47	Mu10_1	1.97487	-0.0908507	1.77558	4.03527e+06	-1.6879	1.76697e+06	6.82852	35819.7	35186.1	4.07109e+06	4.00586	0.00188323	3.76697e+06	-1.37396
1	H3F1_R3	H3F1	F1	300	R3	Glucose	0.02	Carbon	source	Carbon	source	3	21	0	Mu10_1	1.94361	-0.0154245	1.87088	1.22698e+07	0.756396	9.61692e+06	7.56061	65338.8	65220.6	1.23351e+07	4.00586	0.00190096	1.01395e+07	0.755235
1	EtOH_R1	EtOH	P2	300	R1	Glucose	0.02	Carbon	source	Carbon	source	3	21	2	Mu10_1	1.75606	-0.144152	1.71118	7.89762e+06	0.312228	7.06852e+06	7.38141	47652.2	47436.5	7.94527e+06	4.34023	0.00156497	6.98543e+06	0.363695
1	H3F1_R4	H3F1	F1	300	R4	Glucose	0.02	Carbon	source	Carbon	source	3	21	4	Mu10_1	1.77391	-0.0844404	1.78349	7.71097e+06	0.577375	8.49464e+06	7.04424	58868.8	58102.3	7.76984e+06	4.00586	0.00166735	7.07783e+06	0.601223
1	EtOH_R2	EtOH	P2	300	R2	Glucose	0.02	Carbon	source	Carbon	source	3	21	6	Mu10_1	1.69044	-0.151737	1.70221	7.3432e+06	0.570473	8.45411e+06	7.23561	49050.2	48854.3	7.39225e+06	4.00586	0.00169613	6.78374e+06	0.571619
1	H3F1_R1	H3F1	F1	500	R1	Glucose	0.02	Carbon	source	Carbon	source	3	21	8	Mu10_1	1.68417	-0.155686	1.69755	6.33363e+06	0.306944	7.04267e+06	7.12817	45601.2	45425	6.37923e+06	4.00586	0.00247819	6.06158e+06	0.350902
1	EtOH_R3	EtOH	P2	300	R3	Glucose	0.02	Carbon	source	Carbon	source	3	21	10	Mu10_1	1.68401	-0.166632	1.68472	2.30207e+06	-1.15015	2.56512e+06	5.50337	51894.4	51944.3	2.35397e+06	4.34023	0.00143224	2.35203e+06	-1.01288
1	H3F1_R2	H3F1	F1	500	R2	Glucose	0.02	Carbon	source	Carbon	source	3	21	12	Mu10_1	1.79336	-0.096427	1.76873	6.79019e+06	0.391694	7.46878e+06	7.22572	45670.4	44876	6.83586e+06	4.34023	0.000580969	6.39361e+06	0.40456
1	EtOH_R4	EtOH	P2	300	R4	Glucose	0.02	Carbon	source	Carbon	source	3	21	14	Mu10_1	1.56927	-0.281528	1.55576	2.7756e+06	-0.966545	2.91326e+06	5.62676	57334.1	57213.9	2.83294e+06	3.67313	0.00313467	2.83795e+06	-0.84433
1	H3F1_R3	H3F1	F1	500	R3	Glucose	0.02	Carbon	source	Carbon	source	3	21	16	Mu10_1	1.97456	0.0300526	1.9308	6.4853e+06	0.204895	6.56172e+06	6.75241	60715.3	59469.5	6.54602e+06	4.34023	0.00105988	6.04845e+06	0.198487
1	EtOH_R1	EtOH	P2	500	R1	Glucose	0.02	Carbon	source	Carbon	source	3	21	18	Mu10_1	1.99192	0.010978	1.90544	1.70885e+06	-1.69469	1.75868e+06	5.08793	51766	51254.2	1.76061e+06	4.34023	0.00106621	1.78526e+06	-1.53156
1	H3F1_R4	H3F1	F1	500	R4	Glucose	0.02	Carbon	source	Carbon	source	3	21	20	Mu10_1	1.81975	-0.141371	1.71448	6.39299e+06	0.287529	6.94853e+06	6.88367	54601.6	53326.9	6.44759e+06	4.34023	0.00149748	6.01878e+06	0.300473
1	EtOH_R2	EtOH	P2	500	R2	Glucose	0.02	Carbon	source	Carbon	source	3	21	22	Mu10_1	1.80303	-0.136688	1.72006	2.70934e+06	-1.01766	2.81186e+06	6.17911	37914.2	37775.1	2.74725e+06	5.33977	0.000940135	2.7557e+06	-0.890182
1	H3F1_R1	H3F1	F1	700	R1	Glucose	0.02	Carbon	source	Carbon	source	3	21	24	Mu10_1	1.85727	-0.0611669	1.81249	1.53086e+06	-1.94024	1.48343e+06	5.16986	43740.7	43359.1	1.5746e+06	4.34023	0.00160939	1.6013e+06	-1.75786
1	EtOH_R3	EtOH	P2	500	R3	Glucose	0.02	Carbon	source	Carbon	source	3	21	26	Mu10_1	1.68561	-0.23303	1.60894	2.76325e+06	-1.03429	2.77963e+06	6.27678	36104.4	36001.9	2.79936e+06	3.34032	0.0025764	2.83525e+06	-0.870078
1	H3F1_R2	H3F1	F1	700	R2	Glucose	0.02	Carbon	source	Carbon	source	3	21	28	Mu10_1	1.89437	-0.0729212	1.79779	6.51614e+06	0.22745	6.66511e+06	6.40619	77747.4	76747	6.59389e+06	3.67313	0.00296448	6.09184e+06	0.239204
1	EtOH_R4	EtOH	P2	500	R4	Glucose	0.02	Carbon	source	Carbon	source	3	21	30	Mu10_1	1.90566	-0.0486581	1.82828	1.84175e+06	-1.57316	1.91324e+06	5.04064	57709.2	57440.1	1.89946e+06	4.34023	0.00159382	1.91228e+06	-1.41482
1	H3F1_R3	H3F1	F1	700	R3	Glucose	0.02	Carbon	source	Carbon	source	3	21	32	Mu10_1	1.80965	-0.119433	1.74075	6.45695e+06	0.290932	6.96494e+06	6.74836	60621.5	60296.4	6.51757e+06	4.00586	0.00106214	6.07709e+06	0.322382
1	EtOH_R1	EtOH	P2	700	R1	Glucose	0.02	Carbon	source	Carbon	source	3	21	34	Mu10_1	1.97852	0.0386702	1.94236	1.54945e+06	-1.77173	1.66722e+06	5.03642	48697.1	48395.8	1.59815e+06	4.00586	0.00166175	1.62312e+06	-1.58654
1	H3F1_R4	H3F1	F1	700	R4	Glucose	0.02	Carbon	source	Carbon	source	3	21	36	Mu10_1	1.86239	-0.048137	1.82894	5.33639e+06	0.0387652	5.848e+06	6.88634	45492.5	44622.9	5.38188e+06	4.00586	0.000910723	4.95222e+06	0.0316011
1	EtOH_R2	EtOH	P2	700	R2	Glucose	0.02	Carbon	source	Carbon	source	3	21	38	Mu10_1	1.68411	-0.16489	1.68676	6.01996e+06	0.278308	6.90426e+06	6.95432	48938.4	48613.1	6.0689e+06	4.00586	0.00204939	5.59119e+06	0.275404
1	H3F1_R2	H3F1	F1	1000	R2	Glucose	0.02	Carbon	source	Carbon	source	3	21	40	Mu10_1	1.7266	-0.0541333	1.82135	6.1088e+06	0.335152	7.18173e+06	6.84517	53598.1	53283.8	6.1624e+06	4.00586	0.00158969	5.63543e+06	0.348192
1	EtOH_R3	EtOH	P2	700	R3	Glucose	0.02	Carbon	source	Carbon	source	3	21	42	Mu10_1	1.65279	-0.131201	1.72661	7.09801e+06	0.388163	7.45053e+06	7.25439	46795.2	46522.8	7.14481e+06	3.67313	0.00167213	6.50812e+06	0.443631
1	H3F1_R3	H3F1	F1	1000	R3	Glucose	0.02	Carbon	source	Carbon	source	3	21	44	Mu10_1	1.86276	-0.0829789	1.7853	2.15659e+06	-1.65118	1.81252e+06	5.85836	37824.8	37555.3	2.19442e+06	4.00586	0.000681947	2.16177e+06	-1.37413
1	EtOH_R4	EtOH	P2	700	R4	Glucose	0.02	Carbon	source	Carbon	source	3	21	46	Mu10_1	1.94473	-0.118458	1.74193	3.22541e+06	-1.64395	1.82163e+06	6.20776	44236.5	43453.4	3.26965e+06	4.34023	0.00153186	3.16227e+06	-1.30286
1	EtOH_R1	EtOH	P2	300	R1	Glucose	0.02	Carbon	source	Carbon	source	3	22	0	Mu10_1	1.77781	-0.144058	1.71129	1.24759e+07	0.780432	9.77849e+06	7.77597	57181.9	56510.6	1.25331e+07	4.00586	0.00239425	1.04622e+07	0.800432
1	H3F1_R3	H3F1	F1	300	R3	Glucose	0.02	Carbon	source	Carbon	source	3	22	1	Mu10_1	1.75429	-0.196882	1.64977	9.66017e+06	0.394249	7.48202e+06	7.49315	53918.6	53217.7	9.71409e+06	4.00586	0.00255006	8.10515e+06	0.430651
1	EtOH_R1	EtOH	P2	300	R1	Glucose	0.02	Carbon	source	Carbon	source	3	22	2	Mu10_1	1.7205	-0.16988	1.68093	7.80234e+06	0.284158	6.93232e+06	7.4051	46306.1	45080.8	7.84865e+06	4.34023	0.000829823	6.89137e+06	0.342468
1	H3F1_R3	H3F1	F1	300	R3	Glucose	0.02	Carbon	source	Carbon	source	3	22	3	Mu10_1	1.9331	0.0232406	1.9217	6.45239e+06	0.196566	6.52395e+06	6.82745	57318.3	55916.8	6.50971e+06	4.34023	0.00141923	5.85986e+06	0.245357
1	EtOH_R2	EtOH	P2	300	R2	Glucose	0.02	Carbon	source	Carbon	source	3	22	4	Mu10_1	1.68954	-0.156982	1.69603	7.49657e+06	0.537414	8.26258e+06	7.39238	44887.7	44651.4	7.54145e+06	4.00586	0.00166543	6.83867e+06	0.556995
1	H3F1_R4	H3F1	F1	300	R4	Glucose	0.02	Carbon	source	Carbon	source	3	22	5	Mu10_1	1.76858	-0.075121	1.79505	7.01106e+06	0.495445	8.02568e+06	6.87406	60284.3	58951.4	7.07135e+06	4.34023	0.000665942	6.4618e+06	0.510117
1	EtOH_R2	EtOH	P2	300	R2	Glucose	0.02	Carbon	source	Carbon	source	3	22	6	Mu10_1	1.71387	-0.124241	1.73496	7.15777e+06	0.535693	8.25273e+06	7.09215	52847.4	51646.5	7.21062e+06	4.34023	0.000703528	6.61538e+06	0.542975
1	H3F1_R4	H3F1	F1	300	R4	Glucose	0.02	Carbon	source	Carbon	source	3	22	7	Mu10_1	1.79382	-0.0451256	1.83276	7.43503e+06	0.579796	8.50891e+06	6.96109	60157	58734.3	7.49518e+06	4.34023	0.000773694	6.90486e+06	0.588707
1	EtOH_R3	EtOH	P2	300	R3	Glucose	0.02	Carbon	source	Carbon	source	3	22	8	Mu10_1	1.64985	-0.170618	1.68007	2.35978e+06	-1.11532	2.6278e+06	5.73522	45147.1	44691	2.40493e+06	4.34023	0.00186791	2.35762e+06	-0.99872
1	H3F1_R1	H3F1	F1	500	R1	Glucose	0.02	Carbon	source	Carbon	source	3	22	9	Mu10_1	1.69052	-0.129183	1.72903	6.43601e+06	0.30273	7.02213e+06	7.16408	45191	44085.2	6.4812e+06	4.00586	0.00188258	6.1098e+06	0.344538
1	EtOH_R3	EtOH	P2	300	R3	Glucose	0.02	Carbon	source	Carbon	source	3	22	10	Mu10_1	1.68558	-0.152045	1.70184	2.3806e+06	-1.11255	2.63286e+06	5.4755	54735.5	54296.1	2.43533e+06	4.00586	0.00212443	2.43289e+06	-0.963127
1	H3F1_R1	H3F1	F1	500	R1	Glucose	0.02	Carbon	source	Carbon	source	3	22	11	Mu10_1	1.69378	-0.152937	1.70079	6.32893e+06	0.303569	7.02622e+06	7.0774	47211.4	46807	6.37614e+06	4.00586	0.00165899	6.04394e+06	0.348242
1	EtOH_R4	EtOH	P2	300	R4	Glucose	0.02	Carbon	source	Carbon	source	3	22	12	Mu10_1	1.6203	-0.225125	1.61778	2.80634e+06	-0.92098	3.00674e+06	5.4808	64282.1	64125.3	2.87062e+06	3.67313	0.00400495	2.85392e+06	-0.788495
1	H3F1_R2	H3F1	F1	500	R2	Glucose	0.02	Carbon	source	Carbon	source	3	22	13	Mu10_1	1.7176	-0.169975	1.68082	6.7324e+06	0.312178	7.06827e+06	7.28735	43375.8	43090.9	6.77577e+06	4.34023	0.00136428	6.29645e+06	0.320419
1	EtOH_R4	EtOH	P2	300	R4	Glucose	0.02	Carbon	source	Carbon	source	3	22	14	Mu10_1	1.58095	-0.280452	1.55692	2.75753e+06	-1.0031	2.84038e+06	5.47199	63560	63300.4	2.82109e+06	4.00586	0.00444858	2.82466e+06	-0.86829
1	H3F1_R2	H3F1	F1	500	R2	Glucose	0.02	Carbon	source	Carbon	source	3	22	15	Mu10_1	1.73281	-0.121129	1.73871	6.94165e+06	0.291442	6.9674e+06	7.20982	47210	47126.5	6.98886e+06	4.00586	0.00105926	6.52523e+06	0.299552
1	EtOH_R1	EtOH	P2	500	R1	Glucose	0.02	Carbon	source	Carbon	source	3	22	16	Mu10_1	1.90581	-0.00358161	1.8863	1.98371e+06	-1.52759	1.97464e+06	5.15292	57368.7	57123.2	2.04108e+06	4.00586	0.00189959	2.03441e+06	-1.38257
1	H3F1_R3	H3F1	F1	500	R3	Glucose	0.02	Carbon	source	Carbon	source	3	22	17	Mu10_1	1.82314	-0.097223	1.76776	6.89833e+06	0.249491	6.76772e+06	6.77332	63644.3	63261.6	6.96197e+06	3.67313	0.00245456	6.3599e+06	0.248262
1	EtOH_R1	EtOH	P2	500	R1	Glucose	0.02	Carbon	source	Carbon	source	3	22	18	Mu10_1	1.99791	0.0263191	1.92581	1.68542e+06	-1.76084	1.67986e+06	4.88763	58926.5	58422.3	1.74435e+06	4.00586	0.00192377	1.77043e+06	-1.57403
1	H3F1_R3	H3F1	F1	500	R3	Glucose	0.02	Carbon	source	Carbon	source	3	22	19	Mu10_1	1.93495	-0.0292988	1.85298	6.55663e+06	0.258082	6.80814e+06	6.71073	63199.9	62628.2	6.61983e+06	4.00586	0.00146843	6.07299e+06	0.26232
1	EtOH_R2	EtOH	P2	500	R2	Glucose	0.02	Carbon	source	Carbon	source	3	22	20	Mu10_1	1.72208	-0.212268	1.63227	2.58811e+06	-1.05696	2.73629e+06	6.68699	25364.9	25311.7	2.61348e+06	2.67384	0.00203242	2.59779e+06	-0.937353
1	H3F1_R4	H3F1	F1	500	R4	Glucose	0.02	Carbon	source	Carbon	source	3	22	21	Mu10_1	1.70772	-0.235135	1.6066	6.31429e+06	0.235652	6.70311e+06	7.21567	42768.4	42381.2	6.35705e+06	4.00586	0.000382366	5.89105e+06	0.248371
1	EtOH_R2	EtOH	P2	500	R2	Glucose	0.02	Carbon	source	Carbon	source	3	22	22	Mu10_1	1.6474	-0.267165	1.57132	2.5399e+06	-1.11229	2.63333e+06	6.53418	27704.1	27708.3	2.5676e+06	3.00509	0.00147245	2.56856e+06	-0.981112
1	H3F1_R4	H3F1	F1	500	R4	Glucose	0.02	Carbon	source	Carbon	source	3	22	23	Mu10_1	1.77507	-0.145957	1.70904	6.42416e+06	0.177045	6.43627e+06	7.18333	44505.7	44173.9	6.46867e+06	3.67313	0.00204409	5.9669e+06	0.189439
1	EtOH_R3	EtOH	P2	500	R3	Glucose	0.02	Carbon	source	Carbon	source	3	22	24	Mu10_1	1.6547	-0.248436	1.59185	2.70323e+06	-1.08975	2.67479e+06	6.63471	27480.8	27356.7	2.73072e+06	4.67342	0.000984478	2.73818e+06	-0.942796
1	H3F1_R1	H3F1	F1	700	R1	Glucose	0.02	Carbon	source	Carbon	source	3	22	25	Mu10_1	1.93201	-0.0272822	1.85557	1.62171e+06	-1.81515	1.61779e+06	5.20178	45294.4	45009.1	1.667e+06	4.34023	0.0005215	1.67735e+06	-1.63094
1	EtOH_R3	EtOH	P2	500	R3	Glucose	0.02	Carbon	source	Carbon	source	3	22	26	Mu10_1	1.7637	-0.161404	1.69084	2.76101e+06	-1.04227	2.7643e+06	6.31898	35021.9	34568.7	2.79603e+06	3.34032	0.00132306	2.81947e+06	-0.881876
1	H3F1_R1	H3F1	F1	700	R1	Glucose	0.02	Carbon	source	Carbon	source	3	22	27	Mu10_1	1.93578	-0.0473153	1.82998	1.77621e+06	-1.63432	1.83383e+06	5.19551	49831.7	49275.5	1.82604e+06	4.00586	0.00116748	1.84003e+06	-1.4601
1	EtOH_R4	EtOH	P2	500	R4	Glucose	0.02	Carbon	source	Carbon	source	3	22	28	Mu10_1	2.04698	0.0379721	1.94142	1.68318e+06	-1.74701	1.69604e+06	4.9441	56513.5	55945.3	1.7397e+06	4.00586	0.00134362	1.73284e+06	-1.59235
1	H3F1_R2	H3F1	F1	700	R2	Glucose	0.02	Carbon	source	Carbon	source	3	22	29	Mu10_1	1.8754	-0.101047	1.76308	6.67153e+06	0.26289	6.83087e+06	6.59061	69949.4	69391.3	6.74148e+06	4.00586	0.000625663	6.18777e+06	0.265126
1	EtOH_R4	EtOH	P2	500	R4	Glucose	0.02	Carbon	source	Carbon	source	3	22	30	Mu10_1	1.93517	-0.0665857	1.8057	1.73405e+06	-1.62466	1.84615e+06	5.09874	52125.6	51944.6	1.78618e+06	4.34023	0.00239372	1.79784e+06	-1.45663
1	H3F1_R2	H3F1	F1	700	R2	Glucose	0.02	Carbon	source	Carbon	source	3	22	31	Mu10_1	1.8783	-0.120722	1.7392	6.42377e+06	0.27043	6.86666e+06	6.67228	63608	62602.2	6.48738e+06	4.00586	0.00148803	5.99624e+06	0.289994
1	EtOH_R1	EtOH	P2	700	R1	Glucose	0.02	Carbon	source	Carbon	source	3	22	32	Mu10_1	1.98521	-0.0159511	1.8702	1.68206e+06	-1.6858	1.76954e+06	5.0287	53157.7	52844.7	1.73522e+06	4.34023	0.000873595	1.73515e+06	-1.51793
1	H3F1_R3	H3F1	F1	700	R3	Glucose	0.02	Carbon	source	Carbon	source	3	22	33	Mu10_1	1.83659	-0.0920692	1.77408	6.61365e+06	0.277104	6.8985e+06	6.79868	59944.9	58914.5	6.67359e+06	4.00586	0.00149391	6.19181e+06	0.305599
1	EtOH_R1	EtOH	P2	700	R1	Glucose	0.02	Carbon	source	Carbon	source	3	22	34	Mu10_1	1.97655	0.0401841	1.9444	1.58737e+06	-1.765	1.67502e+06	5.09943	47693	47267.4	1.63506e+06	4.34023	0.000651254	1.64148e+06	-1.5976
1	H3F1_R3	H3F1	F1	700	R3	Glucose	0.02	Carbon	source	Carbon	source	3	22	35	Mu10_1	1.74644	-0.128209	1.73019	6.40292e+06	0.283736	6.93028e+06	6.82302	57055.6	56578.7	6.45998e+06	4.00586	0.000979485	6.01474e+06	0.304833
1	EtOH_R2	EtOH	P2	700	R2	Glucose	0.02	Carbon	source	Carbon	source	3	22	36	Mu10_1	1.74681	-0.130927	1.72694	5.95671e+06	0.186609	6.47908e+06	6.84889	52127.9	51871.5	6.00884e+06	4.00586	0.00207124	5.5612e+06	0.188782
1	H3F1_R4	H3F1	F1	700	R4	Glucose	0.02	Carbon	source	Carbon	source	3	22	37	Mu10_1	1.84343	-0.0685273	1.80327	5.35699e+06	0.0903704	6.06097e+06	6.98194	42716.5	41985.1	5.39971e+06	4.00586	0.000584386	4.97024e+06	0.0814415
1	EtOH_R2	EtOH	P2	700	R2	Glucose	0.02	Carbon	source	Carbon	source	3	22	38	Mu10_1	1.74982	-0.120169	1.73986	5.7728e+06	0.259812	6.81631e+06	7.06832	43337.1	42187.3	5.81614e+06	4.00586	0.00158153	5.37201e+06	0.26472
1	H3F1_R4	H3F1	F1	700	R4	Glucose	0.02	Carbon	source	Carbon	source	3	22	39	Mu10_1	1.84885	-0.00570346	1.88353	5.41145e+06	0.17927	6.4462e+06	6.93398	44621.7	43912.5	5.45608e+06	4.00586	0.00121755	4.98912e+06	0.180891
1	EtOH_R3	EtOH	P2	700	R3	Glucose	0.02	Carbon	source	Carbon	source	3	22	40	Mu10_1	1.75608	-0.0475785	1.82965	6.23268e+06	0.33598	7.18585e+06	6.88445	53203.6	52375.4	6.28589e+06	4.00586	0.00206363	5.84601e+06	0.376899
1	H3F1_R2	H3F1	F1	1000	R2	Glucose	0.02	Carbon	source	Carbon	source	3	22	41	Mu10_1	1.70732	-0.0845262	1.78338	6.05806e+06	0.227257	6.66422e+06	6.90904	50831.7	50229.3	6.10889e+06	4.00586	0.00168414	5.45073e+06	0.225368
1	EtOH_R3	EtOH	P2	700	R3	Glucose	0.02	Carbon	source	Carbon	source	3	22	42	Mu10_1	1.6774	-0.181669	1.66725	6.80264e+06	0.306359	7.03982e+06	7.13237	48834.7	48599.1	6.85148e+06	4.00586	0.00299098	6.24404e+06	0.367741
1	H3F1_R2	H3F1	F1	1000	R2	Glucose	0.02	Carbon	source	Carbon	source	3	22	43	Mu10_1	1.74841	-0.163663	1.68819	7.58602e+06	0.345088	7.23136e+06	7.14474	53990.1	53682.5	7.64001e+06	4.00586	0.00137931	6.55667e+06	0.360963
1	EtOH_R4	EtOH	P2	700	R4	Glucose	0.02	Carbon	source	Carbon	source	3	22	44	Mu10_1	1.72092	-0.246491	1.594	2.20108e+06	-1.61731	1.85558e+06	6.06389	33401.3	33310	2.23448e+06	4.00586	0.00196717	2.18327e+06	-1.35614
1	H3F1_R3	H3F1	F1	1000	R3	Glucose	0.02	Carbon	source	Carbon	source	3	22	45	Mu10_1	1.8864	-0.108211	1.75434	2.17786e+06	-1.8614	1.56675e+06	5.88149	37579.8	37441.8	2.21544e+06	4.34023	0.00103845	2.17303e+06	-1.53908
1	EtOH_R4	EtOH	P2	700	R4	Glucose	0.02	Carbon	source	Carbon	source	3	22	46	Mu10_1	1.84813	-0.166079	1.68537	3.17079e+06	-1.66249	1.79837e+06	6.50631	35267.7	35131.9	3.20605e+06	4.00586	0.00289328	3.02379e+06	-1.36668
1	H3F1_R3	H3F1	F1	1000	R3	Glucose	0.02	Carbon	source	Carbon	source	3	22	47	Mu10_1	1.81432	-0.217319	1.62656	4.6496e+06	-1.46622	2.06044e+06	6.85358	40555.8	40395.5	4.69015e+06	4.67342	0.00106168	4.3255e+06	-1.17262
1	H3F1_R3	H3F1	F1	300	R3	Glucose	0.02	Carbon	source	Carbon	source	3	23	0	Mu10_1	1.93164	-0.103248	1.76039	1.24948e+07	0.723887	9.40264e+06	7.7085	60023.4	59612.7	1.25548e+07	2.33885	0.00685838	1.03322e+07	0.75668
1	EtOH_R1	EtOH	P2	300	R1	Glucose	0.02	Carbon	source	Carbon	source	3	23	2	Mu10_1	1.75348	-0.174134	1.67599	8.0719e+06	0.305029	7.03333e+06	7.63042	40943.8	40704.9	8.11284e+06	4.00586	0.00233682	7.06495e+06	0.364923
1	H3F1_R4	H3F1	F1	300	R4	Glucose	0.02	Carbon	source	Carbon	source	3	23	4	Mu10_1	1.79179	-0.0728874	1.79783	7.59477e+06	0.560293	8.39466e+06	7.15149	53798.1	53083.8	7.64857e+06	4.34023	0.000511181	7.00325e+06	0.599554
1	EtOH_R2	EtOH	P2	300	R2	Glucose	0.02	Carbon	source	Carbon	source	3	23	6	Mu10_1	1.64169	-0.179844	1.66937	7.08132e+06	0.525715	8.19585e+06	7.39111	42438.9	42241.1	7.12376e+06	4.00586	0.00165522	6.50054e+06	0.526506
1	H3F1_R1	H3F1	F1	500	R1	Glucose	0.02	Carbon	source	Carbon	source	3	23	8	Mu10_1	1.62047	-0.188894	1.65893	6.3009e+06	0.294938	6.98431e+06	7.12456	45479.8	45281.2	6.34638e+06	3.67313	0.00186428	5.97937e+06	0.344706
1	EtOH_R3	EtOH	P2	300	R3	Glucose	0.02	Carbon	source	Carbon	source	3	23	10	Mu10_1	1.66694	-0.153107	1.70059	2.42687e+06	-1.13771	2.58735e+06	5.55507	52740	52603.5	2.47961e+06	4.00586	0.00201288	2.47171e+06	-0.981152
1	H3F1_R2	H3F1	F1	500	R2	Glucose	0.02	Carbon	source	Carbon	source	3	23	12	Mu10_1	1.72162	-0.153187	1.7005	7.17528e+06	0.372136	7.36821e+06	7.37925	43358.9	43134.2	7.21864e+06	4.34023	0.00260916	6.68385e+06	0.3919
1	EtOH_R4	EtOH	P2	300	R4	Glucose	0.02	Carbon	source	Carbon	source	3	23	14	Mu10_1	1.56813	-0.28345	1.55368	2.77408e+06	-1.07606	2.7003e+06	5.60864	58041.8	57994.2	2.83212e+06	3.67313	0.00406424	2.82272e+06	-0.937365
1	H3F1_R3	H3F1	F1	500	R3	Glucose	0.02	Carbon	source	Carbon	source	3	23	16	Mu10_1	1.90037	0.0107006	1.90507	6.71033e+06	0.181803	6.45753e+06	6.80041	60747.6	59560	6.77108e+06	4.00586	0.00104945	6.17623e+06	0.181668
1	EtOH_R1	EtOH	P2	500	R1	Glucose	0.02	Carbon	source	Carbon	source	3	23	18	Mu10_1	1.90361	-0.0265051	1.85657	1.54485e+06	-1.89723	1.52832e+06	5.18344	43715.2	43575.6	1.58856e+06	4.67342	0.000824877	1.61586e+06	-1.70112
1	H3F1_R4	H3F1	F1	500	R4	Glucose	0.02	Carbon	source	Carbon	source	3	23	20	Mu10_1	1.81714	-0.127918	1.73054	6.32696e+06	0.210802	6.58864e+06	7.26778	41324	40134.5	6.36828e+06	4.00586	0.000740203	5.85495e+06	0.223422
1	EtOH_R2	EtOH	P2	500	R2	Glucose	0.02	Carbon	source	Carbon	source	3	23	22	Mu10_1	1.77141	-0.166294	1.68512	2.71679e+06	-1.02068	2.80598e+06	6.60008	28296.6	27924	2.74508e+06	5.67386	0.00117269	2.73243e+06	-0.888312
1	H3F1_R1	H3F1	F1	700	R1	Glucose	0.02	Carbon	source	Carbon	source	3	23	24	Mu10_1	1.93985	-0.0433468	1.83502	2.09253e+06	-1.40707	2.14669e+06	5.10481	62629.6	61783.5	2.15516e+06	4.00586	0.00197942	2.16166e+06	-1.22305
1	EtOH_R3	EtOH	P2	500	R3	Glucose	0.02	Carbon	source	Carbon	source	3	23	26	Mu10_1	1.69871	-0.227739	1.61486	2.78113e+06	-0.986932	2.87238e+06	6.30629	35592.8	35244.5	2.81672e+06	4.00586	0.000578597	2.83258e+06	-0.824026
1	H3F1_R2	H3F1	F1	700	R2	Glucose	0.02	Carbon	source	Carbon	source	3	23	28	Mu10_1	1.87191	-0.0920326	1.77413	6.42192e+06	0.21314	6.59933e+06	6.54782	69381.1	68773.8	6.4913e+06	4.00586	0.0012558	5.91735e+06	0.219245
1	EtOH_R4	EtOH	P2	500	R4	Glucose	0.02	Carbon	source	Carbon	source	3	23	30	Mu10_1	1.96587	-0.0389339	1.84064	1.75216e+06	-1.64583	1.81925e+06	5.1779	49777.7	49597.1	1.80194e+06	4.34023	0.00124605	1.80327e+06	-1.47976
1	H3F1_R3	H3F1	F1	700	R3	Glucose	0.02	Carbon	source	Carbon	source	3	23	32	Mu10_1	1.82724	-0.122366	1.73722	6.48756e+06	0.220908	6.63496e+06	6.82026	57921.3	56619.6	6.54548e+06	4.00586	0.00162115	6.07081e+06	0.252232
1	EtOH_R1	EtOH	P2	700	R1	Glucose	0.02	Carbon	source	Carbon	source	3	23	34	Mu10_1	1.97343	0.0475461	1.95435	1.65307e+06	-1.74066	1.70352e+06	5.16501	47396.4	46987.5	1.70047e+06	4.00586	0.00172318	1.70757e+06	-1.57141
1	H3F1_R4	H3F1	F1	700	R4	Glucose	0.02	Carbon	source	Carbon	source	3	23	36	Mu10_1	1.83996	-0.0535223	1.82212	5.50403e+06	0.0909377	6.06336e+06	7.01086	43011.2	42398.8	5.54704e+06	4.00586	0.00144983	5.02876e+06	0.069845
1	EtOH_R2	EtOH	P2	700	R2	Glucose	0.02	Carbon	source	Carbon	source	3	23	38	Mu10_1	1.78749	-0.0960111	1.76924	5.85643e+06	0.279552	6.91022e+06	6.8525	51121	50325.6	5.90755e+06	4.00586	0.00145756	5.45454e+06	0.289554
1	H3F1_R2	H3F1	F1	1000	R2	Glucose	0.02	Carbon	source	Carbon	source	3	23	40	Mu10_1	1.78161	-0.0435996	1.8347	5.92149e+06	0.237841	6.71329e+06	6.83823	52207.3	51854.7	5.9737e+06	4.00586	0.00112961	5.43175e+06	0.248189
1	EtOH_R3	EtOH	P2	700	R3	Glucose	0.02	Carbon	source	Carbon	source	3	23	42	Mu10_1	1.76103	-0.145691	1.70936	6.97445e+06	0.311856	7.06669e+06	7.16775	48846.5	47741.8	7.0233e+06	4.00586	0.00229991	6.33012e+06	0.354772
1	H3F1_R3	H3F1	F1	1000	R3	Glucose	0.02	Carbon	source	Carbon	source	3	23	44	Mu10_1	1.85195	-0.135135	1.72191	2.09695e+06	-1.63739	1.82993e+06	5.78902	38623	38387	2.13557e+06	4.00586	0.0006231	2.08653e+06	-1.38744
1	EtOH_R4	EtOH	P2	700	R4	Glucose	0.02	Carbon	source	Carbon	source	3	23	46	Mu10_1	1.76448	-0.188166	1.65976	3.49892e+06	-1.4901	2.02663e+06	6.38979	42230.5	42055.8	3.54115e+06	4.34023	0.00106281	3.42173e+06	-1.16707
1	EtOH_R2	EtOH	P2	1000	R2	Glucose	0.02	Carbon	source	Carbon	source	3	24	0	Mu10_1	1.88266	-0.140301	1.71575	1.19325e+07	0.657453	8.97948e+06	7.49697	66424.8	66265	1.19989e+07	4.00586	0.00081011	9.96059e+06	0.703837
1	EtOH_R2	EtOH	P2	1000	R2	Glucose	0.02	Carbon	source	Carbon	source	3	24	2	Mu10_1	1.75227	-0.182442	1.66636	7.83122e+06	0.230708	6.68018e+06	7.05463	59354.4	59050.8	7.89058e+06	4.34023	0.00128406	6.8728e+06	0.296881
1	EtOH_R3	EtOH	P2	1000	R3	Glucose	0.02	Carbon	source	Carbon	source	3	24	4	Mu10_1	1.79868	-0.10249	1.76132	6.4458e+06	0.330942	7.1608e+06	6.57583	68286	67181.9	6.51408e+06	4.00586	0.00131241	5.9646e+06	0.37736
1	EtOH_R3	EtOH	P2	1000	R3	Glucose	0.02	Carbon	source	Carbon	source	3	24	6	Mu10_1	1.79484	-0.0893348	1.77745	6.08961e+06	0.290872	6.96465e+06	6.39921	73015.1	71899.5	6.16263e+06	4.00586	0.00101331	5.69108e+06	0.318137
1	H3F2_R1	H3F2	F2	100	R1	Glucose	0.02	Carbon	source	Carbon	source	3	24	9	Mu10_1	1.807	-0.0766465	1.79315	6.829e+06	0.347623	7.24408e+06	6.63159	69575	69022.5	6.89858e+06	4.00586	0.00195523	6.33709e+06	0.381755
1	H3F2_R1	H3F2	F2	100	R1	Glucose	0.02	Carbon	source	Carbon	source	3	24	11	Mu10_1	1.82151	-0.0636191	1.80942	7.3279e+06	0.344199	7.22691e+06	6.47435	83352.6	82771.8	7.41125e+06	4.00586	0.00210294	6.81131e+06	0.380968
1	H3F2_R2	H3F2	F2	100	R2	Glucose	0.02	Carbon	source	Carbon	source	3	24	13	Mu10_1	1.60526	-0.251265	1.58874	2.43738e+06	-1.33911	2.25023e+06	5.55275	53055.6	52884.6	2.49043e+06	4.00586	0.00201097	2.45227e+06	-1.1955
1	H3F2_R2	H3F2	F2	100	R2	Glucose	0.02	Carbon	source	Carbon	source	3	24	15	Mu10_1	1.62346	-0.216333	1.62767	2.58332e+06	-1.25775	2.38077e+06	5.48983	58796.1	58607.7	2.64212e+06	3.67313	0.00108667	2.6076e+06	-1.10864
1	H1F1_R1	H1F1	F1	100	R1	Glucose	0.02	Carbon	source	Carbon	source	3	24	16	Mu10_1	1.67965	-0.167034	1.68425	2.56264e+06	-1.24906	2.39516e+06	6.36366	31502.2	31345.6	2.59414e+06	5.0068	0.00101254	2.54061e+06	-1.13427
1	H3F2_R3	H3F2	F2	100	R3	Glucose	0.02	Carbon	source	Carbon	source	3	24	17	Mu10_1	1.87403	-0.0270559	1.85586	5.42051e+06	-0.141845	5.15987e+06	6.32292	68566.1	68037.5	5.48907e+06	4.00586	0.00115213	5.20802e+06	-0.0671047
1	H1F1_R1	H1F1	F1	100	R1	Glucose	0.02	Carbon	source	Carbon	source	3	24	18	Mu10_1	1.69002	-0.188915	1.6589	2.43022e+06	-1.26598	2.36723e+06	6.2758	31774.8	31598	2.462e+06	5.0068	0.0018477	2.43453e+06	-1.13377
1	H3F2_R3	H3F2	F2	100	R3	Glucose	0.02	Carbon	source	Carbon	source	3	24	19	Mu10_1	1.89617	-0.0526777	1.82319	5.14198e+06	-0.114854	5.25731e+06	6.23819	69030.3	68334.7	5.21101e+06	4.00586	0.00201168	4.91323e+06	-0.0494762
1	H1F1_R2	H1F1	F1	100	R2	Glucose	0.02	Carbon	source	Carbon	source	3	24	20	Mu10_1	1.59146	-0.3151	1.51997	2.80637e+06	-0.981327	2.88356e+06	5.89583	47937.9	47741.8	2.85431e+06	4.00586	0.00171113	2.78215e+06	-0.863292
1	H3F2_R4	H3F2	F2	100	R4	Glucose	0.02	Carbon	source	Carbon	source	3	24	21	Mu10_1	1.8511	-0.108812	1.75361	7.17655e+06	0.374897	7.38233e+06	6.53709	78119.1	77884.4	7.25467e+06	4.00586	0.00188177	6.61794e+06	0.386792
1	H1F1_R2	H1F1	F1	100	R2	Glucose	0.02	Carbon	source	Carbon	source	3	24	22	Mu10_1	1.53384	-0.371419	1.46178	2.77171e+06	-1.01384	2.81931e+06	5.94869	45614.3	45584.8	2.81732e+06	4.00586	0.0020252	2.75756e+06	-0.892154
1	H3F2_R4	H3F2	F2	100	R4	Glucose	0.02	Carbon	source	Carbon	source	3	24	23	Mu10_1	1.84229	-0.1089	1.75351	7.1558e+06	0.348828	7.25013e+06	6.55858	76729.3	76256.5	7.23253e+06	4.00586	0.00224914	6.60032e+06	0.362983
1	H1F1_R3	H1F1	F1	100	R3	Glucose	0.02	Carbon	source	Carbon	source	3	24	24	Mu10_1	1.95053	-0.0611951	1.81246	4.83894e+06	-0.186062	5.00412e+06	6.47627	54967.3	54717.5	4.8939e+06	4.00586	0.00213094	4.5615e+06	-0.135095
1	H3F2_R1	H3F2	F2	300	R1	Glucose	0.02	Carbon	source	Carbon	source	3	24	25	Mu10_1	1.81682	-0.17864	1.67076	4.66413e+06	-0.206133	4.93499e+06	6.56155	49907.9	49567.7	4.71404e+06	3.67313	0.00162168	4.3259e+06	-0.173207
1	H1F1_R3	H1F1	F1	100	R3	Glucose	0.02	Carbon	source	Carbon	source	3	24	26	Mu10_1	1.9055	-0.0872463	1.78002	5.04941e+06	-0.102786	5.30147e+06	6.5691	53745.6	53472.2	5.10315e+06	3.34032	0.00187922	4.79869e+06	-0.0391203
1	H3F2_R1	H3F2	F2	300	R1	Glucose	0.02	Carbon	source	Carbon	source	3	24	27	Mu10_1	1.85306	-0.104368	1.75902	5.02135e+06	-0.133431	5.19005e+06	6.76896	46468.8	46034.5	5.06782e+06	3.34032	0.00155719	4.56753e+06	-0.134209
1	H1F1_R4	H1F1	F1	100	R4	Glucose	0.02	Carbon	source	Carbon	source	3	24	28	Mu10_1	1.87927	-0.0820124	1.78649	2.15576e+06	-1.39788	2.1604e+06	5.07429	65943.5	65758.3	2.2217e+06	4.00586	0.00132376	2.20925e+06	-1.23153
1	H3F2_R2	H3F2	F2	300	R2	Glucose	0.02	Carbon	source	Carbon	source	3	24	29	Mu10_1	1.93658	-0.0124369	1.87476	6.65883e+06	0.234986	6.70002e+06	6.7	64668.8	63272.9	6.7235e+06	4.00586	0.00154672	6.20397e+06	0.265045
1	H1F1_R4	H1F1	F1	100	R4	Glucose	0.02	Carbon	source	Carbon	source	3	24	30	Mu10_1	1.91219	0.00198108	1.89359	2.03399e+06	-1.46113	2.06774e+06	5.02629	64390.1	63907.6	2.09838e+06	4.00586	0.00117868	2.09276e+06	-1.28449
1	H3F2_R2	H3F2	F2	300	R2	Glucose	0.02	Carbon	source	Carbon	source	3	24	31	Mu10_1	1.87377	-0.0267277	1.85628	6.69807e+06	0.249386	6.76723e+06	6.6164	68970.5	67799.3	6.76704e+06	4.00586	0.00159991	6.24603e+06	0.284645
1	H1F1_R1	H1F1	F1	300	R1	Glucose	0.02	Carbon	source	Carbon	source	3	24	32	Mu10_1	1.89757	-0.0360531	1.84432	2.0798e+06	-1.42974	2.11322e+06	4.95586	69244.2	69014.2	2.14904e+06	4.34023	0.00161519	2.14198e+06	-1.25104
1	H3F2_R3	H3F2	F2	300	R3	Glucose	0.02	Carbon	source	Carbon	source	3	24	33	Mu10_1	1.7516	-0.144651	1.71059	7.90364e+06	0.496117	8.02942e+06	7.3039	50337.4	49821.2	7.95397e+06	3.67313	0.00193938	6.89492e+06	0.434717
1	H1F1_R1	H1F1	F1	300	R1	Glucose	0.02	Carbon	source	Carbon	source	3	24	34	Mu10_1	1.92371	0.00135115	1.89276	2.05324e+06	-1.43014	2.11263e+06	4.94772	68759.3	68524.9	2.122e+06	4.00586	0.000977497	2.14132e+06	-1.23659
1	H3F2_R3	H3F2	F2	300	R3	Glucose	0.02	Carbon	source	Carbon	source	3	24	35	Mu10_1	1.85661	-0.0521321	1.82388	7.79281e+06	0.515587	8.13852e+06	7.23735	51990.2	51600.6	7.8448e+06	4.00586	0.000970806	6.89351e+06	0.469102
1	H1F1_R2	H1F1	F1	300	R2	Glucose	0.02	Carbon	source	Carbon	source	3	24	36	Mu10_1	1.81611	-0.0539689	1.82156	5.66111e+06	0.0941502	6.07687e+06	6.84032	49838.7	48579.5	5.71095e+06	4.00586	0.00171079	5.33585e+06	0.130729
1	H3F2_R4	H3F2	F2	300	R4	Glucose	0.02	Carbon	source	Carbon	source	3	24	37	Mu10_1	1.86062	-0.0292369	1.85306	5.9291e+06	0.227229	6.66409e+06	6.6385	60115.1	59032.8	5.98921e+06	4.34023	0.00153289	5.51976e+06	0.243932
1	H1F1_R2	H1F1	F1	300	R2	Glucose	0.02	Carbon	source	Carbon	source	3	24	38	Mu10_1	1.82326	-0.0486236	1.82832	5.44016e+06	0.120948	6.19081e+06	6.69084	53173.3	52606.8	5.49333e+06	4.00586	0.00134622	5.16032e+06	0.167926
1	H3F2_R4	H3F2	F2	300	R4	Glucose	0.02	Carbon	source	Carbon	source	3	24	39	Mu10_1	1.81983	-0.0611779	1.81248	5.74072e+06	0.198188	6.53129e+06	6.73575	54374.8	53633.9	5.79509e+06	4.00586	0.000669095	5.2969e+06	0.213248
1	H1F1_R3	H1F1	F1	300	R3	Glucose	0.02	Carbon	source	Carbon	source	3	24	40	Mu10_1	1.86501	0.0238301	1.92249	7.16697e+06	0.502353	8.0642e+06	6.60713	74279.7	73109	7.24125e+06	4.00586	0.0018092	6.82988e+06	0.5779
1	H3F2_R1	H3F2	F2	500	R1	Glucose	0.02	Carbon	source	Carbon	source	3	24	41	Mu10_1	1.85036	0.00948228	1.90346	5.19564e+06	-0.0355031	5.55457e+06	7.14531	36962.9	36306.8	5.2326e+06	4.67342	0.00074484	4.73277e+06	-0.00704811
1	H1F1_R3	H1F1	F1	300	R3	Glucose	0.02	Carbon	source	Carbon	source	3	24	42	Mu10_1	1.79828	-0.109476	1.75281	7.54606e+06	0.429919	7.66932e+06	6.97325	60538.8	59644	7.6066e+06	4.00586	0.000824341	7.01227e+06	0.511178
1	H3F2_R1	H3F2	F2	500	R1	Glucose	0.02	Carbon	source	Carbon	source	3	24	43	Mu10_1	1.81857	-0.157801	1.69507	6.17133e+06	0.0227325	5.78337e+06	7.31592	38976.2	38837.9	6.2103e+06	4.34023	0.00131723	5.44095e+06	0.0510872
1	H1F1_R4	H1F1	F1	300	R4	Glucose	0.02	Carbon	source	Carbon	source	3	24	44	Mu10_1	1.83859	-0.121796	1.7379	6.25047e+06	-0.0456453	5.51566e+06	7.34695	38630.9	38211.7	6.2891e+06	4.00586	0.0015523	5.55992e+06	0.00635126
1	H3F2_R2	H3F2	F2	500	R2	Glucose	0.02	Carbon	source	Carbon	source	3	24	45	Mu10_1	1.97289	0.0270051	1.92672	6.73334e+06	-0.145975	5.14512e+06	7.45776	38521	37635.8	6.77186e+06	3.67313	0.00217343	5.96385e+06	-0.0509455
1	H1F1_R4	H1F1	F1	300	R4	Glucose	0.02	Carbon	source	Carbon	source	3	24	46	Mu10_1	1.95001	-0.00976583	1.87824	8.41784e+06	-0.185203	5.0071e+06	7.57905	44254.4	43349	8.4621e+06	4.67342	0.000815647	7.19328e+06	-0.0817913
1	H3F2_R2	H3F2	F2	500	R2	Glucose	0.02	Carbon	source	Carbon	source	3	24	47	Mu10_1	1.98052	-0.0515883	1.82457	1.16966e+07	-0.100141	5.3112e+06	8.01286	45460.2	44906.2	1.17421e+07	4.34023	0.00279698	8.99728e+06	-0.0782741
1	EtOH_R2	EtOH	P2	1000	R2	Glucose	0.02	Carbon	source	Carbon	source	3	25	2	Mu10_1	1.83306	-0.127935	1.73052	8.08021e+06	0.242849	6.73663e+06	7.17109	56458.9	55753.3	8.13666e+06	4.34023	0.00114302	7.04977e+06	0.299662
1	EtOH_R3	EtOH	P2	1000	R3	Glucose	0.02	Carbon	source	Carbon	source	3	25	6	Mu10_1	1.76784	-0.135037	1.72203	6.25668e+06	0.303723	7.02696e+06	6.53531	68190.9	67068.3	6.32487e+06	4.00586	0.00272865	5.80144e+06	0.32172
1	H3F2_R1	H3F2	F2	100	R1	Glucose	0.02	Carbon	source	Carbon	source	3	25	8	Mu10_1	1.82478	-0.101555	1.76246	7.12434e+06	0.413438	7.5822e+06	6.47228	81154.4	79951.3	7.2055e+06	4.00586	0.00256346	6.61444e+06	0.440192
[truncated: 201,197+ more rows]
[truncated: 6 more columns]

## Sheet: Table S2
Environment.Number	Environment	Concentration	Description	Class
[truncated: 90 more rows]
